# Supplementary material for: Nonproteolytic ubiquitination regulates chromatin occupancy by the NCoR/SMRT/HDAC3 corepressor complex in MCF-7 breast cancer cells
Source: Proc Natl Acad Sci U S A. 2025 Apr 30;122(18):e2502805122. doi: 10.1073/pnas.2502805122 (PMC12067245; doi:10.1073/pnas.2502805122)
Supplement: Supplementary file 1 — Dataset S01 (XLSX) [file pnas.2502805122.sd01.xlsx]

## Sheet: A_QC_metrics
ID	Target	Condition	Total reads	Aligned 1 time	%	Aligned > 1 times	%	Not aligned	%	Alignment rate	Map%	Filt%	Dup%	ReadL	FragL	RelCC	SSD	RiP%
KO-GPS2_Replicate_1	GPS2	GPS2 KO	22357603	10667607	0.477136	11300520	0.505444	389476	0.0174203	0.9826	100	13	0	51	0	0	0.246	0.203
KO-GPS2_Replicate_2	GPS2	GPS2 KO	21019584	9554627	0.454558	10916690	0.519358	548267	0.0260836	0.9739	100	14.7	0	51	0	0	0.249	0.2
KO-HDAC3	HDAC3	GPS2 KO	20375905	9430756	0.462839	10411783	0.510985	533366	0.0261763	0.9738	100	13.8	0	51	0	0	0.242	0.197
KO1-input	Input	GPS2 KO	26063150	12110631	0.464665	12979797	0.498013	972722	0.0373217	0.9627	100	12.8	0	51	0	0	0.272	0.188
WT-GPS2_Replicate_1	GPS2	WT	25885795	12490904	0.482539	13052640	0.504239	342251	0.0132216	0.9868	100	12.9	0	51	0	0	0.253	0.273
WT-GPS2_Replicate_2	GPS2	WT	25887144	12384693	0.478411	13205857	0.510132	296594	0.0114572	0.9885	100	13.3	0	51	0	0	0.263	0.264
WT-HDAC3	HDAC3	WT	16284835	7237933	0.444458	8473280	0.520317	573622	0.0352243	0.9648	100	14.8	0	51	0	0	0.239	0.319
WT-input	Input	WT	28019831	12988131	0.463534	14857257	0.530241	174443	0.0062257	0.9938	100	14.8	0	51	0	0	0.282	0.111

## Sheet: B_All_peaks_statistics
Peak data				Summary							Combined statistics
				Significant WT vs Input			Significant WT vs KO1		HDAC3 status after KO		Combined p-value GPS2		Average log2FC GPS2	log2FC WT over Input			P-value WT over Input			log2FC GPS2 KO vs WT			P-value GPS2 KO vs WT
Peak data	Chr	Start	End	GPS2	HDAC3	HDAC3 quartile	GPS2	HDAC3	HDAC3 log2FC < 0	HDAC3 p-value < 0.05	WT	GPS2 KO	GPS2 KO	GPS2_Replicate_1	GPS2_Replicate_2	HDAC3	GPS2_Replicate_1	GPS2_Replicate_2	HDAC3	GPS2_Replicate_1	GPS2_Replicate_2	HDAC3	GPS2_Replicate_1	GPS2_Replicate_2	HDAC3
chr13_52727087_52727587	chr13	52727087	52727587	1	1	HDAC3_Q1	0	1	1	1	0.044845	0.999939	1.85	0.12	0.82	-0.65	0.00812	0.94	1.74e-06	3	0.7	-1.23	1	0.989	0.00904
chr1_150461498_150461998	chr1	150461498	150461998	1	0		0	0	1	0	0.0135582	0.382847	1.04	1.71	0.88	0.17	0.00187	0.995	0.0875	3	-0.92	-0.54	1	0.124	0.189
chrX_120371056_120371556	chrX	120371056	120371556	0	1	HDAC3_Q1	1	1	1	1	0.0934616	0.0289786	0	2.1	0.29	-2.03	0.0244	0.77	3.12e-08	1.81	-1.81	-5.02	1	0.00453	5.56e-16
chr11_77875110_77875610	chr11	77875110	77875610	1	0		1	1	1	1	0.0136052	0.0145534	0.845	0.21	-0.93	-1.62	0.00187	0.999	0.17	3.46	-1.77	-1.18	1	0.00202	0.0407
chr14_39173677_39174177	chr14	39173677	39174177	1	1	HDAC3_Q1	0	1	1	1	0.0138016	0.875495	0.735	-0.71	0.29	-0.37	0.769	0.00247	3.12e-08	-0.85	2.32	-1.05	0.55	0.99	0.00526
chr16_22188817_22189317	chr16	22188817	22189317	1	1	HDAC3_Q1	0	0	1	0	0.00191451	0.948813	0.73	0.81	1.16	0.18	0.0244	0.00825	1.74e-06	0.46	1	-0.63	0.699	0.998	0.0557
chr17_67246061_67246561	chr17	67246061	67246561	1	1	HDAC3_Q3	0	0	1	0	0.0237597	0.177041	0.725	0.55	0.87	-0.1	0.212	0.0169	0.000818	0.3	1.15	-0.23	0.0426	1	0.226
chr2_169608952_169609452	chr2	169608952	169609452	0	1	HDAC3_Q2	0	1	1	1	0.895848	0.270102	0.29	-0.45	0.55	-3.36	0.844	0.687	3.99e-05	-0.42	1	-4.91	0.0803	0.938	1.85e-14
chr5_175460651_175461151	chr5	175460651	175461151	1	1	HDAC3_Q1	0	1	1	1	0.00466817	0.994824	0.72	1.03	1.61	0.17	0.319	0.00172	4.58e-06	-0.14	1.58	-1.13	0.9	1	0.0108
chr10_31792873_31793373	chr10	31792873	31793373	0	1	HDAC3_Q3	0	1	1	1	0.397706	0.456638	-1.11	-1.37	-0.78	-3.69	0.191	0.687	0.000174	-1	-1.22	-4.78	0.875	0.185	5.65e-13
chr17_68038795_68039295	chr17	68038795	68039295	1	1	HDAC3_Q3	0	0	1	0	0.00370426	0.149528	0.685	0.41	0.41	-0.53	0.22	0.00192	0.000823	0.3	1.07	-0.24	0.0342	0.999	0.144
chr14_88809207_88809707	chr14	88809207	88809707	0	1	HDAC3_Q3	0	1	1	1	0.161769	0.275932	-0.99	0.29	0.29	-3.03	0.114	0.332	0.000779	-0.81	-1.17	-4.78	0.699	0.111	5.65e-13
chr12_81888350_81889027	chr12	81888350	81889027	0	1	HDAC3_Q2	0	1	1	1	0.226526	0.45066	-1.42	-3.12	0.2	-3.44	0.755	0.0784	5.44e-06	-3.58	0.74	-4.41	0.17	0.933	2.03e-17
chr19_11247040_11247540	chr19	11247040	11247540	0	1	HDAC3_Q1	0	1	1	1	0.786808	0.883162	0.13	-0.24	0.76	-2.14	0.844	0.501	3.12e-07	-0.74	1	-4.23	0.567	0.983	9e-15
chr14_105207554_105208054	chr14	105207554	105208054	0	1	HDAC3_Q1	0	1	1	1	0.773857	0.892065	0.905	3.07	1.85	-0.06	0.53	0.77	3.74e-09	1.81	0	-4.13	0.993	0.577	9e-15
chr9_123268588_123269236	chr9	123268588	123269236	1	1	HDAC3_Q4	0	1	1	1	1.62805e-23	0.962595	0.66	2.9	2.14	-2.04	1.78e-08	1.59e-17	0.0276	0.71	0.61	-1.91	0.74	0.999	0.00548
chr18_52117550_52118050	chr18	52117550	52118050	0	1	HDAC3_Q1	0	1	1	1	0.578438	0.254709	-0.5	1.29	-0.71	-1.03	0.308	0.77	3.74e-09	1	-2	-4.13	0.865	0.0803	1.72e-13
chr1_109881094_109881594	chr1	109881094	109881594	0	1	HDAC3_Q1	0	1	1	1	0.640576	0.933878	0.13	1.85	2.26	-0.06	0.319	0.888	1.25e-07	0.58	-0.32	-4.13	0.865	0.762	1.72e-13
chr3_28241473_28241973	chr3	28241473	28241973	0	1	HDAC3_Q1	0	1	1	1	0.398321	0.859814	-0.32	-0.45	0.55	-2.36	0.685	0.192	1.68e-06	-1.22	0.58	-4.13	0.554	0.938	1.72e-13
chr8_104965408_104965908	chr8	104965408	104965908	0	1	HDAC3_Q2	0	1	1	1	0.131737	0.234843	-1.16	-2.09	-1.68	-4	0.0591	0.491	1.29e-05	-1	-1.32	-4.13	0.56	0.111	1.72e-13
chr3_177233775_177234275	chr3	177233775	177234275	0	1	HDAC3_Q2	0	1	1	1	0.90947	0.958055	0.55	-0.77	0.23	-3.09	0.918	0.66	1.29e-05	-0.32	1.42	-4.13	0.735	0.986	1.72e-13
chr15_71624015_71624515	chr15	71624015	71624515	1	1	HDAC3_Q1	0	1	1	1	0.0296132	0.60482	0.63	-0.24	0.18	-0.17	0.887	0.00524	4.58e-06	-0.74	2	-0.93	0.256	1	0.0268
chr17_47598627_47599127	chr17	47598627	47599127	0	1	HDAC3_Q2	0	1	1	1	0.668257	0.926372	-0.295	-0.04	0.77	-2.36	0.636	0.481	6.65e-05	-0.81	0.22	-4.13	0.699	0.918	1.72e-13
chr15_97043206_97043706	chr15	97043206	97043706	0	1	HDAC3_Q3	0	1	1	1	0.723469	0.389269	-0.29	0.32	1.32	-2	0.47	0.757	0.000258	-0.58	0	-4.13	0.185	0.687	1.72e-13
chr7_84920457_84920957	chr7	84920457	84920957	1	0		0	0	0	0	0.021392	0.0984743	0.63	-0.3	-0.3	-0.23	0.999	0.00317	0.556	-1.32	2.58	0.66	0.0201	0.998	0.749
chr6_144012134_144012634	chr6	144012134	144012634	0	1	HDAC3_Q2	0	1	1	1	0.828197	0.407034	-0.08	1.85	1.85	-0.06	0.947	0.501	8.5e-06	-0.74	0.58	-4.02	0.143	0.95	9e-15
chr15_70349697_70350197	chr15	70349697	70350197	1	1	HDAC3_Q3	0	1	1	1	0.0366929	0.149528	0.62	0.29	0.29	-2.49	0.99	0.00606	0.00229	-0.63	1.87	-3.02	0.0342	0.999	1.3e-08
chr17_10846868_10847368	chr17	10846868	10847368	0	1	HDAC3_Q1	0	1	1	1	0.773857	0.99184	0.87	0.57	0.89	-1.75	0.53	0.77	3.12e-08	1	0.74	-4.02	1	0.875	3.08e-12
chr11_124141615_124142115	chr11	124141615	124142115	0	1	HDAC3_Q1	0	1	1	1	0.992829	1	1	1.26	1.26	-0.06	0.939	0.94	3.12e-08	1	1	-4.02	1	1	3.08e-12
chr15_75307089_75307589	chr15	75307089	75307589	1	1	HDAC3_Q1	0	1	1	1	0.0138016	0.760606	0.615	0.55	0.77	-1.36	0.769	0.00247	3.74e-09	-0.58	1.81	-3.13	0.394	0.999	1.45e-11
chr6_13315173_13315673	chr6	13315173	13315673	0	1	HDAC3_Q1	0	1	1	1	0.335754	0.70482	0.34	0.61	1.29	-2.03	0.319	0.321	7.83e-07	0	0.68	-4.02	0.353	0.958	3.08e-12
chr1_244697465_244697965	chr1	244697465	244697965	0	1	HDAC3_Q1	0	1	1	1	0.47437	0.738866	0.21	-1.37	-0.37	-2.69	0.976	0.176	7.83e-07	-1.58	2	-4.02	0.371	1	3.08e-12
chr10_78566887_78567387	chr10	78566887	78567387	0	1	HDAC3_Q1	0	1	1	1	0.615856	0.999887	-0.77	-2.71	1.75	-2.03	0.513	0.515	7.83e-07	-3	1.46	-4.02	0.986	0.999	3.08e-12
chr12_131713953_131714453	chr12	131713953	131714453	0	1	HDAC3_Q2	1	1	1	1	0.08219	0.0176989	-0.715	0.29	0.61	-2.03	0.326	0.0491	8.5e-06	-1.17	-0.26	-4.02	0.00453	0.56	3.08e-12
chr16_67687106_67687606	chr16	67687106	67687606	0	1	HDAC3_Q2	0	1	1	1	0.322357	0.539497	0.66	1.29	-0.04	-2.36	0.947	0.102	8.5e-06	0.32	1	-4.02	0.215	0.982	3.08e-12
chr11_64285442_64285942	chr11	64285442	64285942	1	0		0	0	1	0	5.39215e-06	0.597611	0.605	3.49	3.15	-1.42	0.212	1.6e-06	0.981	0.13	1.08	-0.32	0.251	0.999	0.358
chr13_51270655_51271155	chr13	51270655	51271155	0	1	HDAC3_Q2	0	1	1	1	0.621668	0.460186	-0.405	-0.52	-0.52	-2.84	0.809	0.332	5.44e-05	-0.81	0	-4.02	0.215	0.762	3.08e-12
chr2_183489167_183489667	chr2	183489167	183489667	1	0		0	0	0	0	4.23528e-18	0.0986314	0.58	0.02	1.02	0.66	1.51e-19	0.626	0.754	2.58	-1.42	3.23	1	0.0201	1
chr13_33635651_33636151	chr13	33635651	33636151	0	1	HDAC3_Q3	1	1	1	1	0.809917	0.00152158	0.92	1.29	1.29	-2.03	0.918	0.491	0.000214	0.42	1.42	-3.91	0.000158	0.986	3.08e-12
chr8_90001081_90001581	chr8	90001081	90001581	1	1	HDAC3_Q2	0	1	1	1	0.0430117	0.877009	0.56	3.43	3.26	2.72	0.00858	0.846	3.99e-05	1.58	-0.46	-1.13	1	0.547	0.0108
chr1_204745625_204746125	chr1	204745625	204746125	1	1	HDAC3_Q1	0	0	1	0	0.0430117	0.873969	0.54	1.52	2.04	1.82	0.00858	0.846	1.68e-06	1.22	-0.14	-0.7	1	0.542	0.0563
chr3_197781113_197781613	chr3	197781113	197781613	1	1	HDAC3_Q1	0	1	1	1	0.000331998	0.987937	0.535	-0.13	0.09	-1.08	0.00232	0.0125	2.61e-11	0.58	0.49	-1.83	0.875	0.97	0.00042
chr16_52635860_52636360	chr16	52635860	52636360	0	1	HDAC3_Q1	0	1	1	1	0.578438	0.845952	0.08	1.85	1.85	-0.06	0.308	0.77	2.42e-07	0.58	-0.42	-3.91	0.865	0.577	5.11e-11
chr4_155932592_155933092	chr4	155932592	155933092	0	1	HDAC3_Q1	0	1	1	1	0.638919	0.263455	-2.58	-3.04	-3.04	-2.36	0.53	0.532	2.42e-07	-2.58	-2.58	-3.91	0.96	0.0758	5.11e-11
chr12_26740922_26741422	chr12	26740922	26741422	0	1	HDAC3_Q1	0	1	1	1	0.902423	0.989548	0.95	-1.3	-0.56	-3.2	0.769	0.77	2.42e-07	0.58	1.32	-3.91	0.865	0.993	5.11e-11
chr17_79833195_79833695	chr17	79833195	79833695	1	1	HDAC3_Q1	0	1	1	1	0.0055391	0.67316	0.53	0.03	0.03	-0.66	0.0533	0.0125	5.33e-14	0.32	0.74	-2.07	0.323	0.96	2.52e-05
chr14_101936463_101936963	chr14	101936463	101936963	0	1	HDAC3_Q1	0	1	1	1	0.569669	0.705585	0.5	2.13	1.87	-0.77	0.72	0.321	4.58e-06	0.26	0.74	-3.91	0.353	0.96	5.11e-11
chr13_52749617_52750117	chr13	52749617	52750117	0	1	HDAC3_Q1	0	1	1	1	0.814711	0.845952	0.405	3.07	1.26	-0.06	0.887	0.515	4.58e-06	0.81	0	-3.91	0.577	0.865	5.11e-11
chr10_110899012_110899512	chr10	110899012	110899512	1	1	HDAC3_Q1	0	1	1	1	9.21371e-06	0.993408	0.5	0.16	0.35	-1.38	4.81e-05	0.0125	2.61e-11	0.81	0.19	-2.2	0.986	0.9	3.58e-05
chr1_176869924_176870424	chr1	176869924	176870424	0	1	HDAC3_Q2	0	1	1	1	0.202469	0.852442	-0.255	-1.03	-0.22	-3.35	0.499	0.102	3.99e-05	-1	0.49	-3.91	0.554	0.918	5.11e-11
chr17_5947816_5948316	chr17	5947816	5948316	0	1	HDAC3_Q2	0	1	1	1	0.320139	0.342662	-0.21	0.88	1.29	-1.03	0.101	0.947	3.99e-05	0.58	-1	-3.91	0.95	0.111	5.11e-11
chr7_96662329_96662829	chr7	96662329	96662829	0	1	HDAC3_Q3	0	1	1	1	0.330351	0.758581	-0.47	0.03	0.03	-2.61	0.488	0.205	0.000214	-0.68	-0.26	-3.91	0.699	0.56	5.11e-11
chr3_195622353_195622853	chr3	195622353	195622853	0	1	HDAC3_Q3	0	1	1	1	0.908548	0.999315	0.245	0.88	2.1	-1.03	0.658	0.918	0.000214	0	0.49	-3.91	0.993	0.97	5.11e-11
chr14_52266551_52267051	chr14	52266551	52267051	0	1	HDAC3_Q4	0	1	1	1	0.44589	0.71625	-0.425	-0.39	0.61	-3.04	0.463	0.337	0.0061	-1	0.15	-3.91	0.401	0.87	5.11e-11
chr8_46882257_46882757	chr8	46882257	46882757	0	1	HDAC3_Q4	0	1	1	1	0.994002	0.419451	-0.075	-1.29	0.88	-2.61	0.968	0.922	0.0061	-1.32	1.17	-3.91	0.143	0.994	5.11e-11
chr12_52151358_52151858	chr12	52151358	52151858	0	1	HDAC3_Q4	0	1	1	1	0.983354	0.54515	0.5	-0.51	0.3	-2.83	0.999	0.824	0.0131	-0.81	1.81	-3.91	0.215	0.999	5.11e-11
chr10_73619240_73619740	chr10	73619240	73619740	1	1	HDAC3_Q1	0	1	1	1	0.0407756	0.995832	0.5	-0.45	0.96	-0.07	0.0122	0.558	3.36e-08	0.58	0.42	-1.5	0.95	0.958	0.00243
chr1_172630658_172631158	chr1	172630658	172631158	1	1	HDAC3_Q1	0	0	1	0	0.00330788	0.959461	0.5	-0.58	0.74	0.29	0.00243	0.153	3.74e-09	0.26	0.74	-0.35	0.735	0.992	0.216
chr6_2868177_2868677	chr6	2868177	2868677	0	1	HDAC3_Q1	0	1	1	1	0.84626	0.615597	-0.29	-2.71	0.29	-2.03	0.939	0.532	1.74e-06	-2.58	2	-3.78	0.264	1	5.11e-11
chr17_49986143_49986643	chr17	49986143	49986643	1	1	HDAC3_Q1	0	1	1	1	0.0445093	0.999887	0.485	0.29	1.42	0.2	0.0244	0.31	1.74e-06	0.32	0.65	-1.23	1	0.985	0.00904
chr15_89609191_89609691	chr15	89609191	89609691	1	1	HDAC3_Q1	0	0	1	0	0.00333669	0.976738	0.485	0.71	1.17	0.54	0.152	0.00247	1.74e-06	-0.17	1.14	-0.63	0.793	0.999	0.102
chr14_102316916_102317416	chr14	102316916	102317416	1	1	HDAC3_Q3	0	0	1	0	0.00013794	0.934751	0.48	3.24	2.77	1.73	0.000109	0.102	0.000174	1.17	-0.21	-0.8	0.884	0.748	0.0547
chr19_21623461_21623961	chr19	21623461	21623961	0	1	HDAC3_Q2	0	1	1	1	0.859937	0.983604	-0.58	-0.14	1.86	-0.46	0.72	0.722	2.48e-05	-1.58	0.42	-3.78	0.908	0.908	7.82e-10
chr10_42727743_42728243	chr10	42727743	42728243	0	1	HDAC3_Q3	1	1	1	1	0.115376	0.0110136	-2.245	-2.52	-1.52	-2.84	0.499	0.0491	0.000174	-3.17	-1.32	-3.78	0.00453	0.323	7.82e-10
chr8_106161737_106162237	chr8	106161737	106162237	0	1	HDAC3_Q3	0	1	1	1	0.1579	0.203278	-0.855	-1.44	-0.71	-3.35	0.191	0.192	0.000174	-1.22	-0.49	-3.78	0.215	0.238	7.82e-10
chr2_241923343_241923843	chr2	241923343	241923843	0	1	HDAC3_Q3	0	1	1	1	0.320139	0.717572	-1.21	-3.21	0.37	-2.53	0.101	0.947	0.000174	-2	-0.42	-3.78	0.632	0.554	7.82e-10
chr10_111677977_111678477	chr10	111677977	111678477	0	1	HDAC3_Q3	0	1	1	1	0.322357	0.716041	-0.5	-1.52	-0.52	-2.84	0.947	0.102	0.000174	-2	1	-3.78	0.384	0.908	7.82e-10
chr14_41389721_41390221	chr14	41389721	41390221	0	1	HDAC3_Q3	0	1	1	1	0.786808	0.883162	-0.16	-2.25	-0.67	-3.57	0.844	0.501	0.000174	-1.32	1	-3.78	0.567	0.983	7.82e-10
chr14_45301883_45302383	chr14	45301883	45302383	0	1	HDAC3_Q3	0	1	1	1	0.620406	0.786208	0.05	0.03	0.29	-2.61	0.33	0.811	0.000779	0.32	-0.22	-3.78	0.762	0.554	7.82e-10
chr1_151220046_151220546	chr1	151220046	151220546	1	0		1	0	0	0	0.0204769	0.00436106	0.46	2.04	1.68	1.11	0.822	0.00366	0.664	-0.08	1	0.91	0.000509	0.998	0.957
chr7_27375688_27376188	chr7	27375688	27376188	0	1	HDAC3_Q4	0	1	1	1	0.870448	0.835768	-1.405	-2.88	-0.56	-3.2	0.865	0.62	0.00679	-2.81	0	-3.78	0.554	0.875	7.82e-10
chr19_18104266_18104766	chr19	18104266	18104766	1	0		0	0	1	0	5.53507e-07	0.76889	0.455	4.43	4.17	1.9	2.07e-06	0.0146	0.0786	1	-0.09	-0.69	0.55	0.732	0.208
chr15_86065657_86066157	chr15	86065657	86066157	1	0		1	0	1	0	0.00586597	0.0194936	0.45	0.29	-0.52	-0.29	0.000714	0.996	0.253	2.81	-1.91	-0.09	1	0.00284	0.506
chr19_39304414_39304914	chr19	39304414	39304914	1	1	HDAC3_Q1	0	1	1	1	0.0110189	0.996426	0.45	-0.26	0.58	-0.95	0.0122	0.12	2.7e-10	0.32	0.58	-2.07	0.97	0.945	2.52e-05
chr8_102170870_102171370	chr8	102170870	102171370	1	1	HDAC3_Q1	0	0	1	0	0.0094896	0.975739	0.445	0.29	0.82	0.35	0.0144	0.0856	7.83e-07	0.36	0.53	-0.47	0.809	0.974	0.096
chr17_75582957_75583457	chr17	75582957	75583457	1	1	HDAC3_Q3	0	0	1	0	0.0448094	0.20941	0.435	0.74	1.19	0.93	0.755	0.0101	0.000823	-0.45	1.32	-0.06	0.0533	0.999	0.485
chr1_180599053_180599553	chr1	180599053	180599553	1	1	HDAC3_Q1	0	1	1	1	0.0124053	0.44023	0.43	0.03	-0.29	-0.06	0.976	0.00172	7.83e-07	-1.14	2	-1.47	0.153	1	0.00119
chr16_22685485_22685985	chr16	22685485	22685985	1	1	HDAC3_Q3	0	1	1	1	0.000192333	0.0505924	0.425	-0.28	0.55	-1.22	0.499	3.2e-05	0.000695	-0.83	1.68	-1.09	0.00883	1	0.0222
chr16_70132728_70133228	chr16	70132728	70133228	0	1	HDAC3_Q2	0	1	1	1	0.981931	0.998405	0.95	0.25	0.09	-2.4	0.843	0.968	2.39e-05	1.32	0.58	-3.41	0.999	0.945	1.33e-12
chr14_65214755_65215255	chr14	65214755	65215255	0	1	HDAC3_Q3	0	1	1	1	0.698456	0.964047	-0.125	1.1	1.88	-1.03	0.575	0.578	0.000255	-0.51	0.26	-3.41	0.78	0.954	1.33e-12
chr15_85948774_85949274	chr15	85948774	85949274	0	1	HDAC3_Q2	0	1	1	1	0.987944	0.99995	0.71	-0.65	0.67	-1.97	0.979	0.867	2.09e-05	-0.32	1.74	-3.32	0.99	1	1.33e-12
chr1_228802453_228802953	chr1	228802453	228802953	0	1	HDAC3_Q2	0	1	1	1	0.822638	0.16122	-0.24	1.04	1.3	-0.6	0.617	0.757	2.09e-05	-0.26	-0.22	-3.32	0.0527	0.715	1.45e-11
chr17_49465369_49465869	chr17	49465369	49465869	0	1	HDAC3_Q3	0	1	1	1	0.993516	0.863625	-0.13	0.07	-0.2	-1.84	0.942	0.943	0.00072	0	-0.26	-3.32	0.715	0.735	1.45e-11
chr8_118109468_118109968	chr8	118109468	118109968	1	1	HDAC3_Q1	0	1	1	1	0.00435687	0.760606	0.42	0.88	0.88	-0.44	0.000659	0.77	4.4e-11	1.58	-0.74	-2.74	0.999	0.394	4.59e-09
chr7_33918231_33918875	chr7	33918231	33918875	1	1	HDAC3_Q1	0	1	1	1	0.000308021	0.990736	0.42	-1.09	0.5	0.15	3.7e-05	0.722	5.99e-14	0.74	0.1	-0.83	0.983	0.882	0.0094
chr1_191405455_191405955	chr1	191405455	191405955	1	0		1	0	1	0	2.64717e-05	0.00212326	0.415	1.29	1.88	-1.03	0.844	2.21e-06	0.312	-1.17	2	-1.32	0.000226	1	0.0744
chr17_66329113_66329613	chr17	66329113	66329613	1	0		0	0	0	0	8.036e-06	0.999269	0.415	-0.4	0.97	-0.25	8.6e-07	0.604	0.141	0.58	0.25	0.73	1	0.962	0.954
chr7_77439475_77439975	chr7	77439475	77439975	1	1	HDAC3_Q1	0	1	1	1	0.00337578	0.740331	0.405	0.77	0.77	0.42	0.12	0.00317	3.13e-09	0	0.81	-1.13	0.384	0.97	0.0108
chr9_99084111_99084968	chr9	99084111	99084968	1	1	HDAC3_Q1	0	1	1	1	1.80261e-05	0.653908	0.395	-0.03	0.78	-0.57	0.152	8.12e-06	3.03e-15	-0.7	1.49	-1.86	0.294	1	3.59e-07
chr8_98593806_98594306	chr8	98593806	98594306	0	1	HDAC3_Q1	0	1	1	1	0.696603	0.291815	1.585	0.88	0.51	-1.61	0.996	0.332	2.86e-06	0.36	2.81	-3.23	0.0839	1	1.45e-11
chr5_177049600_177050100	chr5	177049600	177050100	1	1	HDAC3_Q1	0	1	1	1	0.000643474	0.282161	0.39	0.88	1.29	-0.66	0.00243	0.0247	2.42e-07	0.36	0.42	-1.95	0.0839	0.954	2.52e-05
chr14_57445672_57446172	chr14	57445672	57446172	0	1	HDAC3_Q1	0	1	1	1	0.125203	0.938177	0	0.03	0.51	-1.61	0.0847	0.321	1.85e-08	0	0	-3.23	0.958	0.699	1.49e-10
chr8_143495927_143496566	chr8	143495927	143496566	0	1	HDAC3_Q1	0	1	1	1	0.137991	0.990037	0.21	0.29	0.71	-1.61	0.175	0.176	1.85e-08	0	0.42	-3.23	0.9	0.958	1.49e-10
chr16_78621793_78622293	chr16	78621793	78622293	0	1	HDAC3_Q2	0	1	1	1	0.691781	0.865212	-0.47	-1.29	0.51	-1.61	0.333	0.98	7.57e-05	-0.58	-0.36	-3.23	0.96	0.55	1.49e-10
chr21_42855107_42855607	chr21	42855107	42855607	0	1	HDAC3_Q3	0	1	1	1	0.107526	0.132787	-0.68	2.1	2.1	-0.03	0.463	0.0484	0.000264	-1	-0.36	-3.23	0.0533	0.55	1.49e-10
chr19_10380366_10381023	chr19	10380366	10381023	1	0		0	0	0	0	4.40759e-14	0.978636	0.385	3.18	3.67	0.68	3.9e-11	3.2e-05	0.772	0.46	0.31	0.96	0.807	0.992	0.902
chr14_91753026_91753526	chr14	91753026	91753526	0	1	HDAC3_Q2	0	1	1	1	0.355486	0.855517	-0.595	-1.3	-0.49	-2.62	0.332	0.335	6.65e-05	-1	-0.19	-3.13	0.933	0.55	1.45e-11
chr1_204918809_204919460	chr1	204918809	204919460	1	1	HDAC3_Q2	0	1	1	1	0.0492655	0.512537	0.335	0.47	0.19	-2.35	0.334	0.0256	6.6e-06	0.18	0.49	-2.91	0.197	0.986	8.15e-11
chr11_82720089_82720589	chr11	82720089	82720589	1	1	HDAC3_Q3	0	1	1	1	0.0267774	0.941709	0.325	0.58	0.44	-0.65	0.191	0.0216	0.000174	0.14	0.51	-1.23	0.78	0.87	0.00904
chr1_110232095_110232595	chr1	110232095	110232595	0	1	HDAC3_Q1	0	1	1	1	0.368119	0.893664	0.13	-0.52	-0.93	-1.84	0.152	0.77	3.74e-09	1	-0.74	-3.13	0.998	0.577	1.44e-09
chr8_112913852_112914352	chr8	112913852	112914352	0	1	HDAC3_Q1	0	1	1	1	0.369441	0.999021	0.13	-2.3	-0.71	-2.62	0.769	0.153	3.74e-09	-1.32	1.58	-3.13	0.958	0.998	1.44e-09
chr12_57950277_57950777	chr12	57950277	57950777	1	1	HDAC3_Q1	0	1	1	1	0.000881318	0.995338	0.32	-1.09	-0.09	-2.74	0.000708	0.12	3.13e-09	0.32	0.32	-2.91	0.97	0.933	1.09e-07
chr16_53707839_53708490	chr16	53707839	53708490	0	1	HDAC3_Q1	0	1	1	1	0.335754	0.959738	0.265	2.46	1.29	-0.03	0.319	0.321	1.25e-07	0.85	-0.32	-3.13	0.958	0.762	1.44e-09
chr2_9430291_9430791	chr2	9430291	9430791	0	1	HDAC3_Q1	0	1	1	1	0.388495	0.494979	0.61	0.29	0.51	-1.61	0.72	0.176	1.25e-07	0	1.22	-3.13	0.185	0.993	1.44e-09
chr12_57761783_57762283	chr12	57761783	57762283	0	1	HDAC3_Q1	0	1	1	1	0.345976	0.9933	-0.29	-1.58	-0.17	-2.49	0.326	0.328	1.68e-06	-1	0.42	-3.13	0.985	0.9	1.44e-09
chr3_188303050_188303550	chr3	188303050	188303550	0	1	HDAC3_Q2	0	1	1	1	0.249859	0.915382	-1.32	-3.3	-0.13	-2.62	0.33	0.205	1.29e-05	-3	0.36	-3.13	0.699	0.884	1.44e-09
chr3_182259107_182259607	chr3	182259107	182259607	0	1	HDAC3_Q2	0	1	1	1	0.312591	0.758764	-0.79	-1.71	-0.12	-2.03	0.114	0.811	1.29e-05	-1	-0.58	-3.13	0.994	0.394	1.44e-09
chr8_46736404_46736904	chr8	46736404	46736904	0	1	HDAC3_Q2	0	1	1	1	0.45692	0.252505	-2.195	-0.74	2.26	0.94	0.33	0.491	1.29e-05	-3.58	-0.81	-3.13	0.185	0.371	1.44e-09
chr6_40801008_40801508	chr6	40801008	40801508	0	1	HDAC3_Q2	0	1	1	1	0.688111	0.957705	-0.79	-0.57	0.75	-0.89	0.658	0.491	1.29e-05	-1.58	0	-3.13	0.827	0.875	1.44e-09
chr11_62497440_62497940	chr11	62497440	62497940	0	1	HDAC3_Q2	0	1	1	1	0.253039	0.44023	0.93	-0.42	-0.09	-2.74	0.989	0.0696	6.65e-05	-0.46	2.32	-3.13	0.153	1	1.44e-09
chr2_11443215_11443715	chr2	11443215	11443715	0	1	HDAC3_Q2	0	1	1	1	0.844731	0.592043	-0.05	-0.98	-0.17	-2.3	0.636	0.782	6.65e-05	-0.32	0.22	-3.13	0.353	0.699	1.44e-09
chr11_63640797_63641297	chr11	63640797	63641297	0	1	HDAC3_Q2	0	1	1	1	0.948147	0.967862	-0.575	-0.93	2.24	-0.25	0.78	0.892	6.65e-05	-2	0.85	-3.13	0.762	0.994	1.44e-09
chr15_86081104_86081604	chr15	86081104	86081604	0	1	HDAC3_Q3	0	1	1	1	0.532717	0.963962	0.51	0.88	0.88	-1.61	0.22	0.94	0.000258	1.17	-0.15	-3.13	0.938	0.793	1.44e-09
chr16_80680390_80680890	chr16	80680390	80680890	0	1	HDAC3_Q3	0	1	1	1	0.707124	0.325921	-1.195	-0.71	-0.29	-1.61	0.463	0.735	0.000803	-1.22	-1.17	-3.13	0.884	0.111	1.44e-09
chr12_57537743_57538243	chr12	57537743	57538243	0	1	HDAC3_Q3	0	1	1	1	0.940628	0.877888	-0.27	-0.93	-0.34	-2.25	0.733	0.922	0.000803	-0.32	-0.22	-3.13	0.99	0.554	1.44e-09
chr16_636325_636825	chr16	636325	636825	1	1	HDAC3_Q4	0	0	1	0	3.28499e-06	0.797567	0.315	1.96	2.2	0.53	0.125	1.6e-06	0.0198	-0.37	1	-0.51	0.436	0.999	0.182
chr17_49364927_49365597	chr17	49364927	49365597	1	1	HDAC3_Q1	0	1	1	1	6.93214e-07	0.923413	0.3	-0.45	-0.13	-0.69	4.48e-07	0.0856	3.41e-10	0.78	-0.18	-0.74	0.997	0.637	0.0313
chr17_64054264_64054764	chr17	64054264	64054764	1	1	HDAC3_Q2	0	1	1	1	0.00215413	0.866961	0.295	0.11	1.04	-0.56	0.00198	0.116	1.29e-05	0.15	0.44	-1.15	0.55	0.965	0.00526
chr5_64957430_64957930	chr5	64957430	64957930	1	1	HDAC3_Q1	0	1	1	1	0.000101784	0.986984	0.29	-1.13	-0.39	-3.04	0.0683	0.000117	3.97e-16	-0.74	1.32	-3.91	0.849	0.993	5.11e-11
chr6_39565606_39566106	chr6	39565606	39566106	0	1	HDAC3_Q2	0	1	1	1	0.114438	0.550807	-0.795	-1.3	-0.56	-2.2	0.0484	0.501	8.5e-06	-0.74	-0.85	-3.02	0.918	0.238	1.44e-09
chr16_83596601_83597101	chr16	83596601	83597101	0	1	HDAC3_Q3	0	1	1	1	0.891269	0.986404	-0.13	-1.44	0.29	-2.35	0.755	0.757	0.000823	-1	0.74	-3.02	0.9	0.933	1.44e-09
chr12_104731246_104731746	chr12	104731246	104731746	1	1	HDAC3_Q1	0	1	1	1	0.000881318	0.564098	0.29	0.28	-0.13	-2.04	0.000708	0.12	2.7e-10	1	-0.42	-3.02	0.577	0.394	1.3e-08
chr17_77259690_77260190	chr17	77259690	77260190	1	1	HDAC3_Q1	0	1	1	1	0.0391168	0.490888	0.29	0.88	1.88	0.26	0.0368	0.176	1.85e-08	0	0.58	-1.94	0.185	0.98	1.57e-05
chr18_23063912_23064412	chr18	23063912	23064412	1	1	HDAC3_Q1	0	1	1	1	0.0119517	0.720066	0.29	1.89	1.52	0.35	0.0651	0.0247	1.74e-06	0.36	0.22	-1.83	0.384	0.918	0.000107
chr12_95611303_95611803	chr12	95611303	95611803	0	1	HDAC3_Q1	0	1	1	1	0.0991608	0.947342	0.615	0.23	0.03	-2.09	0.308	0.0657	3.12e-08	0.42	0.81	-3.02	0.715	0.97	1.3e-08
chr3_186785678_186786178	chr3	186785678	186786178	0	1	HDAC3_Q1	0	1	1	1	0.0948372	0.0844285	-0.84	-1.71	1.61	-1.03	0.513	0.0373	7.83e-07	-3	1.32	-3.02	0.0166	0.997	1.3e-08
chr2_71000294_71000794	chr2	71000294	71000794	0	1	HDAC3_Q1	0	1	1	1	0.307408	0.345567	-0.21	1.15	0.15	-0.75	0.513	0.176	7.83e-07	0	-0.42	-3.02	0.185	0.577	1.3e-08
chr12_63842349_63842849	chr12	63842349	63842849	0	1	HDAC3_Q1	0	1	1	1	0.568493	0.989727	0.61	0.16	-0.33	-1.97	0.319	0.722	7.83e-07	1.22	0	-3.02	0.983	0.875	1.3e-08
chr14_82549072_82549572	chr14	82549072	82549572	0	1	HDAC3_Q1	0	1	1	1	0.568493	0.685216	-1.16	-3.03	-1.44	-2.35	0.319	0.722	7.83e-07	-1.58	-0.74	-3.02	0.908	0.353	1.3e-08
chr11_130002863_130003363	chr11	130002863	130003363	1	0		0	0	0	0	1.30616e-05	0.998028	0.29	3.64	3.13	1.18	0.101	8.65e-06	0.535	0	0.58	0.05	0.957	0.98	0.383
chr3_184146693_184147193	chr3	184146693	184147193	1	1	HDAC3_Q4	0	0	1	0	3.12146e-07	0.445832	0.28	0.77	0.96	0.2	0.887	1.86e-08	0.00848	-1.44	2	-0.57	0.156	1	0.104
chr12_70107232_70107732	chr12	70107232	70107732	0	1	HDAC3_Q2	0	1	1	1	0.236197	0.681839	-0.535	1.55	1.87	0.23	0.191	0.328	8.5e-06	-0.58	-0.49	-3.02	0.827	0.384	1.3e-08
chr10_133383404_133383904	chr10	133383404	133383904	0	1	HDAC3_Q2	0	1	1	1	0.560145	0.187986	-0.13	-0.29	0.03	-1.61	0.685	0.328	8.5e-06	-0.58	0.32	-3.02	0.0527	0.875	1.3e-08
chr5_163368515_163369015	chr5	163368515	163369015	0	1	HDAC3_Q2	0	1	1	1	0.63238	0.983932	0.79	-0.13	0.45	-2.04	0.844	0.328	8.5e-06	0	1.58	-3.02	0.827	0.999	1.3e-08
chr7_154696426_154696926	chr7	154696426	154696926	0	1	HDAC3_Q2	0	1	1	1	0.895675	0.585853	1.015	0.29	0.29	-1.84	0.685	0.846	8.5e-06	1.22	0.81	-3.02	0.264	0.918	1.3e-08
chr5_31478400_31478900	chr5	31478400	31478900	0	1	HDAC3_Q2	0	1	1	1	0.954535	0.97617	1.08	0.5	1.18	-1.14	0.844	0.846	8.5e-06	0.74	1.42	-3.02	0.801	0.986	1.3e-08
chr7_36533558_36534058	chr7	36533558	36534058	0	1	HDAC3_Q2	0	1	1	1	0.499449	0.304086	-1.79	-3.04	-0.04	-1.36	0.203	0.918	5.44e-05	-2.58	-1	-3.02	0.801	0.111	1.3e-08
chr11_118899497_118899997	chr11	118899497	118899997	0	1	HDAC3_Q2	0	1	1	1	0.550765	0.977992	0.435	0.71	0.71	-1.61	0.658	0.332	5.44e-05	0.19	0.68	-3.02	0.809	0.986	1.3e-08
chr10_57031903_57032403	chr10	57031903	57032403	0	1	HDAC3_Q2	0	1	1	1	0.868783	0.960613	0.5	0.63	-0.05	-1.69	0.658	0.811	5.44e-05	1	0	-3.02	0.997	0.735	1.3e-08
chr12_99062108_99062608	chr12	99062108	99062608	0	1	HDAC3_Q3	0	1	1	1	0.542489	0.0701668	-0.42	-0.63	0.96	-1.53	0.636	0.335	0.000242	-1.42	0.58	-3.02	0.0166	0.793	1.3e-08
chr8_65998874_65999374	chr8	65998874	65999374	0	1	HDAC3_Q3	1	1	1	1	0.948227	0.0114651	-0.755	-2.72	0.09	-2.04	0.89	0.782	0.000242	-2.32	0.81	-3.02	0.00158	0.97	1.3e-08
chr11_118422724_118423224	chr11	118422724	118423224	0	1	HDAC3_Q3	0	1	1	1	0.931968	0.999778	1.45	1.54	1.54	-1.69	0.755	0.867	0.000823	1.58	1.32	-3.02	0.979	1	1.3e-08
chr16_1308899_1309544	chr16	1308899	1309544	1	0		0	0	1	0	1.95659e-14	0.998979	0.275	3.34	3.29	-2.03	4.4e-10	1.23e-06	0.989	0.46	0.09	-0.32	0.996	0.959	0.358
chr21_40864495_40864995	chr21	40864495	40864995	0	1	HDAC3_Q3	0	1	1	1	0.525955	0.876016	-1.205	-2.29	1.61	-1.61	0.601	0.337	0.00229	-3.32	0.91	-3.02	0.547	0.997	1.3e-08
chr3_136151502_136152002	chr3	136151502	136152002	1	0		1	0	0	0	6.17512e-05	0.0407576	0.275	1.72	2.18	1.37	9.03e-06	0.515	0.659	1	-0.45	1.66	0.0126	0.54	0.986
chr5_177601370_177601870	chr5	177601370	177601870	0	1	HDAC3_Q1	0	1	1	1	0.44589	0.662214	-0.55	0.29	0.51	-1.03	0.463	0.337	1.73e-06	-0.74	-0.36	-2.98	0.547	0.55	1e-11
chr7_33225225_33225725	chr7	33225225	33225725	1	1	HDAC3_Q1	0	1	1	1	0.0155498	0.201395	0.275	0.19	0.72	-1.02	0.101	0.0216	3.12e-07	-0.15	0.7	-1.94	0.0511	0.989	3.79e-06
chr1_114050051_114050551	chr1	114050051	114050551	1	1	HDAC3_Q4	0	0	1	0	0.000650925	0.38493	0.27	-0.13	0.77	-0.93	0.334	0.000182	0.00482	-0.68	1.22	-0.7	0.125	1	0.0563
chr16_78914469_78915100	chr16	78914469	78915100	0	1	HDAC3_Q2	0	1	1	1	0.74354	0.232989	-2.065	-2.87	-0.87	-1.6	0.456	0.824	2.6e-05	-2.81	-1.32	-2.91	0.554	0.111	8.15e-11
chr18_32946737_32947237	chr18	32946737	32947237	0	1	HDAC3_Q1	0	1	1	1	0.233542	0.481325	0	-0.28	0.3	-0.6	0.939	0.0657	2.42e-07	-1.58	1.58	-2.91	0.185	0.95	1.3e-08
chr20_10895705_10896205	chr20	10895705	10896205	0	1	HDAC3_Q1	0	1	1	1	0.638919	0.991001	0.58	-0.88	-0.56	-2.2	0.53	0.532	2.42e-07	0.42	0.74	-2.91	0.993	0.875	1.3e-08
chr10_114948752_114949252	chr10	114948752	114949252	0	1	HDAC3_Q3	0	1	1	1	0.986927	0.999992	0.42	-1.37	0.63	-1.69	0.918	0.918	0.000214	-0.58	1.42	-2.91	0.999	0.997	1.3e-08
chr12_53927844_53928344	chr12	53927844	53928344	0	1	HDAC3_Q3	0	1	1	1	0.682778	0.236706	-0.13	0.29	0.61	-1.03	0.332	0.959	0.000818	0.42	-0.68	-2.91	0.264	0.238	1.3e-08
chr13_42414658_42415158	chr13	42414658	42415158	1	0		0	0	0	0	2.56361e-05	0.787811	0.265	0.29	1.41	0.36	2.13e-06	0.846	0.312	1	-0.47	0.66	0.993	0.427	0.871
chr7_100860519_100861019	chr7	100860519	100861019	1	1	HDAC3_Q2	1	1	1	1	0.027136	0.00844359	0.26	0.61	0.87	-1.45	0.33	0.0127	1.29e-05	-0.26	0.78	-2.54	0.0011	0.98	2.04e-07
chr15_87650119_87650619	chr15	87650119	87650619	1	1	HDAC3_Q4	0	0	1	0	2.61484e-06	0.207373	0.255	-0.17	-0.17	-0.94	0.53	2.96e-07	0.0291	-0.91	1.42	-0.09	0.0533	0.986	0.506
chr10_18076614_18077114	chr10	18076614	18077114	0	1	HDAC3_Q1	0	1	1	1	0.0558688	0.992422	-0.16	-0.93	0.48	-1.84	0.0651	0.153	2.42e-07	-0.74	0.42	-2.91	0.918	0.958	1.09e-07
chr16_13347274_13347774	chr16	13347274	13347774	0	1	HDAC3_Q1	0	1	1	1	0.110726	0.718363	-1.235	-3.04	1.13	-1.36	0.152	0.153	2.42e-07	-3.32	0.85	-2.91	0.353	0.994	1.09e-07
chr18_49348180_49348680	chr18	49348180	49348680	0	1	HDAC3_Q1	0	1	1	1	0.580205	0.608516	-0.71	-1.43	0.15	-0.75	0.769	0.31	2.42e-07	-2	0.58	-2.91	0.323	0.801	1.09e-07
chr10_38835662_38836162	chr10	38835662	38836162	1	1	HDAC3_Q1	0	1	1	1	3.19049e-06	0.9992	0.25	-0.12	1.17	-0.83	3.7e-05	0.00524	4.58e-06	-0.15	0.65	-1.13	0.968	0.992	0.0108
chr9_95071268_95071768	chr9	95071268	95071768	1	0		0	0	1	0	7.11998e-07	0.382847	0.245	0.61	1.46	-0.08	0.769	5.13e-08	0.0919	-1.68	2.17	-0.37	0.124	1	0.383
chr12_96286919_96287419	chr12	96286919	96287419	1	1	HDAC3_Q1	0	1	1	1	0.0441465	0.35427	0.235	-0.5	0.5	-0.86	0.513	0.0146	4.58e-06	-0.85	1.32	-1.62	0.111	0.997	0.000225
chr20_49548183_49548683	chr20	49548183	49548683	1	1	HDAC3_Q4	0	0	1	0	0.00034993	0.785217	0.23	-1.52	0.94	-0.06	3.1e-05	0.991	0.0252	1	-0.54	-0.35	1	0.421	0.312
chr15_53026088_53026588	chr15	53026088	53026588	1	0		0	0	0	0	2.15418e-05	0.784852	0.23	-0.44	0.43	0.2	2.07e-06	0.722	0.0786	1	-0.54	0.91	0.999	0.421	0.957
chr15_79106147_79106647	chr15	79106147	79106647	1	1	HDAC3_Q1	0	1	1	1	0.0366289	0.25052	0.225	-0.06	0.67	-0.19	0.685	0.00874	1.68e-06	-0.87	1.32	-1.35	0.0681	0.997	0.00164
chr16_23775213_23775713	chr16	23775213	23775713	0	1	HDAC3_Q1	0	1	1	1	0.125203	0.852442	0.02	0.66	0.66	-1.25	0.0847	0.321	4.58e-06	0.26	-0.22	-2.91	0.918	0.554	1.09e-07
chr11_63489860_63490360	chr11	63489860	63490360	0	1	HDAC3_Q1	0	1	1	1	0.335754	0.874694	-0.32	-0.04	-0.04	-1.36	0.319	0.321	4.58e-06	-0.32	-0.32	-2.91	0.958	0.567	1.09e-07
chr12_131815273_131815773	chr12	131815273	131815773	0	1	HDAC3_Q1	0	1	1	1	0.848397	0.8943	1.16	0.72	1.04	-0.6	0.976	0.515	4.58e-06	0	2.32	-2.91	0.577	1	1.09e-07
chr17_58019840_58020340	chr17	58019840	58020340	1	1	HDAC3_Q4	1	0	1	0	0.00265047	0.0477337	0.215	0.22	0.87	0.38	0.979	0.000296	0.0408	-1.44	1.87	-0.21	0.00823	1	0.385
chr7_107123223_107123723	chr7	107123223	107123723	0	1	HDAC3_Q2	0	1	1	1	0.146008	0.712791	-1.63	-1.28	1.04	-0.6	0.101	0.328	3.99e-05	-2.58	-0.68	-2.91	0.9	0.384	1.09e-07
chr6_30387770_30388270	chr6	30387770	30388270	0	1	HDAC3_Q2	0	1	1	1	0.456112	0.994824	0.095	0.02	1.43	-0.89	0.191	0.846	3.99e-05	0	0.19	-2.91	1	0.9	1.09e-07
chr7_28423971_28424471	chr7	28423971	28424471	0	1	HDAC3_Q2	0	1	1	1	0.459274	0.538293	-0.66	-0.45	-0.04	-1.36	0.326	0.501	3.99e-05	-0.74	-0.58	-2.91	0.567	0.371	1.09e-07
chr9_135247746_135248246	chr9	135247746	135248246	0	1	HDAC3_Q2	0	1	1	1	0.491782	0.0844966	0.18	-0.71	0.29	-1.61	0.947	0.192	3.99e-05	-1.22	1.58	-2.91	0.0166	0.998	1.09e-07
chr5_74409267_74409767	chr5	74409267	74409767	0	1	HDAC3_Q2	0	1	1	1	0.504344	0.954863	-0.61	-3.04	0.55	-1.36	0.191	0.991	3.99e-05	-1	-0.22	-2.91	1	0.715	1.09e-07
chr17_78591134_78591634	chr17	78591134	78591634	0	1	HDAC3_Q2	0	1	1	1	0.63238	0.703402	-0.58	0.29	1.29	-0.03	0.844	0.328	3.99e-05	-1.58	0.42	-2.91	0.371	0.908	1.09e-07
chr1_11745687_11746187	chr1	11745687	11746187	0	1	HDAC3_Q2	0	1	1	1	0.828197	0.999608	0.5	2.26	2.58	0.94	0.947	0.501	3.99e-05	-0.32	1.32	-2.91	0.979	0.993	1.09e-07
chr14_81868111_81868611	chr14	81868111	81868611	0	1	HDAC3_Q3	0	1	1	1	0.0737857	0.797477	-1.225	-1.54	-1.12	-2.44	0.488	0.0287	0.000214	-1.87	-0.58	-2.91	0.768	0.567	1.09e-07
chr14_56930264_56930764	chr14	56930264	56930764	0	1	HDAC3_Q3	0	1	1	1	0.166865	0.100411	-3.32	-3.72	-2.72	-2.04	0.658	0.0599	0.000214	-4.32	-2.32	-2.91	0.256	0.0803	1.09e-07
chr12_64385625_64386125	chr12	64385625	64386125	0	1	HDAC3_Q3	0	1	1	1	0.312591	0.737448	0.295	0.14	-0.44	-2.35	0.114	0.811	0.000214	1.17	-0.58	-2.91	0.938	0.394	1.09e-07
chr6_57096602_57097102	chr6	57096602	57097102	0	1	HDAC3_Q3	0	1	1	1	0.999968	1	1.95	0.49	1.23	-0.42	0.996	0.996	0.000214	1.58	2.32	-2.91	1	1	1.09e-07
chr16_87383686_87384186	chr16	87383686	87384186	1	0		0	0	1	0	0.00436399	0.476219	0.2	2.42	2.8	1.37	0.713	0.000713	0.208	-0.69	1.09	-0.34	0.173	0.999	0.294
chr9_129949197_129949697	chr9	129949197	129949697	0	1	HDAC3_Q3	0	1	1	1	0.258853	0.275932	-0.795	0.88	0.29	-1.03	0.212	0.335	0.000818	-0.42	-1.17	-2.91	0.699	0.111	1.09e-07
chr8_47317258_47317758	chr8	47317258	47317758	0	1	HDAC3_Q3	0	1	1	1	0.540519	0.355003	0.915	1.72	0.72	-0.6	0.212	0.999	0.000818	3	-1.17	-2.91	1	0.111	1.09e-07
chr16_75264487_75264987	chr16	75264487	75264987	0	1	HDAC3_Q3	0	1	1	1	0.540848	0.760973	1.71	1.72	1.3	-0.6	0.212	1	0.000818	4	-0.58	-2.91	1	0.394	1.09e-07
chr10_61163580_61164080	chr10	61163580	61164080	1	0		1	0	0	0	1.61623e-05	0.00251921	0.195	-0.27	0.51	-1.11	0.513	2.14e-06	0.392	-1.19	1.58	0.38	0.000274	0.999	0.75
chr20_6901087_6901587	chr20	6901087	6901587	1	1	HDAC3_Q1	0	1	1	1	0.0175817	0.217788	0.195	0.55	0.77	-1.36	0.00812	0.31	3.74e-09	0.58	-0.19	-3.13	0.0803	0.699	1.44e-09
chr17_74069030_74069530	chr17	74069030	74069530	1	1	HDAC3_Q1	0	1	1	1	0.0447221	0.944855	0.18	0.88	0.88	0.52	0.308	0.0247	2.42e-07	-0.22	0.58	-1.35	0.809	0.849	0.0034
chr20_53349928_53350428	chr20	53349928	53350428	1	1	HDAC3_Q2	0	1	1	1	0.00143267	0.988222	0.18	1.42	1.13	-0.4	0.0847	0.00172	2.48e-05	0	0.36	-1.83	0.9	0.945	0.00042
chr14_88310236_88310736	chr14	88310236	88310736	1	1	HDAC3_Q2	1	1	1	1	0.0419392	0.0079754	0.18	1.42	0.77	0.62	0.326	0.0216	3.99e-05	0.14	0.22	-0.93	0.0011	0.918	0.0268
chr1_207028944_207029444	chr1	207028944	207029444	1	1	HDAC3_Q1	0	1	1	1	0.0112004	0.20307	0.175	0.16	-0.65	0.01	0.00168	0.888	4.58e-06	1.81	-1.46	-0.93	1	0.0511	0.0268
chr8_91989932_91990432	chr8	91989932	91990432	1	0		0	0	0	0	0.0107022	0.432134	0.175	1.66	1.29	0.93	0.00187	0.757	0.828	1.12	-0.77	1.38	0.715	0.208	0.984
chr15_74977681_74978366	chr15	74977681	74978366	1	1	HDAC3_Q1	0	1	1	1	0.0175381	0.491122	0.175	0.53	0.29	-1.54	0.332	0.00756	2.05e-07	-0.11	0.46	-2.54	0.197	0.921	6.93e-09
chr17_51646819_51647319	chr17	51646819	51647319	1	1	HDAC3_Q3	0	1	1	1	0.021991	0.981938	0.175	0.65	1.29	0.14	0.0282	0.116	0.000779	0	0.35	-0.8	0.87	0.938	0.0268
chr15_89356409_89356909	chr15	89356409	89356909	1	0		0	0	1	0	1.1826e-08	0.784866	0.175	0.55	0.93	-1.14	8.05e-09	0.0657	0.0919	0.74	-0.39	-0.37	0.985	0.427	0.0981
chr14_73626522_73627022	chr14	73626522	73627022	1	1	HDAC3_Q1	0	1	1	1	0.00337578	0.989324	0.16	0.03	0.51	-0.66	0.12	0.00317	2.16e-11	-0.49	0.81	-2.18	0.884	0.97	5.55e-06
chr2_65595914_65596546	chr2	65595914	65596546	0	1	HDAC3_Q1	0	1	1	1	0.295632	0.146932	-0.71	0.47	0.47	0.15	0.101	0.846	8.92e-09	0	-1.42	-2.82	0.997	0.0335	6.29e-10
chr16_7324264_7324764	chr16	7324264	7324764	0	1	HDAC3_Q1	0	1	1	1	0.456112	0.698775	-1.035	-2.29	0.03	-1.03	0.191	0.846	8.92e-09	-1.58	-0.49	-2.82	0.594	0.56	6.29e-10
chr17_48973844_48974344	chr17	48973844	48974344	0	1	HDAC3_Q1	0	1	1	1	0.0530947	0.987983	-0.34	0.29	1.88	-0.44	0.0282	0.332	1.17e-07	-0.81	0.13	-2.82	0.933	0.91	6.29e-10
chr16_81225607_81226107	chr16	81225607	81226107	0	1	HDAC3_Q2	0	1	1	1	0.958995	0.86765	0.37	1.71	1.23	0.17	0.99	0.735	2.39e-05	0	0.74	-2.82	0.554	0.96	6.29e-10
chr3_172689981_172690481	chr3	172689981	172690481	0	1	HDAC3_Q1	0	1	1	1	0.191087	0.787883	-0.58	-1	-1	-1.91	0.308	0.153	1.74e-06	-0.74	-0.42	-2.78	0.735	0.577	1.09e-07
chr9_113360018_113360518	chr9	113360018	113360518	1	0		1	0	1	0	0.00221675	0.0336572	0.16	0.96	0.29	0.62	0.000243	0.976	0.0567	2	-1.68	-0.15	0.993	0.00545	0.437
chr1_160037512_160038012	chr1	160037512	160038012	1	1	HDAC3_Q1	0	1	1	1	0.0281258	0.0659615	0.16	1.88	1.61	1.26	0.53	0.00825	2.42e-07	-0.42	0.74	-1.62	0.0166	0.735	0.000768
chr6_151123520_151124020	chr6	151123520	151124020	0	1	HDAC3_Q1	0	1	1	1	0.0521733	0.97838	0	-0.14	2.45	0.54	0.171	0.0536	2.61e-11	-1.58	1.58	-2.78	0.801	0.998	8.4e-07
chr1_183160886_183161386	chr1	183160886	183161386	1	1	HDAC3_Q1	0	1	1	1	0.0110189	0.555477	0.16	0.88	0.61	-0.08	0.0122	0.12	2.7e-10	0.58	-0.26	-2.07	0.577	0.384	2.52e-05
chr13_32674455_32675087	chr13	32674455	32675087	1	1	HDAC3_Q3	1	0	1	0	3.73331e-08	1.65879e-05	0.155	0.45	0.74	0.25	0.513	3.44e-09	0.0023	-1.15	1.46	-0.04	1.13e-06	0.999	0.524
chr3_25664750_25665250	chr3	25664750	25665250	1	0		0	0	0	0	9.08395e-08	0.991985	0.155	1.18	1.8	-0.06	5.14e-07	0.00874	1	0.24	0.07	3.46	0.938	0.934	1
chr22_19040249_19040749	chr22	19040249	19040749	0	1	HDAC3_Q1	0	1	1	1	0.0575258	0.961295	-0.63	-2.28	1.04	-0.6	0.0122	0.846	3.36e-08	-1	-0.26	-2.78	1	0.735	8.4e-07
chr16_18922420_18922920	chr16	18922420	18922920	0	1	HDAC3_Q1	0	1	1	1	0.0754636	0.970095	0.16	-0.29	0.03	-1.61	0.12	0.12	3.36e-08	0	0.32	-2.78	0.875	0.875	8.4e-07
chr2_1243469_1243969	chr2	1243469	1243969	0	1	HDAC3_Q1	0	1	1	1	0.110826	0.685216	0.13	-0.71	-0.29	-1.61	0.557	0.0418	3.36e-08	-0.74	1	-2.78	0.353	0.908	8.4e-07
chr11_129207964_129208464	chr11	129207964	129208464	0	1	HDAC3_Q1	0	1	1	1	0.153409	0.720574	0.13	-0.09	0.49	-0.42	0.845	0.0418	3.36e-08	-1.32	1.58	-2.78	0.353	1	8.4e-07
chr6_9679197_9679697	chr6	9679197	9679697	0	1	HDAC3_Q1	0	1	1	1	0.588472	0.999189	1	-0.71	0.88	-1.03	0.845	0.289	3.36e-08	-0.58	2.58	-2.78	0.96	1	8.4e-07
chr8_128776178_128776804	chr8	128776178	128776804	1	1	HDAC3_Q1	0	1	1	1	0.00445855	0.803414	0.15	0.61	0.31	-0.18	0.000994	0.524	3.33e-07	0.75	-0.45	-0.89	0.997	0.444	0.00163
chr20_56585526_56586026	chr20	56585526	56586026	1	1	HDAC3_Q1	1	1	1	1	0.0366289	0.0248493	0.15	1.88	2.46	1.75	0.685	0.00874	3.12e-07	-0.87	1.17	-1.45	0.0038	0.994	0.000583
chr17_67125443_67125943	chr17	67125443	67125943	1	1	HDAC3_Q1	0	1	1	1	3.69052e-05	0.999992	0.145	-0.9	0.68	-1.06	0.00514	0.000519	2.59e-09	-0.78	1.07	-1.34	0.997	0.999	0.000802
chr11_64014398_64014898	chr11	64014398	64014898	0	1	HDAC3_Q1	0	1	1	1	0.0559891	0.569412	-0.45	2.29	0.29	-0.03	0.152	0.0657	1.74e-06	0.42	-1.32	-2.78	0.715	0.323	8.4e-07
chr5_129148463_129148963	chr5	129148463	129148963	0	1	HDAC3_Q1	0	1	1	1	0.191087	0.62219	-0.16	0.29	0.29	-1.03	0.308	0.153	1.74e-06	-0.32	0	-2.78	0.353	0.762	8.4e-07
chr20_32013238_32013738	chr20	32013238	32013738	0	1	HDAC3_Q1	1	1	1	1	0.233542	0.0241937	0.5	-0.12	0.29	-1.03	0.939	0.0657	1.74e-06	-1	2	-2.78	0.00366	1	8.4e-07
chr11_68464093_68464593	chr11	68464093	68464593	1	1	HDAC3_Q1	0	1	1	1	0.001482	0.700159	0.145	0.81	-0.65	-0.19	0.0122	0.0124	3.36e-08	0.87	-0.58	-1	0.9	0.371	0.0248
chr17_68305654_68306154	chr17	68305654	68306154	1	1	HDAC3_Q1	0	0	1	0	1.87336e-06	0.969079	0.145	0.3	1.03	0.23	0.000659	0.000167	3.12e-08	-0.29	0.58	-0.6	0.768	0.992	0.0983
chr17_76597328_76597828	chr17	76597328	76597828	0	1	HDAC3_Q2	0	1	1	1	0.232039	0.998984	0.035	-2.21	0.25	-2.53	0.0847	0.722	2.48e-05	-0.58	0.65	-2.78	0.993	0.962	8.4e-07
chr2_164123608_164124108	chr2	164123608	164124108	0	1	HDAC3_Q2	0	1	1	1	0.461009	0.25127	-0.37	-0.28	1.3	-0.6	0.319	0.515	2.48e-05	-1	0.26	-2.78	0.0803	0.849	8.4e-07
chr15_42785256_42785756	chr15	42785256	42785756	0	1	HDAC3_Q2	0	1	1	1	0.461709	0.188221	-1.66	-2.44	-1.44	-1.76	0.513	0.321	2.48e-05	-2.32	-1	-2.78	0.143	0.323	8.4e-07
chr1_41842478_41842978	chr1	41842478	41842978	0	1	HDAC3_Q2	0	1	1	1	0.568493	0.9117	-0.95	-2.04	-0.04	-1.36	0.319	0.722	2.48e-05	-1.58	-0.32	-2.78	0.801	0.762	8.4e-07
chr11_61081094_61081594	chr11	61081094	61081594	0	1	HDAC3_Q2	0	1	1	1	0.738257	0.27465	-1.29	-1.72	-2.72	-2.04	0.513	0.722	2.48e-05	-0.58	-2	-2.78	0.96	0.0803	8.4e-07
chr3_195022945_195023445	chr3	195022945	195023445	0	1	HDAC3_Q2	0	1	1	1	0.738257	0.89901	0.5	-0.12	1.29	-1.03	0.513	0.722	2.48e-05	0	1	-2.78	0.594	0.986	8.4e-07
chr1_35486803_35487303	chr1	35486803	35487303	0	1	HDAC3_Q2	0	1	1	1	0.859937	0.970978	0.21	1.29	0.88	-0.03	0.72	0.722	2.48e-05	0.42	0	-2.78	0.96	0.801	8.4e-07
chr20_50849970_50850470	chr20	50849970	50850470	1	1	HDAC3_Q2	0	0	0	0	0.00752629	0.356706	0.14	1.03	1.79	1.68	0.125	0.00756	6.65e-05	-0.49	0.77	0.17	0.112	0.998	0.698
chr10_1197439_1197939	chr10	1197439	1197939	1	1	HDAC3_Q1	0	1	1	1	7.89584e-06	0.927299	0.135	0.77	1.42	-0.77	0.000708	0.00072	3.13e-09	-0.19	0.46	-2.32	0.699	0.921	6.89e-06
chr14_101732702_101733202	chr14	101732702	101733202	0	1	HDAC3_Q3	0	1	1	1	0.17179	0.975615	0.87	0.74	0.58	-1.91	0.0484	0.846	0.000174	1.74	0	-2.78	0.993	0.793	8.4e-07
chr9_111990461_111990961	chr9	111990461	111990961	0	1	HDAC3_Q3	0	1	1	1	0.825309	0.998218	0.565	-0.33	0.16	-1.97	0.685	0.687	0.000174	0.32	0.81	-2.78	0.97	0.97	8.4e-07
chr12_67412007_67412507	chr12	67412007	67412507	0	1	HDAC3_Q3	0	1	1	1	0.31589	0.994267	0.205	-0.3	-0.71	-2.62	0.809	0.116	0.000779	-0.17	0.58	-2.78	0.954	0.938	8.4e-07
chr7_2185725_2186225	chr7	2185725	2186225	0	1	HDAC3_Q3	0	1	1	1	0.620406	0.982002	-0.745	-1.71	1.61	-1.03	0.33	0.811	0.000779	-2	0.51	-2.78	0.875	0.933	8.4e-07
chr11_117373131_117373631	chr11	117373131	117373631	0	1	HDAC3_Q3	0	1	1	1	0.868783	0.63976	-0.21	-0.78	-0.05	-1.69	0.658	0.811	0.000779	-0.42	0	-2.78	0.323	0.875	8.4e-07
chr7_44223929_44224429	chr7	44223929	44224429	0	1	HDAC3_Q4	0	1	1	1	0.668257	0.133841	-1.905	-2.52	-0.93	-1.84	0.636	0.481	0.00257	-2.81	-1	-2.78	0.884	0.0335	8.4e-07
chr16_71829177_71829677	chr16	71829177	71829677	0	1	HDAC3_Q4	0	1	1	1	0.914893	0.961163	-0.405	0.86	1.86	0.54	0.995	0.62	0.00679	-1.81	1	-2.78	0.809	0.908	8.4e-07
chr15_84618283_84618783	chr15	84618283	84618783	0	1	HDAC3_Q4	0	1	1	1	0.953065	0.98615	0.37	0.03	0.71	-1.61	0.755	0.94	0.00679	0.32	0.42	-2.78	0.875	0.958	8.4e-07
chr2_7146108_7146793	chr2	7146108	7146793	0	1	HDAC3_Q1	0	1	1	1	0.14643	0.673348	-2.13	-3.44	-0.12	-1.18	0.326	0.102	5.44e-08	-4	-0.26	-2.74	0.554	0.56	6.29e-10
chr10_3785150_3785650	chr10	3785150	3785650	1	0		0	0	1	0	8.55033e-15	0.998432	0.135	3.29	3.19	0.39	2.97e-08	7.78e-09	0.556	0.16	0.11	-0.04	0.988	0.956	0.55
chr3_174635293_174635920	chr3	174635293	174635920	0	1	HDAC3_Q1	0	1	1	1	0.0948372	0.972158	-0.05	-0.58	-0.85	-1.91	0.513	0.0373	2.59e-09	-0.42	0.32	-2.74	0.884	0.875	4.59e-09
chr5_132403089_132403589	chr5	132403089	132403589	0	1	HDAC3_Q1	0	1	1	1	0.738668	0.965486	0.66	0.5	0.76	-0.56	0.72	0.515	2.59e-09	0.32	1	-2.74	0.762	0.983	4.59e-09
chr9_123971930_123972430	chr9	123971930	123972430	1	1	HDAC3_Q1	0	1	1	1	0.0123595	0.988984	0.13	-0.56	0.7	-0.65	0.319	0.00524	4.58e-06	-1	1.26	-1.35	0.857	0.998	0.0034
chr6_33413345_33413845	chr6	33413345	33413845	0	1	HDAC3_Q1	0	1	1	1	0.0573112	0.136822	-0.13	0.61	1.29	-0.44	0.809	0.0127	5.95e-07	-1.26	1	-2.74	0.0318	0.958	4.59e-09
chr9_99739328_99739828	chr9	99739328	99739828	0	1	HDAC3_Q1	0	1	1	1	0.161769	0.145764	-2.195	-3.37	0.22	-1.11	0.114	0.332	5.95e-07	-3.81	-0.58	-2.74	0.0839	0.394	4.59e-09
chr8_107188535_107189035	chr8	107188535	107189035	0	1	HDAC3_Q3	0	1	1	1	0.99879	0.961295	0.71	0.12	-0.56	-1.62	0.995	0.956	0.000263	0.68	0.74	-2.74	1	0.735	4.59e-09
chr8_102179615_102180328	chr8	102179615	102180328	1	0		0	0	0	0	2.05939e-05	0.476522	0.13	-0.84	0.26	-0.41	0.89	1.6e-06	0.207	-1.65	1.91	0.65	0.173	1	0.907
chr14_65628977_65629477	chr14	65628977	65629477	1	0		0	0	0	0	3.59589e-06	0.177041	0.13	-0.71	-0.71	-0.19	2.86e-07	0.77	0.0919	1.58	-1.32	1.1	1	0.0426	0.972
chr11_80194620_80195120	chr11	80194620	80195120	1	0		0	0	0	0	3.59589e-06	0.653908	0.13	-1.25	-0.08	-1.02	2.86e-07	0.77	0.504	1	-0.74	1.23	1	0.294	0.948
chr9_82319813_82320313	chr9	82319813	82320313	0	1	HDAC3_Q1	0	1	1	1	0.320517	0.77304	-0.905	-1.65	-0.33	-1.38	0.499	0.192	3.12e-07	-1.81	0	-2.64	0.554	0.735	3.15e-08
chr3_155225148_155225773	chr3	155225148	155225773	0	1	HDAC3_Q1	0	1	1	1	0.272698	0.976367	0.21	-0.19	0.55	-1.51	0.658	0.116	2.86e-06	-0.58	1	-2.64	0.793	0.997	3.15e-08
chr8_106458334_106458834	chr8	106458334	106458834	0	1	HDAC3_Q1	0	1	1	1	0.932608	0.987937	0.405	-0.44	0.37	-1.18	0.809	0.811	2.86e-06	0	0.81	-2.64	0.875	0.97	3.15e-08
chr8_145002287_145002787	chr8	145002287	145002787	1	0		0	0	0	0	0.0193839	0.0981599	0.13	0.71	0.88	0.17	0.89	0.00317	0.556	-0.91	1.17	0.46	0.0201	0.994	0.797
chr11_47753274_47753774	chr11	47753274	47753774	0	1	HDAC3_Q2	0	1	1	1	0.609732	0.675463	-0.075	-0.88	0.29	-1.62	0.332	0.782	1.71e-05	-0.32	0.17	-2.64	0.353	0.884	3.15e-08
chr12_42217400_42217900	chr12	42217400	42217900	0	1	HDAC3_Q2	1	1	1	1	0.829137	0.00440523	-1.905	-3.58	-1.58	-1.32	0.989	0.481	1.71e-05	-3.81	0	-2.64	0.000594	0.865	3.15e-08
chr11_69014638_69015269	chr11	69014638	69015269	0	1	HDAC3_Q2	0	1	1	1	0.962788	0.999109	0.87	-0.56	0.7	-1.62	0.755	0.98	7.57e-05	0.74	1	-2.64	0.96	0.998	3.15e-08
chr20_63903373_63903873	chr20	63903373	63903873	0	1	HDAC3_Q3	0	1	1	1	0.342918	0.859371	0.275	2.88	2.88	0.56	0.463	0.228	0.000264	0.13	0.42	-2.64	0.544	0.954	3.15e-08
chr10_80653653_80654153	chr10	80653653	80654153	1	1	HDAC3_Q1	0	0	1	0	0.00724384	0.808176	0.125	0.29	0.29	0.93	0.00313	0.289	3.36e-08	0.74	-0.49	-0.5	0.801	0.56	0.168
chr16_89345704_89346204	chr16	89345704	89346204	1	1	HDAC3_Q2	0	1	1	1	0.00153326	0.731517	0.125	-0.41	0.59	-0.76	0.0032	0.0491	8.5e-06	-0.17	0.42	-1.05	0.394	0.923	0.0123
chr11_76589804_76590304	chr11	76589804	76590304	1	1	HDAC3_Q4	1	0	1	0	8.97578e-08	4.60834e-05	0.12	0.55	1.29	-0.4	0.53	8.37e-09	0.0291	-1.5	1.74	-0.69	3.4e-06	0.997	0.208
chr17_68558743_68559243	chr17	68558743	68559243	1	1	HDAC3_Q3	0	0	0	0	4.32065e-05	0.955651	0.115	-0.35	0.23	0.06	3.1e-05	0.102	0.000174	0.32	-0.09	0.27	0.98	0.732	0.775
chr12_75427455_75427955	chr12	75427455	75427955	1	1	HDAC3_Q3	0	1	1	1	2.15418e-05	0.925657	0.115	-1.42	0.39	-1.78	2.07e-06	0.722	0.0023	0.42	-0.19	-1.37	0.997	0.642	0.0151
chr14_102979294_102980106	chr14	102979294	102980106	1	1	HDAC3_Q1	0	1	1	1	2.19113e-05	0.757702	0.11	1.77	1.55	0.62	3.1e-05	0.0491	3.8e-12	0.64	-0.42	-1.74	0.921	0.424	2.84e-06
chr1_203897090_203897733	chr1	203897090	203897733	1	1	HDAC3_Q1	0	1	1	1	0.00733087	0.378853	0.11	0.61	0.09	-0.26	0.175	0.00524	3.41e-10	0	0.22	-1.63	0.133	0.918	6.12e-05
chr16_73416645_73417275	chr16	73416645	73417275	1	1	HDAC3_Q1	0	1	1	1	0.0276063	0.470931	0.11	0.07	0.29	0.44	0.0651	0.0657	4.19e-10	0	0.22	-0.94	0.185	0.918	0.00685
chr8_98132499_98132999	chr8	98132499	98132999	1	1	HDAC3_Q1	0	0	1	0	0.0393721	0.751531	0.11	-0.29	1.51	0.67	0.175	0.0373	4.58e-06	-1	1.22	-0.62	0.384	1	0.1
chr14_66237249_66237749	chr14	66237249	66237749	1	1	HDAC3_Q1	0	0	1	0	0.000145659	0.869268	0.11	-0.01	0.18	0.28	0.308	3.83e-05	2.42e-07	-0.78	1	-0.48	0.542	0.986	0.0983
chr17_67284887_67285387	chr17	67284887	67285387	1	1	HDAC3_Q3	0	0	1	0	0.000239855	0.837938	0.11	0.26	0.16	-0.18	0.00016	0.127	0.000242	0.58	-0.36	-0.24	0.91	0.536	0.308
chr16_85057692_85058361	chr16	85057692	85058361	1	1	HDAC3_Q1	0	0	1	0	0.000129669	0.0654428	0.105	0.51	0.61	0.26	0.00198	0.00525	5.95e-07	0.11	0.1	-0.44	0.0137	0.882	0.138
chr14_102009323_102009823	chr14	102009323	102009823	1	1	HDAC3_Q3	0	1	1	1	0.0175914	0.440648	0.105	0.8	0.65	-0.29	0.00513	0.491	0.000214	0.74	-0.53	-1.35	0.371	0.413	0.0034
chr14_101598024_101598524	chr14	101598024	101598524	1	1	HDAC3_Q1	0	1	1	1	0.0445093	0.993408	0.095	-0.37	0.63	0.46	0.0244	0.31	3.74e-09	0	0.19	-0.98	0.986	0.9	0.0136
chr7_101333892_101334392	chr7	101333892	101334392	0	1	HDAC3_Q2	0	1	1	1	0.963741	0.681839	0.19	0.81	-0.33	-1.02	0.822	0.904	7.58e-06	0.87	-0.49	-2.62	0.827	0.384	1.13e-09
chr17_49493868_49494368	chr17	49493868	49494368	1	1	HDAC3_Q2	0	1	1	1	0.00495323	0.966599	0.095	-0.45	0.55	-1.81	0.00122	0.481	6.65e-05	0.19	0	-2.18	0.933	0.807	5.55e-06
chr16_87259018_87259518	chr16	87259018	87259518	1	1	HDAC3_Q2	0	1	1	1	0.0429705	0.222116	0.095	-0.22	-0.03	-0.57	0.0847	0.0856	2.48e-05	0	0.19	-1	0.0839	0.687	0.0248
chr4_112164736_112165236	chr4	112164736	112165236	0	1	HDAC3_Q1	0	1	1	1	0.0574379	0.41883	-0.71	0.72	1.3	-0.02	0.101	0.102	1.68e-06	-1	-0.42	-2.54	0.554	0.256	3.15e-08
chr8_140946002_140946502	chr8	140946002	140946502	1	0		0	0	1	0	0.000686658	0.922003	0.095	0.29	0.97	-0.57	0.000104	0.62	0.299	0.51	-0.32	-0.13	1	0.632	0.469
chr16_81748283_81748783	chr16	81748283	81748783	0	1	HDAC3_Q3	0	1	1	1	0.0958644	0.466191	-1.285	-0.72	-0.13	-1.45	0.225	0.0862	0.000803	-1.7	-0.87	-2.54	0.653	0.256	3.15e-08
chr17_58306064_58306564	chr17	58306064	58306564	0	1	HDAC3_Q3	0	1	1	1	0.851543	0.996483	-0.27	-1.97	-0.09	-2.29	0.601	0.844	0.000803	-1	0.46	-2.54	0.996	0.921	3.15e-08
chr1_205940982_205941656	chr1	205940982	205941656	1	1	HDAC3_Q2	0	1	1	1	0.041007	0.92537	0.095	0.44	1.58	-0.42	0.23	0.0298	2.6e-05	-0.68	0.87	-1.71	0.642	0.996	1.83e-05
chr1_199468970_199469470	chr1	199468970	199469470	1	0		0	1	1	1	0.00356846	0.663198	0.09	-0.36	0.29	-1.53	0.000454	0.892	0.105	0.81	-0.63	-1.18	0.97	0.311	0.0407
chr6_116413763_116414263	chr6	116413763	116414263	0	1	HDAC3_Q1	0	1	1	1	0.289438	0.9998	-0.08	-1.43	1.57	-0.17	0.287	0.289	2.16e-11	-1.58	1.42	-2.54	0.983	0.997	2.04e-07
chr2_71691988_71692488	chr2	71691988	71692488	1	1	HDAC3_Q3	0	0	1	0	4.84997e-07	0.449161	0.085	0.88	1.46	0.95	4.94e-08	0.532	0.00182	1	-0.83	-0.15	0.801	0.197	0.437
chr2_177470516_177471016	chr2	177470516	177471016	0	1	HDAC3_Q1	0	1	1	1	0.774759	0.990096	-0.5	-2.29	-0.71	-1.03	0.769	0.532	3.74e-09	-1.58	0.58	-2.54	0.908	0.95	2.04e-07
chr20_61849914_61850414	chr20	61849914	61850414	1	1	HDAC3_Q1	0	1	1	1	0.0393721	0.629452	0.085	0.65	0.07	0.14	0.175	0.0373	7.83e-07	0.17	0	-1.05	0.384	0.715	0.0123
chr10_26310593_26311093	chr10	26310593	26311093	1	1	HDAC3_Q1	1	1	1	1	0.0384475	0.00499778	0.08	0.49	1.49	0.17	0.769	0.00825	1.74e-06	-1.42	1.58	-2.2	0.000594	0.998	3.58e-05
chr10_89904950_89905450	chr10	89904950	89905450	0	1	HDAC3_Q1	1	1	1	1	0.181164	0.0404238	-2.405	-1.71	-1.71	-0.44	0.513	0.0856	1.25e-07	-2.81	-2	-2.54	0.0839	0.0803	2.04e-07
chr15_79768855_79769355	chr15	79768855	79769355	0	1	HDAC3_Q1	0	1	1	1	0.335754	0.973646	0.49	1.1	1.1	-0.44	0.319	0.321	1.25e-07	0.49	0.49	-2.54	0.849	0.918	2.04e-07
chr21_45417642_45418142	chr21	45417642	45418142	0	1	HDAC3_Q1	0	1	1	1	0.388495	0.994536	-0.58	-2.58	0.42	-1.32	0.72	0.176	1.25e-07	-2.58	1.42	-2.54	0.9	0.997	2.04e-07
chr16_84007339_84007978	chr16	84007339	84007978	1	1	HDAC3_Q1	0	1	1	1	0.0429705	0.97416	0.07	-0.44	0.14	-0.37	0.0847	0.0856	3.41e-10	-0.22	0.36	-1.43	0.884	0.884	0.000287
chr17_53872350_53872850	chr17	53872350	53872850	1	0		0	0	0	0	0.000755894	0.124229	0.07	0.71	0.51	0.67	7.81e-05	0.918	0.127	1.42	-1.28	0.38	0.997	0.027	0.666
chr5_18350802_18351302	chr5	18350802	18351302	0	1	HDAC3_Q1	0	1	1	1	0.0764502	0.979804	-0.93	-1.71	1.75	-0.44	0.0213	0.687	1.68e-06	-2	0.14	-2.54	0.875	0.921	2.04e-07
chr3_185723014_185723514	chr3	185723014	185723514	0	1	HDAC3_Q1	0	1	1	1	0.236197	0.441589	-1.195	-0.71	0.29	-0.44	0.191	0.328	1.68e-06	-1.58	-0.81	-2.54	0.715	0.215	2.04e-07
chr3_122238031_122238531	chr3	122238031	122238531	0	1	HDAC3_Q1	0	1	1	1	0.459274	0.881832	-0.87	1.32	4.49	2.58	0.326	0.501	1.68e-06	-2.32	0.58	-2.54	0.567	0.979	2.04e-07
chr5_135347287_135347787	chr5	135347287	135347787	0	1	HDAC3_Q1	0	1	1	1	0.596572	0.712777	0.265	-0.29	0.88	-1.03	0.499	0.501	1.68e-06	-0.32	0.85	-2.54	0.353	0.979	2.04e-07
chr2_173560014_173560514	chr2	173560014	173560514	0	1	HDAC3_Q1	0	1	1	1	0.786808	0.559332	-1.45	-1.29	-2.29	-1.03	0.844	0.501	1.68e-06	-1.32	-1.58	-2.54	0.849	0.264	2.04e-07
chr3_156786170_156786670	chr3	156786170	156786670	1	0		1	0	0	0	0.000345594	0.000192546	0.065	0.03	0.51	-0.33	0.947	3.2e-05	0.772	-1.68	1.81	0.96	1.61e-05	0.993	0.902
chr15_52911981_52912481	chr15	52911981	52912481	1	1	HDAC3_Q4	0	0	0	0	5.1161e-05	0.060659	0.06	-0.43	-0.22	-0.89	0.212	1.79e-05	0.0481	-0.62	0.74	0.23	0.0111	0.992	0.721
chr15_85118900_85119551	chr15	85118900	85119551	0	1	HDAC3_Q2	0	1	1	1	0.0731044	0.597676	-0.645	-1.3	0.29	-1.62	0.0282	0.491	1.29e-05	-1	-0.29	-2.54	0.371	0.676	2.04e-07
chr17_68004820_68005320	chr17	68004820	68005320	0	1	HDAC3_Q2	0	1	1	1	0.0973276	0.989117	0.34	0.51	1.71	-1.03	0.33	0.0599	1.29e-05	-0.51	1.19	-2.54	0.857	0.999	2.04e-07
chr21_10627479_10627979	chr21	10627479	10627979	0	1	HDAC3_Q2	0	1	1	1	0.456895	0.816194	-1.195	-2.03	-1.03	-1.77	0.488	0.332	1.29e-05	-1.81	-0.58	-2.54	0.809	0.567	2.04e-07
chr2_86764534_86765034	chr2	86764534	86765034	0	1	HDAC3_Q2	0	1	1	1	0.666904	0.28343	-0.535	-1.04	0.29	-0.77	0.918	0.332	1.29e-05	-1.81	0.74	-2.54	0.0839	0.96	2.04e-07
chr12_68281811_68282311	chr12	68281811	68282311	1	1	HDAC3_Q4	0	0	1	0	1.56905e-06	0.517037	0.06	-0.71	0.67	-0.8	0.308	2.96e-07	0.00782	-1.58	1.7	-0.35	0.197	1	0.196
chr7_107844684_107845184	chr7	107844684	107845184	0	1	HDAC3_Q2	0	1	1	1	0.453451	0.997149	-1.175	-2.98	0.48	-1.72	0.478	0.335	6.65e-05	-3	0.65	-2.54	0.962	0.962	2.04e-07
chr14_50829408_50829908	chr14	50829408	50829908	0	1	HDAC3_Q2	0	1	1	1	0.540562	0.845601	-0.34	0.5	0.76	-0.56	0.332	0.638	6.65e-05	-0.26	-0.42	-2.54	0.9	0.554	2.04e-07
chr15_75067676_75068176	chr15	75067676	75068176	0	1	HDAC3_Q2	0	1	1	1	0.742987	0.945225	-0.115	0.75	1.02	-0.31	0.78	0.481	6.65e-05	-0.49	0.26	-2.54	0.962	0.715	2.04e-07
chr9_77752776_77753276	chr9	77752776	77753276	0	1	HDAC3_Q2	0	1	1	1	0.965518	0.957341	0.745	0.51	0.29	-1.03	0.958	0.782	6.65e-05	0.49	1	-2.54	0.735	0.983	2.04e-07
chr14_74465742_74466242	chr14	74465742	74466242	0	1	HDAC3_Q2	0	1	1	1	0.998595	0.68546	0.37	0.29	-1.04	-0.77	0.958	0.989	6.65e-05	1.32	-0.58	-2.54	0.993	0.323	2.04e-07
chr6_34857986_34858486	chr6	34857986	34858486	0	1	HDAC3_Q3	0	1	1	1	0.0811086	0.463379	-0.295	0.51	0.71	-1.03	0.0208	0.757	0.000258	0.22	-0.81	-2.54	0.9	0.184	2.04e-07
chr16_83419285_83419785	chr16	83419285	83419785	0	1	HDAC3_Q3	0	1	1	1	0.650713	0.098116	-0.45	0.14	-0.12	-1.18	0.47	0.62	0.000258	-0.22	-0.68	-2.54	0.0839	0.238	2.04e-07
chr7_61101397_61101897	chr7	61101397	61101897	0	1	HDAC3_Q3	0	1	1	1	0.723469	0.0801768	-2	-2.04	-0.45	-0.77	0.47	0.757	0.000258	-2.58	-1.42	-2.54	0.185	0.0839	2.04e-07
chr15_20343123_20343623	chr15	20343123	20343623	0	1	HDAC3_Q3	0	1	1	1	0.823422	0.944855	-0.61	-1	0	-1.32	0.755	0.62	0.000258	-1.22	0	-2.54	0.809	0.849	2.04e-07
chr1_155044279_155044779	chr1	155044279	155044779	0	1	HDAC3_Q3	0	1	1	1	0.870448	0.876552	-0.065	0.72	1.72	-0.02	0.865	0.62	0.000258	-0.81	0.68	-2.54	0.554	0.986	2.04e-07
chr13_30158353_30158853	chr13	30158353	30158853	0	1	HDAC3_Q3	0	1	1	1	0.505373	0.594595	-0.325	0.09	-0.13	-1.45	0.225	0.844	0.000803	0.22	-0.87	-2.54	0.971	0.256	2.04e-07
chr3_188974823_188975323	chr3	188974823	188975323	1	0		0	0	1	0	9.08478e-05	0.480749	0.055	-0.45	0.69	-0.54	8.35e-06	0.846	0.0668	0.74	-0.63	-0.35	0.801	0.219	0.332
chr20_63391722_63392222	chr20	63391722	63392222	1	0		0	0	0	0	2.12572e-07	0.382329	0.05	0.52	1.6	-0.19	0.00514	2.14e-06	0.392	-0.83	0.93	0.87	0.124	0.998	0.911
chr11_74902099_74902599	chr11	74902099	74902599	1	0		0	0	0	0	5.32658e-06	0.0685306	0.05	-1.16	-0.03	-0.52	0.72	4.65e-07	0.192	-1.77	1.87	0.96	0.0128	0.999	0.953
chr17_69104382_69104882	chr17	69104382	69104882	1	1	HDAC3_Q3	0	1	1	1	0.0175381	0.198974	0.05	0.7	0.44	-1.62	0.332	0.00756	0.000818	-0.22	0.32	-2.32	0.0533	0.933	6.89e-06
chr17_63842365_63843266	chr17	63842365	63843266	1	1	HDAC3_Q1	0	0	1	0	0.000135723	0.580208	0.045	1.8	1.34	2.7	5.66e-05	0.193	1.06e-37	0.62	-0.53	-0.14	0.946	0.252	0.174
chr16_36171730_36172230	chr16	36171730	36172230	1	1	HDAC3_Q2	0	1	1	1	0.00822063	0.939632	0.045	-0.54	0.88	-0.29	0.0484	0.0216	8.5e-06	-0.74	0.83	-0.87	0.676	0.996	0.0284
chr16_74627489_74627989	chr16	74627489	74627989	1	0		0	0	1	0	0.00325452	0.674612	0.04	1.29	1.13	-0.07	0.78	0.000468	0.105	-0.77	0.85	-0.84	0.318	0.979	0.102
chr8_93976251_93976895	chr8	93976251	93976895	0	1	HDAC3_Q1	0	1	1	1	0.0698514	0.992665	0.305	-1.17	-0.17	-1.54	0.53	0.0247	4.35e-12	-0.81	1.42	-2.46	0.884	0.997	4.02e-08
chr17_61175344_61175844	chr17	61175344	61175844	1	1	HDAC3_Q1	0	1	1	1	0.0318176	0.951744	0.035	-1.08	-0.27	-0.93	0.444	0.0114	2.15e-07	-0.74	0.81	-0.85	0.708	0.997	0.00135
chr15_100345311_100345811	chr15	100345311	100345811	0	1	HDAC3_Q3	0	1	1	1	0.461722	0.64665	-0.71	-1.42	-0.25	-1.78	0.23	0.716	8.5e-05	-1	-0.42	-2.46	0.98	0.294	4.02e-08
chr1_151217257_151217913	chr1	151217257	151217913	1	1	HDAC3_Q4	0	0	1	0	0.00616384	0.461108	0.035	-0.06	0.73	-0.42	0.456	0.00165	0.0131	-0.86	0.93	-0.48	0.165	0.996	0.162
chr13_30196150_30196650	chr13	30196150	30196650	0	1	HDAC3_Q1	0	1	1	1	0.738257	0.862588	-0.5	-1.44	-0.86	-1.18	0.513	0.722	7.83e-07	-0.58	-0.42	-2.44	0.908	0.577	2.04e-07
chr1_23879542_23880042	chr1	23879542	23880042	0	1	HDAC3_Q2	0	1	1	1	0.320242	0.194903	-1.565	-2.03	-2.03	-1.77	0.191	0.501	8.5e-06	-1.32	-1.81	-2.44	0.918	0.0527	2.04e-07
chr20_18040117_18040617	chr20	18040117	18040617	0	1	HDAC3_Q3	0	1	1	1	0.407541	0.586078	-1.29	-0.12	-0.12	-0.44	0.636	0.214	0.000242	-1.58	-1	-2.44	0.687	0.353	2.04e-07
chr8_143448622_143449122	chr8	143448622	143449122	1	0		1	0	0	0	6.03328e-08	0.0105814	0.035	0.99	0.76	0.41	3.29e-09	0.888	0.192	1.81	-1.74	0.23	0.998	0.0014	0.691
chr10_17543549_17544049	chr10	17543549	17544049	1	1	HDAC3_Q1	0	1	1	1	0.0096325	0.932423	0.035	-0.22	-0.44	-0.8	0.152	0.00825	1.74e-06	-0.19	0.26	-1.23	0.699	0.938	0.00904
chr10_22817665_22818165	chr10	22817665	22818165	0	1	HDAC3_Q1	0	1	1	1	0.150452	0.89901	0	0.29	-1.29	-1.03	0.287	0.12	2.7e-10	0.58	-0.58	-2.44	0.986	0.594	1.23e-06
chr17_68021494_68021994	chr17	68021494	68021994	1	1	HDAC3_Q1	0	1	1	1	0.0416773	0.871171	0.035	-0.15	-0.03	-0.15	0.0208	0.336	3.14e-07	0.29	-0.22	-0.79	0.999	0.538	0.0173
chr21_41113536_41114036	chr21	41113536	41114036	1	1	HDAC3_Q1	0	0	0	0	6.36959e-09	0.236474	0.035	0.53	0.83	1.06	0.0484	5.72e-09	1.68e-06	-0.76	0.83	0.43	0.063	0.996	0.894
chr21_41752816_41753316	chr21	41752816	41753316	1	0		0	0	0	0	1.52836e-06	0.207373	0.035	-0.2	-0.57	-0.55	2.86e-07	0.31	0.0919	1.17	-1.1	0.83	0.986	0.0533	0.921
chr2_208111663_208112163	chr2	208111663	208112163	0	1	HDAC3_Q1	0	1	1	1	0.422418	0.66758	-0.16	0.29	0.29	0.56	0.939	0.153	3.12e-08	-1.32	1	-2.44	0.353	0.865	1.23e-06
chr2_171952254_171952754	chr2	171952254	171952754	0	1	HDAC3_Q1	0	1	1	1	0.774759	0.903091	1.5	-0.29	1.29	-1.03	0.769	0.532	3.12e-08	0.42	2.58	-2.44	0.594	0.999	1.23e-06
chr1_180823865_180824365	chr1	180823865	180824365	1	1	HDAC3_Q1	0	0	1	0	0.0391168	0.987275	0.03	0.03	1.03	1.06	0.0368	0.176	4.58e-06	-0.26	0.32	-0.23	0.971	0.87	0.226
chr17_65121858_65122358	chr17	65121858	65122358	1	1	HDAC3_Q4	0	0	1	0	2.20209e-07	0.105884	0.03	0.29	1	-0.51	0.0213	5.36e-07	0.00845	-0.79	0.85	-0.34	0.022	0.999	0.294
chr20_58505007_58505507	chr20	58505007	58505507	1	1	HDAC3_Q2	0	0	1	0	0.0178494	0.998779	0.02	-1.83	-0.15	-0.69	0.488	0.00525	1.29e-05	-1.38	1.42	-0.35	0.951	1	0.144
chr4_102616363_102616863	chr4	102616363	102616863	0	1	HDAC3_Q1	1	1	1	1	0.125203	0.0303771	-1.27	-1.52	-0.93	-1.26	0.0847	0.321	7.83e-07	-1.32	-1.22	-2.44	0.143	0.0335	1.23e-06
chr11_35179080_35179580	chr11	35179080	35179580	0	1	HDAC3_Q1	1	1	1	1	0.217919	0.0187697	-2.95	-3.04	-2.04	-0.77	0.175	0.321	7.83e-07	-3.32	-2.58	-2.44	0.143	0.019	1.23e-06
chr14_70210796_70211296	chr14	70210796	70211296	0	1	HDAC3_Q1	0	1	1	1	0.232039	0.979253	0.095	0.66	2.07	0.34	0.0847	0.722	7.83e-07	0	0.19	-2.44	0.993	0.809	1.23e-06
chr2_55717692_55718192	chr2	55717692	55718192	0	1	HDAC3_Q1	0	1	1	1	0.738257	0.279361	-0.5	0.38	-2.2	-0.94	0.513	0.722	7.83e-07	1	-2	-2.44	0.983	0.0803	1.23e-06
chr7_1046988_1047488	chr7	1046988	1047488	1	1	HDAC3_Q4	0	0	0	0	6.66836e-08	0.541854	0.02	0.4	0.69	-0.12	4.94e-08	0.0657	0.0291	0.58	-0.54	0.33	0.971	0.219	0.749
chr15_75967031_75967531	chr15	75967031	75967531	0	1	HDAC3_Q2	0	1	1	1	0.0962073	0.189117	-0.45	-0.05	0.22	-1.11	0.191	0.102	8.5e-06	-0.68	-0.22	-2.44	0.0839	0.554	1.23e-06
chr10_133011857_133012357	chr10	133011857	133012357	0	1	HDAC3_Q2	1	1	1	1	0.114438	0.00540383	-1.085	0.61	-0.71	-0.44	0.0484	0.501	8.5e-06	0	-2.17	-2.44	0.143	0.00453	1.23e-06
chr14_63237638_63238138	chr14	63237638	63238138	0	1	HDAC3_Q2	0	1	1	1	0.236197	0.9641	-0.405	-1.58	-0.17	-1.91	0.191	0.328	8.5e-06	-1	0.19	-2.44	0.827	0.9	1.23e-06
chr11_67182345_67182845	chr11	67182345	67182845	0	1	HDAC3_Q2	0	1	1	1	0.397706	0.790126	-0.245	-0.04	0.29	-0.77	0.191	0.687	8.5e-06	0	-0.49	-2.44	0.762	0.56	1.23e-06
chr20_35586192_35586692	chr20	35586192	35586692	0	1	HDAC3_Q2	0	1	1	1	0.560145	0.456638	-1.13	-1.28	1.04	-0.02	0.685	0.328	8.5e-06	-2.58	0.32	-2.44	0.185	0.875	1.23e-06
chr2_220651531_220652031	chr2	220651531	220652031	0	1	HDAC3_Q2	0	1	1	1	0.63238	0.871256	-1.42	-2.71	0.61	-0.44	0.844	0.328	8.5e-06	-3.58	0.74	-2.44	0.56	0.96	1.23e-06
chr1_31535364_31535864	chr1	31535364	31535864	0	1	HDAC3_Q2	0	1	1	1	0.710216	0.412714	-0.255	0.29	2.1	0.56	0.685	0.501	8.5e-06	-1.32	0.81	-2.44	0.143	0.97	1.23e-06
chr15_88114994_88115494	chr15	88114994	88115494	0	1	HDAC3_Q2	0	1	1	1	0.895675	0.977269	0.16	-0.45	0.29	-0.77	0.685	0.846	8.5e-06	0	0.32	-2.44	0.908	0.875	1.23e-06
chr10_91438360_91438860	chr10	91438360	91438860	0	1	HDAC3_Q2	0	1	1	1	0.895848	0.966144	0.5	-1.44	-0.03	-1.77	0.844	0.687	8.5e-06	-0.42	1.42	-2.44	0.762	0.986	1.23e-06
chr5_181191541_181192041	chr5	181191541	181192041	1	0		0	0	0	0	0.000115752	0.672753	0.015	1.88	1.99	1.26	0.114	8.06e-05	0.253	-0.5	0.53	0.64	0.318	0.974	0.891
chr17_53606383_53606883	chr17	53606383	53606883	0	1	HDAC3_Q2	0	1	1	1	0.0973276	0.599559	0.07	0.03	0.69	-1.51	0.33	0.0599	5.44e-05	-0.51	0.65	-2.44	0.256	0.985	1.23e-06
chr14_61109012_61109512	chr14	61109012	61109512	0	1	HDAC3_Q2	0	1	1	1	0.122154	0.623765	-0.36	-1.72	0.61	-1.45	0.918	0.0287	5.44e-05	-2.46	1.74	-2.44	0.271	0.997	1.23e-06
chr13_47644321_47644821	chr13	47644321	47644821	0	1	HDAC3_Q2	0	1	1	1	0.330351	0.393829	-2	-2.82	-1.24	-1.56	0.488	0.205	5.44e-05	-3	-1	-2.44	0.699	0.185	1.23e-06
chr1_156276657_156277157	chr1	156276657	156277157	0	1	HDAC3_Q2	0	1	1	1	0.351828	0.758581	-0.855	-0.12	0.61	-0.44	0.33	0.332	5.44e-05	-1.22	-0.49	-2.44	0.699	0.56	1.23e-06
chr14_91398525_91399025	chr14	91398525	91399025	0	1	HDAC3_Q2	0	1	1	1	0.549766	0.592043	0.425	0.73	0.37	-1.18	0.33	0.66	5.44e-05	0.85	0	-2.44	0.353	0.699	1.23e-06
chr10_69282059_69282559	chr10	69282059	69282559	0	1	HDAC3_Q2	0	1	1	1	0.90947	0.883162	0.13	0.88	1.88	0.56	0.918	0.66	5.44e-05	-0.74	1	-2.44	0.567	0.983	1.23e-06
chr15_58467442_58467942	chr15	58467442	58467942	1	1	HDAC3_Q1	0	1	1	1	0.00455386	0.334273	0.015	2.1	2.1	0.92	0.00812	0.0657	1.74e-06	0.22	-0.19	-1.83	0.185	0.55	0.00042
chr14_45054077_45054577	chr14	45054077	45054577	0	1	HDAC3_Q3	0	1	1	1	0.244816	0.102268	-0.73	1.03	1.45	0.71	0.0686	0.959	0.000242	0	-1.46	-2.44	0.983	0.0214	1.23e-06
chr17_77251903_77252403	chr17	77251903	77252403	0	1	HDAC3_Q3	0	1	1	1	0.382063	0.0645787	-0.58	-1.13	-1.13	-1.45	0.125	0.989	0.000242	0.58	-1.74	-2.44	0.999	0.0119	1.23e-06
chr15_99906523_99907023	chr15	99906523	99907023	0	1	HDAC3_Q3	0	1	1	1	0.405847	0.915567	-0.215	0.29	0.96	-0.77	0.212	0.638	0.000242	-0.26	-0.17	-2.44	0.9	0.687	1.23e-06
chr13_44701603_44702103	chr13	44701603	44702103	0	1	HDAC3_Q3	0	1	1	1	0.543611	0.355003	0.205	-0.04	-0.45	-0.77	0.999	0.214	0.000242	-1.17	1.58	-2.44	0.111	1	1.23e-06
chr5_124051793_124052293	chr5	124051793	124052293	0	1	HDAC3_Q3	0	1	1	1	0.77176	0.629452	-1.42	-2.72	-0.39	-1.45	0.636	0.638	0.000242	-2.58	-0.26	-2.44	0.715	0.384	1.23e-06
chr5_173421374_173421874	chr5	173421374	173421874	0	1	HDAC3_Q3	0	1	1	1	0.186471	0.755602	-0.36	-0.71	0.56	-1.77	0.333	0.137	0.000823	-1.14	0.42	-2.44	0.407	0.954	1.23e-06
chr10_35575882_35576382	chr10	35575882	35576382	0	1	HDAC3_Q3	0	1	1	1	0.802706	0.6522	-0.84	-1.88	-0.56	-1.62	0.47	0.94	0.000823	-1	-0.68	-2.44	0.762	0.384	1.23e-06
chr21_46062666_46063166	chr21	46062666	46063166	0	1	HDAC3_Q4	0	1	1	1	0.784931	0.301933	-0.79	0.55	-0.04	-0.77	0.713	0.59	0.00544	-0.58	-1	-2.44	0.793	0.111	1.23e-06
chr7_105429485_105429985	chr7	105429485	105429985	0	1	HDAC3_Q4	0	1	1	1	0.686904	0.270589	-1.06	-1.13	-0.13	-1.45	0.333	0.967	0.0214	-1	-1.12	-2.44	0.9	0.0839	1.23e-06
chr16_80422588_80423225	chr16	80422588	80423225	0	1	HDAC3_Q2	0	1	1	1	0.95345	0.947342	0.115	-1.3	-0.49	-1.67	0.939	0.757	2.09e-05	-0.58	0.81	-2.37	0.715	0.97	4.02e-08
chr7_24603602_24604102	chr7	24603602	24604102	0	1	HDAC3_Q1	0	1	1	1	0.47437	0.998459	-0.29	-0.71	-0.71	-0.08	0.976	0.176	2.59e-09	-1.58	1	-2.37	0.945	1	2.21e-07
chr5_71735322_71735950	chr5	71735322	71735950	0	1	HDAC3_Q1	0	1	1	1	0.0574379	0.807876	-0.92	-1.44	-0.44	-1.4	0.101	0.102	5.44e-08	-1.42	-0.42	-2.37	0.809	0.554	2.21e-07
chr5_146147342_146147842	chr5	146147342	146147842	0	1	HDAC3_Q1	0	1	1	1	0.320242	0.492993	-0.775	-1.13	-0.72	-1.08	0.191	0.501	5.44e-08	-0.74	-0.81	-2.37	0.849	0.215	2.21e-07
chr7_102175392_102175892	chr7	102175392	102175892	0	1	HDAC3_Q1	0	1	1	1	0.163181	0.544249	-0.695	-0.71	0.71	-0.66	0.33	0.116	5.95e-07	-1.58	0.19	-2.37	0.238	0.9	2.21e-07
chr8_106787249_106787749	chr8	106787249	106787749	0	1	HDAC3_Q1	1	1	1	1	0.110166	0.0476742	-0.57	0.29	-0.39	-1.08	0.332	0.0696	4.15e-06	-0.46	-0.68	-2.37	0.0214	0.384	2.21e-07
chr3_155782949_155783449	chr3	155782949	155783449	0	1	HDAC3_Q1	0	1	1	1	0.452648	0.541988	-0.32	0.37	0.37	-0.58	0.332	0.481	4.15e-06	-0.22	-0.42	-2.37	0.384	0.554	2.21e-07
chr14_60806763_60807263	chr14	60806763	60807263	0	1	HDAC3_Q1	0	1	1	1	0.668257	0.542165	-0.24	-0.93	0.8	-0.89	0.636	0.481	4.15e-06	-1.22	0.74	-2.37	0.215	0.99	2.21e-07
chr14_49509126_49509626	chr14	49509126	49509626	1	1	HDAC3_Q1	0	1	1	1	0.000111052	0.981001	0.015	0.09	0.09	-0.75	0.0122	0.00072	3.13e-09	-0.19	0.22	-1.62	0.884	0.918	0.000768
chr15_53969106_53969606	chr15	53969106	53969606	1	1	HDAC3_Q2	0	1	1	1	0.00294654	0.932423	0.015	-0.22	0.78	-1.07	0.0032	0.102	3.99e-05	-0.19	0.22	-1.62	0.699	0.938	0.000768
chr21_46487232_46487732	chr21	46487232	46487732	1	0		0	1	1	1	0.00156177	0.466343	0.01	0.29	0.29	-1.62	0.000243	0.66	0.127	0.85	-0.83	-1.32	0.849	0.197	0.0328
chr15_21111744_21112244	chr15	21111744	21112244	0	1	HDAC3_Q1	0	1	1	1	0.0646257	0.290983	0.19	0.29	1.99	-0.44	0.319	0.0373	4.58e-06	-1	1.38	-2.32	0.0839	0.996	1.23e-06
chr3_71161075_71161575	chr3	71161075	71161575	0	1	HDAC3_Q1	0	1	1	1	0.47437	0.497169	1.21	0.72	1.72	-0.02	0.976	0.176	4.58e-06	-0.58	3	-2.32	0.185	1	1.23e-06
chr3_120101274_120101774	chr3	120101274	120101774	0	1	HDAC3_Q2	0	1	1	1	0.0962073	0.971665	-0.5	-0.29	0.51	-1.03	0.191	0.102	3.99e-05	-1	0	-2.32	0.933	0.827	1.23e-06
chr7_53793910_53794410	chr7	53793910	53794410	0	1	HDAC3_Q3	0	1	1	1	0.31589	0.140153	-0.795	-0.71	0.88	-0.44	0.809	0.116	0.000214	-2.17	0.58	-2.32	0.0335	0.938	1.23e-06
chr15_69491581_69492081	chr15	69491581	69492081	0	1	HDAC3_Q3	0	1	1	1	0.461637	0.080382	-1.5	-1.58	-1.58	-1.32	0.203	0.811	0.000214	-1	-2	-2.32	0.938	0.0166	1.23e-06
chr3_112860843_112861343	chr3	112860843	112861343	0	1	HDAC3_Q3	0	1	1	1	0.550765	0.517637	-0.66	-1.69	0.11	-1.43	0.658	0.332	0.000214	-1.81	0.49	-2.32	0.215	0.918	1.23e-06
chr3_175371679_175372179	chr3	175371679	175372179	0	1	HDAC3_Q4	1	1	1	1	0.649775	0.0289052	0.415	0.28	0.61	-1.45	0.865	0.336	0.00245	-0.17	1	-2.32	0.00453	0.997	1.23e-06
chr21_39085018_39085518	chr21	39085018	39085518	1	1	HDAC3_Q2	0	1	1	1	0.021991	0.915683	0.005	0.61	0.61	-0.26	0.0282	0.116	1.29e-05	0.15	-0.14	-1.35	0.793	0.78	0.00164
chr16_74549116_74549616	chr16	74549116	74549616	1	1	HDAC3_Q1	1	1	1	1	0.0412698	0.0222886	0	1.85	2.26	0.94	0.557	0.0124	3.36e-08	-1	1	-2.78	0.00366	0.908	8.4e-07
chr14_101452641_101453141	chr14	101452641	101453141	1	1	HDAC3_Q1	0	1	1	1	0.0176845	0.638602	0	-0.13	-0.71	-1.07	0.0144	0.176	4.58e-06	0.58	-0.58	-1.35	0.715	0.394	0.0034
chr8_140023105_140023605	chr8	140023105	140023605	1	1	HDAC3_Q1	0	1	1	1	0.00369554	0.900647	0	0.24	0.53	-0.28	0.00858	0.0491	3.12e-07	0	0	-1.25	0.687	0.857	0.00212
chr14_106792600_106793100	chr14	106792600	106793100	1	1	HDAC3_Q1	0	1	1	1	0.0445093	0.932423	0	0.29	1.1	0.75	0.0244	0.31	3.12e-08	0	0	-1.24	0.938	0.699	0.00435
chr8_133268527_133269027	chr8	133268527	133269027	1	1	HDAC3_Q1	0	0	1	0	0.0313219	0.945822	0	-0.65	-0.33	0.18	0.0414	0.12	3.13e-09	0	0	-0.76	0.938	0.735	0.0557
chr5_174698870_174699370	chr5	174698870	174699370	1	1	HDAC3_Q2	0	1	1	1	0.000226629	0.139256	0	-0.17	0.42	-1.54	0.0368	0.000519	2.48e-05	-0.58	0.58	-1.83	0.0318	0.98	0.00042
chr1_181071499_181071999	chr1	181071499	181071999	1	1	HDAC3_Q3	0	0	1	0	0.0410149	0.920549	0	1.75	1.6	1.26	0.0591	0.116	0.000214	0.15	-0.15	-0.76	0.793	0.793	0.0557
chr17_51048720_51049220	chr17	51048720	51049220	1	0		0	0	1	0	4.72047e-05	0.237171	0	-0.36	1	-1.91	0.636	5.47e-06	0.556	-1.58	1.58	-0.74	0.063	1	0.0898
chr2_241991882_241992382	chr2	241991882	241992382	0	1	HDAC3_Q1	0	1	1	1	0.247673	0.653797	-1.5	0.29	-1.71	0.56	0.557	0.12	3.13e-09	-1	-2	-2.32	0.97	0.303	6.89e-06
chr8_74367442_74367942	chr8	74367442	74367942	1	0		0	0	1	0	0.000111393	0.0724779	0	-1.3	-0.56	-1.25	9.03e-06	0.976	0.192	1.58	-1.58	-0.37	1	0.0137	0.383
chr14_52408934_52409434	chr14	52408934	52409434	1	1	HDAC3_Q4	1	0	1	0	2.64717e-05	5.61759e-16	0	0.46	1.04	0.11	0.844	2.21e-06	0.0252	-1.58	1.58	-0.57	1.42e-17	0.994	0.196
chr3_137238334_137238834	chr3	137238334	137238834	1	1	HDAC3_Q4	0	0	1	0	8.59775e-07	0.0505924	0	-0.29	-0.29	0.17	0.939	5.13e-08	0.00782	-2	2	-0.13	0.00883	1	0.469
chr17_67206712_67207212	chr17	67206712	67207212	1	1	HDAC3_Q2	0	1	1	1	4.90966e-05	0.415413	-0.01	0.25	0.6	-0.38	0.00111	0.00327	8.5e-06	-0.13	0.11	-0.87	0.17	0.824	0.0284
chr11_118262634_118263134	chr11	118262634	118263134	1	1	HDAC3_Q1	0	0	1	0	0.0294763	0.974277	-0.015	-1.16	0.29	0.4	0.0144	0.321	2.59e-09	-0.32	0.29	-0.44	0.849	0.921	0.138
chr17_47899285_47899785	chr17	47899285	47899785	1	0		0	0	1	0	0.00362063	0.487895	-0.015	-0.41	0.33	-0.48	0.942	0.000437	0.0986	-1.35	1.32	-0.22	0.181	0.992	0.25
chr6_46129764_46130286	chr6	46129764	46130286	1	0		0	0	0	0	1.14515e-14	0.974606	-0.015	4.66	5.31	2.72	1.2e-05	2.6e-11	0.47	-0.61	0.58	0.14	0.788	0.994	0.64
chr14_77772176_77772676	chr14	77772176	77772676	0	1	HDAC3_Q1	0	1	1	1	0.0559891	0.995368	0.34	0.14	0.56	-1.18	0.152	0.0657	2.42e-07	0	0.68	-2.32	0.945	0.958	6.89e-06
chr10_45454534_45455034	chr10	45454534	45455034	0	1	HDAC3_Q1	0	1	1	1	0.0934616	0.882412	0.045	0.88	1.61	0.56	0.0244	0.77	2.42e-07	0.58	-0.49	-2.32	0.993	0.56	6.89e-06
chr2_3134167_3134667	chr2	3134167	3134667	0	1	HDAC3_Q1	0	1	1	1	0.191074	0.849929	-1	-2.52	-0.2	-1.26	0.152	0.31	2.42e-07	-2	0	-2.32	0.577	0.875	6.89e-06
chr2_206013785_206014285	chr2	206013785	206014285	0	1	HDAC3_Q1	0	1	1	1	0.191087	0.226041	-1	0.29	-2.04	-0.77	0.308	0.153	2.42e-07	0	-2	-2.32	0.735	0.0803	6.89e-06
chr7_131557_132057	chr7	131557	132057	0	1	HDAC3_Q1	0	1	1	1	0.460233	0.39491	0	1.88	0.29	0.56	0.308	0.532	2.42e-07	1	-1	-2.32	0.908	0.143	6.89e-06
chr11_73732433_73732933	chr11	73732433	73732933	0	1	HDAC3_Q1	0	1	1	1	0.774759	0.999995	1.53	0.29	1.29	-0.77	0.769	0.532	2.42e-07	0.74	2.32	-2.32	0.997	1	6.89e-06
chr15_84787088_84787588	chr15	84787088	84787588	1	0		1	0	0	0	5.32658e-06	0.00577057	-0.015	0.29	1.29	0.62	0.72	4.65e-07	0.392	-1.77	1.74	1.07	0.000698	1	0.871
chr17_75522009_75522509	chr17	75522009	75522509	1	1	HDAC3_Q3	0	0	1	0	0.000148427	0.711066	-0.02	0.35	0.26	-0.09	0.000286	0.0421	0.000258	0.3	-0.34	-0.25	0.54	0.637	0.293
chr20_58342108_58342731	chr20	58342108	58342731	1	1	HDAC3_Q3	0	0	1	0	0.000696043	0.968321	-0.025	-0.13	0.22	-0.68	0.0918	0.000713	0.000767	-0.49	0.44	-0.56	0.773	0.982	0.0555
chr12_124939157_124939830	chr12	124939157	124939830	1	1	HDAC3_Q4	0	0	0	0	8.2359e-13	0.996872	-0.025	1.81	1.87	0.87	0.00122	2.09e-11	0.0198	-0.51	0.46	0.29	0.936	0.985	0.656
chr17_47741346_47741846	chr17	47741346	47741846	1	1	HDAC3_Q3	0	1	1	1	0.0370333	0.943673	-0.025	0.58	1.37	-1.62	0.018	0.337	0.00072	-0.13	0.08	-2.74	0.758	0.902	4.59e-09
chr8_119998151_119998651	chr8	119998151	119998651	1	1	HDAC3_Q4	0	0	1	0	7.85219e-07	0.236455	-0.03	0.49	0.66	-0.88	2.86e-07	0.153	0.00782	0.68	-0.74	-0.95	0.849	0.0739	0.0981
chr1_202132055_202132555	chr1	202132055	202132555	1	0		0	0	0	0	0.000559099	0.572735	-0.03	0.62	1.01	0.38	0.000112	0.459	0.118	0.38	-0.44	0.29	0.676	0.345	0.765
chr20_57298668_57299168	chr20	57298668	57299168	1	1	HDAC3_Q2	0	1	1	1	0.0128144	0.961841	-0.03	-1.24	-0.24	-1.31	0.0414	0.0421	5.44e-06	-0.53	0.47	-0.98	0.748	0.985	0.00752
chr7_44484556_44485183	chr7	44484556	44485183	1	0		1	0	0	0	7.39861e-06	0.0331492	-0.035	-1.23	0.03	-0.72	0.918	5.18e-07	0.657	-2.07	2	1.24	0.00532	0.999	0.972
chr2_96909134_96909634	chr2	96909134	96909634	0	1	HDAC3_Q1	0	1	1	1	0.217829	0.883722	0.61	0.77	1.29	-0.77	0.319	0.176	4.58e-06	0.22	1	-2.32	0.56	0.997	6.89e-06
chr9_1622853_1623353	chr9	1622853	1623353	0	1	HDAC3_Q1	0	1	1	1	0.296011	0.0846327	0.595	0.86	1.86	1.13	1	0.0856	4.58e-06	-1.81	3	-2.32	0.0166	1	6.89e-06
chr1_56623535_56624035	chr1	56623535	56624035	0	1	HDAC3_Q1	0	1	1	1	0.38773	0.714274	-0.79	2.32	2.91	2.58	0.175	0.722	4.58e-06	-0.58	-1	-2.32	0.983	0.353	6.89e-06
chr16_12251945_12252445	chr16	12251945	12252445	0	1	HDAC3_Q1	1	1	1	1	0.388495	0.00126239	-0.5	-0.24	-0.24	-0.56	0.72	0.176	4.58e-06	-1	0	-2.32	0.000158	0.801	6.89e-06
chr7_43751143_43751643	chr7	43751143	43751643	0	1	HDAC3_Q1	0	1	1	1	0.569669	0.188221	-0.95	0.29	0.29	0.56	0.72	0.321	4.58e-06	-1.32	-0.58	-2.32	0.143	0.323	6.89e-06
chr5_134721870_134722370	chr5	134721870	134722370	0	1	HDAC3_Q1	0	1	1	1	0.569669	0.412714	-0.05	0.29	2.1	0.56	0.72	0.321	4.58e-06	-1.32	1.22	-2.32	0.143	0.97	6.89e-06
chr3_110087973_110088473	chr3	110087973	110088473	0	1	HDAC3_Q1	0	1	1	1	0.813721	0.980972	0.95	0.61	0.88	-0.44	0.513	0.888	4.58e-06	1.32	0.58	-2.32	0.865	0.938	6.89e-06
chr7_128746063_128746563	chr7	128746063	128746563	0	1	HDAC3_Q1	0	1	1	1	0.925338	0.922003	0.37	0.26	3.58	1.53	0.72	0.888	4.58e-06	-1	1.74	-2.32	0.632	1	6.89e-06
chr2_216817004_216817504	chr2	216817004	216817504	1	1	HDAC3_Q1	0	1	1	1	3.5755e-05	0.85238	-0.035	-0.58	-0.26	-0.95	4.81e-05	0.0536	1.23e-12	0.42	-0.49	-1.95	0.908	0.56	0.000107
chr3_179558572_179559072	chr3	179558572	179559072	1	0		0	0	0	0	0.000315572	0.353753	-0.035	-0.2	0.48	-0.56	0.72	3.81e-05	0.392	-1.49	1.42	0.38	0.112	0.986	0.55
chr1_204454844_204455474	chr1	204454844	204455474	1	0		1	0	0	0	3.27796e-07	0.0105998	-0.04	-1.71	-0.71	-1.06	1.78e-08	0.976	0.659	1.58	-1.66	1.23	1	0.0014	0.948
chr17_62729409_62729909	chr17	62729409	62729909	1	1	HDAC3_Q4	0	0	1	0	0.0023066	0.671245	-0.04	0.07	1.39	0.44	0.000286	0.867	0.0408	0.26	-0.34	-0.21	0.918	0.336	0.385
chr8_95832695_95833195	chr8	95832695	95833195	0	1	HDAC3_Q2	0	1	1	1	0.0764502	0.76633	-1.755	-3.52	0.29	-1.26	0.0213	0.687	3.99e-05	-3	-0.51	-2.32	0.997	0.401	6.89e-06
chr1_39320097_39320597	chr1	39320097	39320597	0	1	HDAC3_Q2	0	1	1	1	0.14643	0.433932	-1	0.29	-0.12	-0.44	0.326	0.102	3.99e-05	-1	-1	-2.32	0.809	0.185	6.89e-06
chr12_45412448_45412948	chr12	45412448	45412948	0	1	HDAC3_Q2	0	1	1	1	0.1579	0.673834	-0.81	-1.04	0.96	-0.77	0.191	0.192	3.99e-05	-1.81	0.19	-2.32	0.384	0.809	6.89e-06
chr5_148861598_148862098	chr5	148861598	148862098	0	1	HDAC3_Q2	0	1	1	1	0.201583	0.291399	-1.87	-1.71	-0.12	-0.44	0.101	0.501	3.99e-05	-2.32	-1.42	-2.32	0.998	0.0839	6.89e-06
chr14_97747605_97748105	chr14	97747605	97748105	0	1	HDAC3_Q2	0	1	1	1	0.201583	0.592043	0.15	0.09	0.09	-1.45	0.101	0.501	3.99e-05	0.49	-0.19	-2.32	0.353	0.699	6.89e-06
chr13_41108078_41108578	chr13	41108078	41108578	0	1	HDAC3_Q2	0	1	1	1	0.236042	0.754624	-0.61	-0.54	0.46	-0.86	0.326	0.192	3.99e-05	-1.22	0	-2.32	0.699	0.554	6.89e-06
chr3_158970679_158971179	chr3	158970679	158971179	0	1	HDAC3_Q2	0	1	1	1	0.255802	0.23974	-0.5	0.07	0.07	-0.66	0.685	0.102	3.99e-05	-1	0	-2.32	0.0839	0.762	6.89e-06
chr5_17073378_17073878	chr5	17073378	17073878	0	1	HDAC3_Q2	0	1	1	1	0.295632	0.996468	0.53	-0.2	0.8	-1.26	0.101	0.846	3.99e-05	0.74	0.32	-2.32	0.983	0.933	6.89e-06
chr11_70706929_70707429	chr11	70706929	70707429	0	1	HDAC3_Q2	0	1	1	1	0.297209	0.871716	-0.71	2.91	2.91	2.58	0.844	0.102	3.99e-05	-1.42	0	-2.32	0.933	0.577	6.89e-06
chr6_37027716_37028216	chr6	37027716	37028216	0	1	HDAC3_Q2	0	1	1	1	0.345976	0.538293	0.32	2.52	0.72	-0.02	0.326	0.328	3.99e-05	1.22	-0.58	-2.32	0.371	0.567	6.89e-06
chr16_57421519_57422019	chr16	57421519	57422019	0	1	HDAC3_Q2	1	1	1	1	0.456112	0.0222886	-0.905	2.85	0.26	1.53	0.191	0.846	3.99e-05	1	-2.81	-2.32	0.908	0.00366	6.89e-06
chr12_28951277_28951777	chr12	28951277	28951777	0	1	HDAC3_Q2	0	1	1	1	0.459274	0.284781	-1.45	-0.57	-0.57	-0.31	0.326	0.501	3.99e-05	-1.32	-1.58	-2.32	0.567	0.143	6.89e-06
chr22_31165360_31165860	chr22	31165360	31165860	0	1	HDAC3_Q2	0	1	1	1	0.560145	0.880097	0.21	-0.52	0.48	-1.26	0.685	0.328	3.99e-05	-0.58	1	-2.32	0.56	0.986	6.89e-06
chr4_40518689_40519189	chr4	40518689	40519189	0	1	HDAC3_Q2	0	1	1	1	0.825309	0.664758	0.45	1.61	1.88	0.56	0.685	0.687	3.99e-05	0.32	0.58	-2.32	0.323	0.938	6.89e-06
chr15_74310065_74310565	chr15	74310065	74310565	0	1	HDAC3_Q2	0	1	1	1	0.895848	0.999902	1.11	2.26	4.07	1.53	0.844	0.687	3.99e-05	0	2.22	-2.32	0.986	1	6.89e-06
chr11_108763443_108763943	chr11	108763443	108763943	0	1	HDAC3_Q2	0	1	1	1	0.930262	0.254709	-0.5	1.26	1.26	1.53	0.947	0.687	3.99e-05	-1	0	-2.32	0.0803	0.865	6.89e-06
chr10_3911666_3912166	chr10	3911666	3912166	1	0		0	0	1	0	0.000777759	0.068419	-0.04	-0.3	0.12	-0.65	0.918	8.06e-05	0.253	-1.5	1.42	-0.09	0.0128	0.997	0.332
chr9_112550460_112550960	chr9	112550460	112550960	0	1	HDAC3_Q3	0	1	1	1	0.219164	0.933467	-0.58	-1.97	-0.55	-2.29	0.488	0.116	0.000214	-1.58	0.42	-2.32	0.687	0.958	6.89e-06
chr6_57220081_57220581	chr6	57220081	57220581	0	1	HDAC3_Q3	0	1	1	1	0.249174	0.838541	-1.5	-2.58	0.22	-1.32	0.203	0.332	0.000214	-2.81	-0.19	-2.32	0.699	0.699	6.89e-06
chr14_78590313_78590813	chr14	78590313	78590813	0	1	HDAC3_Q3	0	1	1	1	0.405115	0.999028	-0.075	0.91	2.08	0.17	0.658	0.205	0.000214	-1	0.85	-2.32	0.962	0.994	6.89e-06
chr7_127714425_127714925	chr7	127714425	127714925	0	1	HDAC3_Q3	0	1	1	1	0.45692	0.19202	-2.195	-2.65	-1.65	-1.38	0.33	0.491	0.000214	-2.58	-1.81	-2.32	0.9	0.0527	6.89e-06
chr14_81188279_81188779	chr14	81188279	81188779	0	1	HDAC3_Q3	1	1	1	1	0.522016	0.00478522	-0.05	0.4	-0.34	-0.66	0.976	0.205	0.000214	-0.68	0.58	-2.32	0.000594	0.95	6.89e-06
chr5_79227622_79228122	chr5	79227622	79228122	0	1	HDAC3_Q3	0	1	1	1	0.621668	0.502416	-0.745	-0.82	0.5	-0.56	0.809	0.332	0.000214	-1.81	0.32	-2.32	0.215	0.875	6.89e-06
chr12_127520978_127521478	chr12	127520978	127521478	0	1	HDAC3_Q3	0	1	1	1	0.807714	0.937266	-1.42	-3.52	-0.2	-1.26	0.488	0.918	0.000214	-2.58	-0.26	-2.32	0.908	0.735	6.89e-06
chr14_80271419_80271919	chr14	80271419	80271919	0	1	HDAC3_Q3	0	1	1	1	0.809917	0.999887	0.37	-1.19	0.55	-1.51	0.918	0.491	0.000214	-1	1.74	-2.32	0.985	1	6.89e-06
chr3_160270170_160270670	chr3	160270170	160270670	0	1	HDAC3_Q3	0	1	1	1	0.90947	0.71947	0.55	-0.04	0.96	-0.77	0.918	0.66	0.000214	-0.32	1.42	-2.32	0.353	0.997	6.89e-06
chr14_101263929_101264429	chr14	101263929	101264429	1	0		1	0	1	0	0.000109491	0.00577057	-0.045	-1.28	1.72	0.68	1	8.65e-06	0.0668	-4.09	4	-0.62	0.000698	1	0.202
chr10_102139973_102140473	chr10	102139973	102140473	0	1	HDAC3_Q3	0	1	1	1	0.453451	0.629452	-0.205	0.51	0.29	-1.03	0.478	0.335	0.000818	-0.19	-0.22	-2.32	0.384	0.715	6.89e-06
chr5_79670294_79670794	chr5	79670294	79670794	0	1	HDAC3_Q3	0	1	1	1	0.567905	0.484886	-0.61	0.88	2.1	0.56	0.478	0.481	0.000818	-1.22	0	-2.32	0.215	0.827	6.89e-06
chr9_112252253_112252753	chr9	112252253	112252753	0	1	HDAC3_Q3	0	1	1	1	0.971621	0.991001	0	-0.71	0.61	-0.44	0.78	0.989	0.000818	0	0	-2.32	0.993	0.875	6.89e-06
chr3_179673761_179674261	chr3	179673761	179674261	0	1	HDAC3_Q3	0	1	1	1	0.988704	0.811419	-0.79	-0.71	1.29	0.56	0.89	0.959	0.000818	-1.58	0	-2.32	0.594	0.762	6.89e-06
chr12_68968515_68969015	chr12	68968515	68969015	1	0		0	0	0	0	0.000104134	0.785236	-0.045	-0.88	0.12	-0.42	0.947	8.65e-06	0.94	-2.09	2	2.46	0.427	0.986	0.996
chr8_99041993_99042493	chr8	99041993	99042493	0	1	HDAC3_Q4	0	1	1	1	0.895931	0.382962	-1.405	-2.37	-0.37	-1.11	0.617	0.94	0.00245	-2	-0.81	-2.32	0.577	0.215	6.89e-06
chr1_156701254_156701754	chr1	156701254	156701754	0	1	HDAC3_Q4	0	1	1	1	0.916054	0.13162	-1.195	-0.35	-1.93	-1.67	0.886	0.699	0.0251	-0.58	-1.81	-2.32	0.55	0.0527	6.89e-06
chr1_152048860_152049410	chr1	152048860	152049410	1	1	HDAC3_Q3	0	0	1	0	0.00722863	0.680874	-0.045	0.23	1.23	0.69	0.47	0.00192	0.000258	-1.09	1	-0.35	0.318	0.996	0.216
chr17_68719660_68720160	chr17	68719660	68720160	1	0		0	0	0	0	1.3818e-05	0.889732	-0.05	-0.6	0.59	-0.31	1.89e-06	0.491	0.0567	0.22	-0.32	0.3	0.9	0.632	0.756
chr12_62611226_62611726	chr12	62611226	62611726	1	1	HDAC3_Q1	0	1	1	1	5.46459e-05	0.240901	-0.05	0.96	1.13	0.42	0.0244	0.000167	3.12e-08	-0.46	0.36	-1.24	0.0681	0.945	0.00164
chr7_67819990_67820490	chr7	67819990	67820490	1	0		1	0	0	0	2.9406e-05	3.39284e-06	-0.05	-0.71	0.03	-0.33	0.976	2.14e-06	1	-2.42	2.32	2.96	2.07e-07	1	1
chr15_74630142_74630642	chr15	74630142	74630642	1	1	HDAC3_Q2	0	1	1	1	0.0311563	0.735481	-0.06	1.42	0.55	0.42	0.0484	0.102	3.99e-05	0.46	-0.58	-1.13	0.933	0.394	0.0108
chr20_60986328_60986828	chr20	60986328	60986828	1	1	HDAC3_Q2	0	0	1	0	0.0358038	0.79408	-0.06	0	0	-0.21	0.203	0.0287	5.44e-05	-0.29	0.17	-0.74	0.544	0.793	0.0562
chr16_78327098_78327598	chr16	78327098	78327598	1	1	HDAC3_Q1	0	1	1	1	3.20599e-06	0.866385	-0.06	0.09	0.87	-2.04	7.89e-06	0.0247	3.74e-09	0	-0.12	-3.13	0.699	0.758	1.44e-09
chr1_147754868_147755368	chr1	147754868	147755368	1	0		0	0	0	0	0.000299745	0.538793	-0.06	0.4	0.53	-0.69	7.81e-05	0.332	0.657	0.51	-0.63	0.65	0.962	0.219	0.848
chr17_57110116_57110616	chr17	57110116	57110616	1	0		0	0	0	0	6.92684e-09	0.431692	-0.06	0	0.42	-0.23	2.07e-06	0.000146	0.0786	-0.12	0	1.03	0.184	0.807	0.94
chr11_66697077_66697577	chr11	66697077	66697577	1	1	HDAC3_Q1	0	1	1	1	0.000921255	0.736918	-0.065	-0.13	0.74	-0.75	0.000507	0.176	4.58e-06	0	-0.13	-1.62	0.56	0.659	0.000768
chr21_42769266_42769766	chr21	42769266	42769766	1	1	HDAC3_Q1	0	0	1	0	5.09383e-07	0.400233	-0.065	1.34	1.97	0.99	0.0032	8.65e-06	1.68e-06	-0.63	0.5	-0.7	0.136	0.974	0.0563
chr12_68783727_68784227	chr12	68783727	68784227	1	1	HDAC3_Q1	0	1	1	1	0.00952817	0.103669	-0.065	-0.71	1.03	-0.06	0.72	0.00172	4.58e-06	-1.87	1.74	-1.35	0.0214	1	0.0034
chr6_26571596_26572227	chr6	26571596	26572227	1	1	HDAC3_Q4	0	0	0	0	1.82681e-13	0.905049	-0.07	1.66	2.42	1.07	5.79e-10	9.32e-06	0.00848	-0.21	0.07	0.3	0.647	0.923	0.756
chr1_218512508_218513008	chr1	218512508	218513008	1	0		0	0	0	0	2.74118e-07	0.818729	-0.07	0.74	1.58	0.52	1.24e-07	0.116	0.253	0.15	-0.29	0.78	0.87	0.531	0.931
chr2_41840681_41841181	chr2	41840681	41841181	1	0		0	0	0	0	9.9317e-07	0.860983	-0.07	1.29	1.39	-0.06	0.125	4.49e-07	0.556	-0.72	0.58	0.46	0.531	0.982	0.797
chr9_112764017_112764517	chr9	112764017	112764517	1	0		1	1	1	1	0.000264181	0.03505	-0.07	0.05	0.05	-1.13	0.918	2.46e-05	0.0567	-1.36	1.22	-1.18	0.00572	0.993	0.0407
chr2_85670639_85671139	chr2	85670639	85671139	1	0		1	0	0	0	2.64717e-05	0.03505	-0.07	0.77	0.77	-0.07	0.844	2.21e-06	0.535	-1.36	1.22	0.38	0.00572	0.993	0.75
chr1_148321966_148322466	chr1	148321966	148322466	1	1	HDAC3_Q4	0	0	1	0	0.0075892	0.513826	-0.075	0.12	0.29	0.08	0.00122	0.782	0.00746	0.68	-0.83	-0.36	0.99	0.197	0.263
chr2_76199595_76200095	chr2	76199595	76200095	1	0		1	0	0	0	3.70926e-06	0.0338562	-0.075	-0.71	0.88	-0.66	0.769	2.96e-07	0.816	-2.32	2.17	1.63	0.00545	1	0.956
chr11_65269623_65270123	chr11	65269623	65270123	1	1	HDAC3_Q1	0	1	1	1	0.000340429	0.259411	-0.08	-0.24	-0.24	-1.56	0.0414	0.00072	3.13e-09	-0.42	0.26	-2.32	0.0839	0.849	6.89e-06
chr7_88794568_88795068	chr7	88794568	88795068	0	1	HDAC3_Q1	1	1	1	1	0.505373	0.0106642	-1.725	-2.03	-1.44	-1.07	0.225	0.844	1.73e-06	-1.58	-1.87	-2.28	0.371	0.0038	3.76e-08
chr7_158830434_158831180	chr7	158830434	158831180	0	1	HDAC3_Q2	0	1	1	1	0.308758	0.32093	-0.43	0.09	0.74	-0.75	0.575	0.158	2.74e-05	-1	0.14	-2.28	0.112	0.857	3.76e-08
chr19_4127583_4128083	chr19	4127583	4128083	0	1	HDAC3_Q1	0	1	1	1	0.351828	0.730725	-0.725	-0.82	1.35	-0.19	0.33	0.332	2.86e-06	-1.81	0.36	-2.27	0.384	0.945	2.21e-07
chr8_117103267_117103767	chr8	117103267	117103767	1	1	HDAC3_Q4	0	0	1	0	2.22037e-06	0.392201	-0.08	0.58	0.58	-0.23	9.03e-06	0.0146	0.00848	0.29	-0.45	-0.15	0.238	0.54	0.437
chr1_204148504_204149004	chr1	204148504	204149004	1	1	HDAC3_Q1	0	1	1	1	0.000144403	0.147908	-0.085	0.87	0.28	0.11	2.38e-05	0.491	2.17e-08	1	-1.17	-1.34	0.985	0.0342	0.000394
chr9_122496558_122497058	chr9	122496558	122497058	1	1	HDAC3_Q1	0	1	1	1	1.54198e-06	0.149643	-0.085	-0.28	1.72	1.37	9.17e-08	0.976	4.58e-06	1	-1.17	-0.93	1	0.0342	0.0268
chr14_68005109_68005609	chr14	68005109	68005609	0	1	HDAC3_Q1	0	1	1	1	0.0776056	0.569637	-0.745	-0.24	0.5	-0.19	0.0847	0.176	1.85e-08	-1	-0.49	-2.27	0.971	0.238	1.14e-06
chr16_12256643_12257143	chr16	12256643	12257143	0	1	HDAC3_Q1	0	1	1	1	0.18025	0.274101	-0.245	0.29	0.61	-0.08	0.0847	0.515	1.85e-08	0	-0.49	-2.27	0.323	0.238	1.14e-06
chr7_98623136_98623636	chr7	98623136	98623636	0	1	HDAC3_Q1	0	1	1	1	0.114438	0.934377	0.415	0.56	0.88	-0.81	0.0484	0.501	3.12e-07	0.68	0.15	-2.27	0.99	0.667	1.14e-06
chr1_173906474_173906974	chr1	173906474	173906974	0	1	HDAC3_Q1	0	1	1	1	0.236197	0.335961	0.1	0.28	-0.13	-1.08	0.191	0.328	3.12e-07	0.42	-0.22	-2.27	0.185	0.554	1.14e-06
chr14_63470853_63471504	chr14	63470853	63471504	0	1	HDAC3_Q1	0	1	1	1	0.0657795	0.562564	-0.415	-0.85	0	-1.54	0.203	0.0599	2.86e-06	-1	0.17	-2.27	0.256	0.884	1.14e-06
chr8_69443100_69443600	chr8	69443100	69443600	0	1	HDAC3_Q1	0	1	1	1	0.688111	0.136624	-0.26	0.51	-0.71	-0.66	0.658	0.491	2.86e-06	0.22	-0.74	-2.27	0.0527	0.577	1.14e-06
chr14_65446973_65447473	chr14	65446973	65447473	1	1	HDAC3_Q1	0	1	1	1	0.000645875	0.915567	-0.085	1.1	1.29	1.26	0.0244	0.00247	3.74e-09	-0.36	0.19	-0.84	0.687	0.9	0.0296
chr5_134433518_134434018	chr5	134433518	134434018	1	1	HDAC3_Q2	0	1	1	1	0.0212956	0.726025	-0.085	-0.39	0.61	-1.45	0.0368	0.0856	2.48e-05	-0.49	0.32	-2.2	0.384	0.933	3.58e-05
chr7_821468_821968	chr7	821468	821968	0	1	HDAC3_Q2	0	1	1	1	0.407541	0.172539	-0.375	0.56	-0.44	-0.81	0.636	0.214	1.71e-05	-0.17	-0.58	-2.27	0.111	0.371	1.14e-06
chr6_54043697_54044197	chr6	54043697	54044197	0	1	HDAC3_Q2	1	1	1	1	0.658959	0.00487396	-0.595	-2.21	-0.4	-1.58	0.89	0.335	1.71e-05	-2	0.81	-2.27	0.000594	0.97	1.14e-06
chr1_206084928_206085428	chr1	206084928	206085428	1	1	HDAC3_Q2	0	1	1	1	1.30616e-05	0.259043	-0.085	-0.25	-0.25	-1.25	0.101	8.65e-06	3.99e-05	-0.63	0.46	-1.13	0.0739	0.962	0.00435
chr5_60676463_60676963	chr5	60676463	60676963	0	1	HDAC3_Q2	0	1	1	1	0.33811	0.955666	-0.57	-1.48	-1.22	-2.17	0.755	0.137	7.57e-05	-1.14	0	-2.27	0.845	0.849	1.14e-06
chr16_74470543_74471043	chr16	74470543	74471043	0	1	HDAC3_Q2	0	1	1	1	0.36813	0.190432	-0.73	0.4	0.07	-0.29	0.135	0.867	7.57e-05	0	-1.46	-2.27	0.918	0.0511	1.14e-06
chr12_50099494_50099994	chr12	50099494	50099994	0	1	HDAC3_Q2	0	1	1	1	0.774792	0.749319	0.425	0.28	0.45	-1.08	0.865	0.473	7.57e-05	0	0.85	-2.27	0.384	0.994	1.14e-06
chr12_64676666_64677166	chr12	64676666	64677166	0	1	HDAC3_Q2	0	1	1	1	0.987764	0.991486	1.16	1.98	0.4	-0.29	0.865	0.98	7.57e-05	2.32	0	-2.27	0.997	0.875	1.14e-06
chr7_108064660_108065160	chr7	108064660	108065160	0	1	HDAC3_Q3	0	1	1	1	0.757953	0.888711	-0.5	-2.03	-0.44	-1.98	0.463	0.844	0.000264	-1	0	-2.27	0.715	0.793	1.14e-06
chr15_81236560_81237060	chr15	81236560	81237060	0	1	HDAC3_Q3	0	1	1	1	0.779523	0.264455	-0.39	-0.6	-0.12	-1.29	0.903	0.459	0.000767	-1	0.22	-2.27	0.133	0.55	1.14e-06
chr20_55776239_55776739	chr20	55776239	55776739	0	1	HDAC3_Q3	0	1	1	1	0.659481	0.985085	0.11	0.69	1.69	-0.48	0.886	0.337	0.00192	-0.78	1	-2.27	0.834	0.998	1.14e-06
chr12_111032541_111033041	chr12	111032541	111033041	1	1	HDAC3_Q1	0	1	1	1	0.0176845	0.603287	-0.085	0.55	0.96	-1.36	0.0144	0.176	4.58e-06	0	-0.17	-2.91	0.371	0.687	1.09e-07
chr16_47919695_47920487	chr16	47919695	47920487	0	1	HDAC3_Q1	0	1	1	1	0.335754	0.872879	-0.66	-1.72	-0.39	-0.75	0.319	0.321	4.24e-11	-1.32	0	-2.21	0.735	0.735	3.76e-08
chr15_76313853_76314353	chr15	76313853	76314353	1	1	HDAC3_Q2	0	1	1	1	0.00369554	0.558904	-0.085	0.58	0.12	-0.65	0.00858	0.0491	8.5e-06	0.29	-0.46	-1.47	0.55	0.407	0.000387
chr13_49115959_49116459	chr13	49115959	49116459	0	1	HDAC3_Q3	1	1	1	1	0.111155	0.000713892	-3.085	-1.43	-1.43	-0.17	0.114	0.205	0.000779	-3	-3.17	-2.2	0.809	8.32e-05	1.23e-06
chr10_79604435_79604935	chr10	79604435	79604935	0	1	HDAC3_Q1	0	1	1	1	0.0559891	0.688159	-0.87	-0.45	-0.45	-0.77	0.152	0.0657	1.74e-06	-1	-0.74	-2.2	0.56	0.577	6.89e-06
chr7_12697388_12697888	chr7	12697388	12697888	0	1	HDAC3_Q2	0	1	1	1	0.0646257	0.0759931	-0.21	1.15	0.89	-0.17	0.319	0.0373	2.48e-05	-0.42	0	-2.2	0.0166	0.875	6.89e-06
chr14_78843813_78844313	chr14	78843813	78844313	0	1	HDAC3_Q4	0	1	1	1	0.542489	0.188331	-1.29	-0.93	0.07	-0.66	0.636	0.335	0.00257	-2	-0.58	-2.2	0.215	0.215	6.89e-06
chr9_98487901_98488401	chr9	98487901	98488401	1	0		0	0	0	0	8.43689e-05	0.490157	-0.085	1.61	2.29	0.92	9.03e-06	0.722	0.392	0.74	-0.91	0.05	0.983	0.184	0.606
chr7_4055268_4055768	chr7	4055268	4055768	1	1	HDAC3_Q4	0	0	1	0	1.23344e-07	0.0505506	-0.09	-0.39	-0.13	-1.08	8.05e-09	0.77	0.0291	1.32	-1.5	-0.69	0.999	0.00883	0.208
chr20_41178575_41179075	chr20	41178575	41179075	1	1	HDAC3_Q1	0	1	1	1	0.00399539	0.986125	-0.09	0.63	1.09	0.46	0.0213	0.0216	3.12e-07	-0.32	0.14	-1.08	0.91	0.921	0.0061
chr20_60889441_60890159	chr20	60889441	60890159	1	1	HDAC3_Q4	0	0	1	0	2.10174e-05	0.85579	-0.09	0.36	1.01	0.11	1.56e-05	0.0933	0.0131	0	-0.18	-0.02	0.74	0.694	0.293
chr3_194749603_194750103	chr3	194749603	194750103	1	1	HDAC3_Q1	0	0	1	0	4.38899e-05	0.198488	-0.095	-0.26	0.22	0.52	0.12	2.68e-05	3.13e-09	-1	0.81	-0.48	0.0511	0.97	0.162
chr10_80535574_80536074	chr10	80535574	80536074	0	1	HDAC3_Q1	0	1	1	1	0.0650591	0.942269	-1.16	0.26	1.85	1.53	0.287	0.0418	3.36e-08	-2.32	0	-2.2	0.849	0.801	3.58e-05
chr3_187788267_187788767	chr3	187788267	187788767	1	1	HDAC3_Q4	1	0	0	0	5.00834e-07	0.0479858	-0.095	-0.07	-0.3	0.08	0.53	5.13e-08	0.0291	-1.19	1	0.64	0.00883	0.938	0.891
chr7_152353461_152353961	chr7	152353461	152353961	1	1	HDAC3_Q1	0	1	1	1	1.23852e-06	0.460186	-0.095	0.09	-0.72	-1.45	0.0124	5.72e-06	1.23e-12	-0.19	0	-2.32	0.215	0.762	6.89e-06
chr1_181630649_181631149	chr1	181630649	181631149	1	1	HDAC3_Q1	0	0	1	0	4.8163e-06	0.846157	-0.095	-1.3	-0.07	0.08	5.61e-06	0.0536	2.61e-11	0	-0.19	-0.5	0.908	0.55	0.1
chr17_68201255_68201755	chr17	68201255	68201755	1	1	HDAC3_Q3	0	0	1	0	1.0189e-05	0.949687	-0.095	1.4	1.88	0.73	3.1e-05	0.0216	0.000174	0	-0.19	-0.8	0.946	0.74	0.0547
chr6_40734824_40735324	chr6	40734824	40735324	0	1	HDAC3_Q1	0	1	1	1	0.0559891	0.49278	-0.45	-1.72	0.28	-1.45	0.152	0.0657	1.74e-06	-1.58	0.68	-2.2	0.185	0.986	3.58e-05
chrX_132912330_132912830	chrX	132912330	132912830	0	1	HDAC3_Q1	0	1	1	1	0.0693731	0.736282	-0.695	-0.93	0.07	-0.66	0.0244	0.532	1.74e-06	-0.58	-0.81	-2.2	0.993	0.371	3.58e-05
chr10_118306166_118306666	chr10	118306166	118306666	0	1	HDAC3_Q1	0	1	1	1	0.191087	0.412714	-0.755	-2.52	0.29	-1.26	0.308	0.153	1.74e-06	-2.32	0.81	-2.2	0.143	0.97	3.58e-05
chr8_70168168_70168668	chr8	70168168	70168668	0	1	HDAC3_Q1	0	1	1	1	0.774759	0.977474	1.275	1.61	2.1	0.56	0.769	0.532	1.74e-06	0.74	1.81	-2.2	0.801	0.993	3.58e-05
chr15_70435716_70436216	chr15	70435716	70436216	1	1	HDAC3_Q3	0	0	1	0	0.000323503	0.959625	-0.095	-0.71	-0.07	-0.32	0.000243	0.116	0.000214	0	-0.19	-0.02	0.986	0.74	0.51
chr14_95157182_95157989	chr14	95157182	95157989	1	0		0	0	0	0	2.15498e-26	0.998648	-0.095	5.46	5.38	3.06	2.43e-11	1.38e-17	0.426	-0.23	0.04	0.16	0.989	0.959	0.666
chr13_42015956_42016456	chr13	42015956	42016456	1	1	HDAC3_Q3	0	1	1	1	0.0047239	0.307733	-0.105	-0.03	-0.22	-0.57	0.00111	0.501	0.000174	0.68	-0.89	-1	0.918	0.0985	0.0248
chr9_130555429_130555929	chr9	130555429	130555929	0	1	HDAC3_Q2	1	1	1	1	0.217919	0.0109304	-0.26	-1.58	-0.36	-1.91	0.175	0.321	2.48e-05	-0.74	0.22	-2.2	0.00158	0.918	3.58e-05
chr1_23514515_23515015	chr1	23514515	23515015	0	1	HDAC3_Q2	0	1	1	1	0.47437	0.738866	0.9	1.37	0.15	-0.17	0.976	0.176	2.48e-05	0.22	1.58	-2.2	0.371	1	3.58e-05
chr12_59166923_59167423	chr12	59166923	59167423	0	1	HDAC3_Q2	0	1	1	1	0.568493	0.999452	-0.045	-1.37	0.44	-1.11	0.319	0.722	2.48e-05	-0.58	0.49	-2.2	0.997	0.97	3.58e-05
chr12_61287292_61287792	chr12	61287292	61287792	0	1	HDAC3_Q2	0	1	1	1	0.569669	0.991139	0.78	1.17	-0.29	-1.03	0.72	0.321	2.48e-05	1.14	0.42	-2.2	0.958	0.908	3.58e-05
chr3_184432361_184432861	chr3	184432361	184432861	0	1	HDAC3_Q2	0	1	1	1	0.642408	0.726099	-0.66	1.55	-0.45	0.81	0.887	0.321	2.48e-05	-0.32	-1	-2.2	0.567	0.632	3.58e-05
chr17_13048799_13049299	chr17	13048799	13049299	0	1	HDAC3_Q2	0	1	1	1	0.642408	0.949046	-0.37	-1.29	-0.71	-1.03	0.887	0.321	2.48e-05	-1.32	0.58	-2.2	0.735	0.95	3.58e-05
chr10_67195658_67196158	chr10	67195658	67196158	0	1	HDAC3_Q2	0	1	1	1	0.738668	0.89901	-1.29	-2.04	-1.04	-0.77	0.72	0.515	2.48e-05	-2	-0.58	-2.2	0.986	0.594	3.58e-05
chr5_147169428_147169928	chr5	147169428	147169928	0	1	HDAC3_Q2	0	1	1	1	0.950637	0.978737	0.79	-0.71	-0.71	-1.03	0.72	0.976	2.48e-05	1.58	0	-2.2	1	0.801	3.58e-05
chr12_56674349_56674849	chr12	56674349	56674849	0	1	HDAC3_Q2	0	1	1	1	0.99055	1	2.32	1.61	2.61	0.56	0.887	0.976	2.48e-05	2.32	2.32	-2.2	1	1	3.58e-05
chr1_145834043_145834543	chr1	145834043	145834543	1	0		0	0	0	0	1.85902e-05	0.649627	-0.105	0.88	0.56	0.53	0.000243	0.00525	0.0567	0.21	-0.42	0.75	0.54	0.538	0.948
chr5_168544604_168545104	chr5	168544604	168545104	0	1	HDAC3_Q3	0	1	1	1	0.08219	0.413448	-1.29	-1.67	-1.67	-1.99	0.326	0.0491	0.000174	-1.58	-1	-2.2	0.394	0.353	3.58e-05
chr2_186386877_186387377	chr2	186386877	186387377	0	1	HDAC3_Q3	0	1	1	1	0.115376	0.963473	-0.585	-0.61	-0.93	-1.67	0.499	0.0491	0.000174	-0.85	-0.32	-2.2	0.974	0.762	3.58e-05
chr7_132789794_132790294	chr7	132789794	132790294	0	1	HDAC3_Q3	0	1	1	1	0.115376	0.274101	-1.45	1.85	1.26	1.53	0.499	0.0491	0.000174	-1.58	-1.32	-2.2	0.238	0.323	3.58e-05
chr13_38702498_38702998	chr13	38702498	38702998	0	1	HDAC3_Q3	0	1	1	1	0.236042	0.743728	0.045	-0.39	0.45	-1.45	0.326	0.192	0.000174	-0.49	0.58	-2.2	0.384	0.979	3.58e-05
chr5_16907708_16908208	chr5	16907708	16908208	0	1	HDAC3_Q3	0	1	1	1	0.320517	0.87112	0.135	0.07	0.29	-1.26	0.499	0.192	0.000174	-0.22	0.49	-2.2	0.554	0.97	3.58e-05
chr5_146391649_146392149	chr5	146391649	146392149	0	1	HDAC3_Q3	0	1	1	1	0.456953	0.952509	-0.61	-1.83	-1.83	-2.15	0.844	0.192	0.000174	-1.22	0	-2.2	0.884	0.801	3.58e-05
chr3_39189809_39190309	chr3	39189809	39190309	0	1	HDAC3_Q3	0	1	1	1	0.560145	0.374077	-0.63	-0.2	-1.52	-1.26	0.685	0.328	0.000174	-0.26	-1	-2.2	0.371	0.323	3.58e-05
chr13_42687126_42687626	chr13	42687126	42687626	0	1	HDAC3_Q3	0	1	1	1	0.786213	0.986457	0	-1	-0.26	-1.32	0.499	0.846	0.000174	0	0	-2.2	0.96	0.875	3.58e-05
chr1_153840483_153840983	chr1	153840483	153840983	0	1	HDAC3_Q3	0	1	1	1	0.929445	0.877701	-0.71	-2.77	-1.19	-1.51	0.685	0.947	0.000174	-1	-0.42	-2.2	0.95	0.577	3.58e-05
chr2_215188561_215189061	chr2	215188561	215189061	0	1	HDAC3_Q3	0	1	1	1	0.9418	0.999982	1.875	1.88	2.46	0.56	0.685	0.991	0.000174	2.58	1.17	-2.2	1	0.994	3.58e-05
chr1_170755163_170755663	chr1	170755163	170755663	0	1	HDAC3_Q3	0	1	1	1	0.994483	0.995455	1	0.43	0.43	-0.31	0.947	0.947	0.000174	1	1	-2.2	0.998	0.908	3.58e-05
chr1_179999402_179999902	chr1	179999402	179999902	0	1	HDAC3_Q3	0	1	1	1	0.0973276	0.664834	-1.77	-3.03	-0.44	-1.77	0.33	0.0599	0.000779	-3.32	-0.22	-2.2	0.547	0.554	3.58e-05
chr9_137172967_137173467	chr9	137172967	137173467	0	1	HDAC3_Q3	0	1	1	1	0.330351	0.538492	-0.05	0.03	0.88	-1.03	0.488	0.205	0.000779	-0.68	0.58	-2.2	0.215	0.979	3.58e-05
chr3_10602839_10603339	chr3	10602839	10603339	0	1	HDAC3_Q3	0	1	1	1	0.688111	0.839541	0	0.22	-0.05	-1.11	0.658	0.491	0.000779	0	0	-2.2	0.56	0.875	3.58e-05
chr7_80054838_80055338	chr7	80054838	80055338	0	1	HDAC3_Q3	0	1	1	1	0.90947	0.967009	0.21	-0.71	-1.03	-1.77	0.918	0.66	0.000779	0	0.42	-2.2	0.99	0.762	3.58e-05
chr3_13735769_13736269	chr3	13735769	13736269	0	1	HDAC3_Q3	0	1	1	1	0.986927	0.88114	0	-1.13	-1.13	-1.45	0.918	0.918	0.000779	0	0	-2.2	0.96	0.577	3.58e-05
chr16_80896878_80897378	chr16	80896878	80897378	1	1	HDAC3_Q1	0	1	1	1	0.000786383	0.732742	-0.105	0	-0.85	-0.94	0.513	0.000146	4.58e-06	-0.53	0.32	-1.35	0.417	0.875	0.000387
chr16_4924563_4925063	chr16	4924563	4925063	0	1	HDAC3_Q4	1	1	1	1	0.146487	3.94318e-06	-0.975	0.61	0.29	-0.44	0.478	0.0696	0.00257	-1.14	-0.81	-2.2	1.13e-06	0.215	3.58e-05
chr7_15532689_15533189	chr7	15532689	15533189	0	1	HDAC3_Q4	0	1	1	1	0.567905	0.0991654	-2.81	-0.74	1.26	1.53	0.478	0.481	0.00257	-3.81	-1.81	-2.2	0.384	0.0527	3.58e-05
chr16_85077879_85078379	chr16	85077879	85078379	1	1	HDAC3_Q2	0	1	1	1	0.00114196	0.629119	-0.105	0.29	0.14	-0.57	0.00111	0.102	3.99e-05	0.32	-0.53	-1.13	0.933	0.294	0.0108
chr1_146035483_146035983	chr1	146035483	146035983	1	0		0	0	1	0	7.85003e-10	0.995654	-0.105	1.53	1.48	-0.27	0.000221	1.41e-07	0.104	-0.26	0.05	-0.48	0.984	0.923	0.162
chr7_100197604_100198104	chr7	100197604	100198104	0	1	HDAC3_Q1	0	1	1	1	0.345976	0.490572	-0.21	0.88	2.46	0.92	0.326	0.328	1.68e-06	-1	0.58	-2.18	0.185	0.979	1.14e-06
chr13_42677968_42678468	chr13	42677968	42678468	0	1	HDAC3_Q2	0	1	1	1	0.32809	0.892253	-1.16	-2.12	-0.8	-1.49	0.78	0.127	6.65e-05	-2.32	0	-2.18	0.78	0.735	1.14e-06
chr16_84189686_84190186	chr16	84189686	84190186	0	1	HDAC3_Q3	0	1	1	1	0.592426	0.988714	0.515	0.74	0.99	-1.08	0.733	0.337	0.000803	0.14	0.89	-2.18	0.857	0.996	1.14e-06
chr5_154985330_154985830	chr5	154985330	154985830	0	1	HDAC3_Q3	0	1	1	1	0.688376	0.749785	-0.87	-2.21	-0.63	-1.58	0.334	0.968	0.000803	-1	-0.74	-2.18	0.97	0.394	1.14e-06
chr11_66001979_66002479	chr11	66001979	66002479	1	1	HDAC3_Q2	0	0	1	0	0.00556579	0.961011	-0.11	0.09	0.87	0.52	0.33	0.00203	1.29e-05	-1	0.78	-0.57	0.74	0.992	0.096
chr1_171484946_171485446	chr1	171484946	171485446	1	0		0	0	1	0	0.000103273	0.289162	-0.11	-0.13	0.29	-1.33	0.33	2.46e-05	0.127	-1	0.78	-0.62	0.0835	0.992	0.102
chr4_147289426_147289926	chr4	147289426	147289926	1	1	HDAC3_Q1	0	1	1	1	6.31415e-09	0.430196	-0.11	0.07	0.48	-1.84	5.61e-06	4.89e-05	2.61e-11	-0.22	0	-2.78	0.215	0.687	8.4e-07
chr14_61575028_61575528	chr14	61575028	61575528	1	1	HDAC3_Q3	0	0	1	0	0.0265796	0.981043	-0.11	0.07	0.8	0.31	0.0213	0.192	0.000174	-0.22	0	-0.63	0.933	0.87	0.102
chr10_43434914_43435414	chr10	43434914	43435414	0	1	HDAC3_Q1	0	1	1	1	0.125627	0.217788	-2.065	-1.04	-2.04	-0.4	0.319	0.0856	1.25e-07	-1.81	-2.32	-2.18	0.699	0.0803	5.55e-06
chr12_121340640_121341140	chr12	121340640	121341140	0	1	HDAC3_Q1	0	1	1	1	0.217919	0.522131	0.135	0.88	-0.29	-0.66	0.175	0.321	1.25e-07	0.85	-0.58	-2.18	0.353	0.567	5.55e-06
chr7_105518311_105518811	chr7	105518311	105518811	0	1	HDAC3_Q1	0	1	1	1	0.307016	0.361599	0.085	1.04	-0.54	-0.49	0.175	0.515	1.25e-07	1.17	-1	-2.18	0.323	0.353	5.55e-06
chr12_112936362_112936862	chr12	112936362	112936862	1	1	HDAC3_Q4	0	0	0	0	1.6657e-11	0.53239	-0.115	1.72	2.3	1.18	1.8e-10	0.00317	0.0278	0.19	-0.42	0.46	0.384	0.538	0.797
chr11_118660543_118661043	chr11	118660543	118661043	1	0		0	0	0	0	0.000841053	0.184978	-0.115	1.32	1.91	1.29	0.000243	0.332	0.253	0.19	-0.42	0.64	0.0839	0.538	0.793
chr9_90411698_90412198	chr9	90411698	90412198	1	1	HDAC3_Q1	1	1	1	1	1.87649e-05	0.0198191	-0.115	0.09	-0.72	-0.26	0.287	4.49e-06	3.13e-09	-0.65	0.42	-1.13	0.0038	0.762	0.0108
chr14_88644427_88645079	chr14	88644427	88645079	1	1	HDAC3_Q1	0	1	1	1	2.00023e-05	0.334698	-0.115	0.56	-0.03	-0.8	3.7e-05	0.0373	2.59e-09	0.58	-0.81	-1.77	0.554	0.184	3.39e-05
chr5_155054352_155054852	chr5	155054352	155054852	0	1	HDAC3_Q1	0	1	1	1	0.255802	0.939755	-0.34	-0.56	-0.88	-1.25	0.685	0.102	1.68e-06	-0.68	0	-2.18	0.884	0.762	5.55e-06
chr7_151536710_151537210	chr7	151536710	151537210	0	1	HDAC3_Q1	0	1	1	1	0.456953	0.736519	-0.535	-1.04	0.29	-0.4	0.844	0.192	1.68e-06	-1.81	0.74	-2.18	0.384	0.96	5.55e-06
chr12_116323112_116323612	chr12	116323112	116323612	0	1	HDAC3_Q1	0	1	1	1	0.459274	0.994689	-0.08	-1.13	0.45	-1.08	0.326	0.501	1.68e-06	-0.74	0.58	-2.18	0.918	0.979	5.55e-06
chr12_119554136_119554636	chr12	119554136	119554636	0	1	HDAC3_Q1	0	1	1	1	0.709818	0.982878	-1.37	-3.72	-0.13	-1.08	0.499	0.687	1.68e-06	-3	0.26	-2.18	0.875	0.938	5.55e-06
chr10_129388944_129389444	chr10	129388944	129389444	0	1	HDAC3_Q1	0	1	1	1	0.942565	0.969118	1.16	1.29	1.61	0.92	0.991	0.687	1.68e-06	0	2.32	-2.18	0.762	1	5.55e-06
chr1_149972688_149973325	chr1	149972688	149973325	1	1	HDAC3_Q4	0	0	0	0	0.000719089	0.189544	-0.12	0.29	0.1	-0.25	0.23	0.000295	0.0294	-0.46	0.22	0	0.063	0.74	0.537
chr16_73075790_73076290	chr16	73075790	73076290	1	1	HDAC3_Q2	0	1	1	1	0.0104197	0.800674	-0.125	0.88	1.46	0.26	0.0368	0.0373	2.48e-05	-0.42	0.17	-1.5	0.554	0.793	0.00243
chr20_64331522_64332022	chr20	64331522	64332022	0	1	HDAC3_Q2	0	1	1	1	0.0927613	0.056526	-0.805	0.37	-0.63	-0.58	0.0282	0.66	1.29e-05	0.26	-1.87	-2.18	0.849	0.0119	5.55e-06
chr8_134191996_134192496	chr8	134191996	134192496	0	1	HDAC3_Q2	0	1	1	1	0.166865	0.400509	0.13	1.02	1.75	0.06	0.658	0.0599	1.29e-05	-0.74	1	-2.18	0.133	0.997	5.55e-06
chr21_45520752_45521252	chr21	45520752	45521252	0	1	HDAC3_Q2	0	1	1	1	0.549766	0.990037	-0.065	-0.88	0.12	-1.25	0.33	0.66	1.29e-05	-0.32	0.19	-2.18	0.958	0.9	5.55e-06
chr5_173744998_173745498	chr5	173744998	173745498	0	1	HDAC3_Q2	0	1	1	1	0.664717	0.998294	0.39	-0.21	0.96	-0.58	0.33	0.918	1.29e-05	0.42	0.36	-2.18	0.997	0.945	5.55e-06
chr7_93017371_93017871	chr7	93017371	93017871	1	0		0	0	0	0	1.38051e-09	0.134934	-0.125	-0.21	-0.21	-0.98	1.81e-10	0.31	0.0919	1	-1.25	0.23	0.875	0.0342	0.691
chr3_148261903_148262403	chr3	148261903	148262403	0	1	HDAC3_Q2	0	1	1	1	0.146487	0.581885	-0.55	-1.25	-0.08	-1.62	0.478	0.0696	6.65e-05	-1.46	0.36	-2.18	0.271	0.884	5.55e-06
chr14_58854601_58855101	chr14	58854601	58855101	0	1	HDAC3_Q2	0	1	1	1	0.658959	0.382914	-1.5	-0.71	-0.71	-0.08	0.89	0.335	6.65e-05	-2	-1	-2.18	0.384	0.323	5.55e-06
chr15_89289614_89290114	chr15	89289614	89290114	0	1	HDAC3_Q2	0	1	1	1	0.889178	0.947342	0.115	-0.93	-0.12	-1.3	0.89	0.638	6.65e-05	-0.58	0.81	-2.18	0.715	0.97	5.55e-06
chr5_133760506_133761006	chr5	133760506	133761006	0	1	HDAC3_Q2	0	1	1	1	0.912115	0.994536	-0.92	-4.17	0.15	-1.54	0.958	0.638	6.65e-05	-3.58	1.74	-2.18	0.9	0.997	5.55e-06
chr7_140884997_140885497	chr7	140884997	140885497	0	1	HDAC3_Q2	1	1	1	1	0.921535	0.000964216	-0.13	0.61	-0.71	-0.08	0.989	0.638	6.65e-05	-0.26	0	-2.18	0.000158	0.594	5.55e-06
chr1_219442013_219442648	chr1	219442013	219442648	1	1	HDAC3_Q4	0	0	0	0	3.13477e-05	0.795902	-0.125	-0.08	1.32	0.57	0.125	1.79e-05	0.00746	-1.32	1.07	0.32	0.434	0.999	0.801
chr12_58259517_58260017	chr12	58259517	58260017	1	0		0	0	0	0	0.000590613	0.465349	-0.125	0.09	0.45	0.11	0.000109	0.501	0.535	0.49	-0.74	1.24	0.567	0.294	0.972
chr14_61519264_61519764	chr14	61519264	61519764	0	1	HDAC3_Q3	0	1	1	1	0.196298	0.55721	-1.16	-1.52	0.8	-0.89	0.22	0.222	0.000258	-2.32	0	-2.18	0.256	0.87	5.55e-06
chr14_39072566_39073066	chr14	39072566	39073066	0	1	HDAC3_Q3	0	1	1	1	0.399901	0.871319	0.56	0.29	0.12	-1.25	0.135	0.98	0.000258	1.58	-0.46	-2.18	0.983	0.547	5.55e-06
chr14_66565074_66565574	chr14	66565074	66565574	0	1	HDAC3_Q3	0	1	1	1	0.635987	0.805268	-0.52	-0.39	0.09	-1.08	0.463	0.604	0.000803	-0.68	-0.36	-2.18	0.809	0.55	5.55e-06
chr14_93892823_93893323	chr14	93892823	93893323	0	1	HDAC3_Q3	0	1	1	1	0.622777	0.941709	-0.295	0.07	0.8	-0.89	0.587	0.459	0.00211	-0.74	0.15	-2.18	0.78	0.87	5.55e-06
chr21_44794533_44795033	chr21	44794533	44795033	1	1	HDAC3_Q1	0	1	1	1	0.0391168	0.713367	-0.13	-0.04	1.29	-0.07	0.0368	0.176	1.25e-07	-0.58	0.32	-1.84	0.371	0.933	6.15e-05
chr7_2230861_2231508	chr7	2230861	2231508	1	1	HDAC3_Q1	0	1	1	1	0.00733087	0.938015	-0.13	-0.85	0.15	-1.21	0.175	0.00524	1.85e-08	-1	0.74	-1.94	0.676	0.99	1.57e-05
chr15_91678410_91678910	chr15	91678410	91678910	1	1	HDAC3_Q1	0	1	1	1	0.0391168	0.661359	-0.13	-0.6	0.07	-0.47	0.0368	0.176	1.25e-07	-0.26	0	-1.35	0.371	0.809	0.00164
chr12_51642820_51643320	chr12	51642820	51643320	1	1	HDAC3_Q2	0	1	1	1	0.00836167	0.873304	-0.13	-1.09	0.17	-1.78	0.326	0.00327	3.99e-05	-1.26	1	-1.95	0.542	0.998	2.52e-05
chr10_115824874_115825374	chr10	115824874	115825374	1	0		1	0	1	0	0.000302878	0.0327155	-0.13	0.48	-0.2	-0.29	3.1e-05	0.846	0.0668	1.42	-1.68	-0.35	0.96	0.00545	0.196
chr13_34425851_34426351	chr13	34425851	34426351	1	0		0	0	0	0	0.00209868	0.222946	-0.13	0.03	0.71	0.36	0.000243	0.918	0.438	0.74	-1	0.66	0.908	0.0638	0.871
chr1_202956733_202957233	chr1	202956733	202957233	1	0		0	0	0	0	3.13994e-05	0.639991	-0.13	0.4	0.29	-0.64	7.81e-05	0.0287	0.657	0.24	-0.5	1.07	0.667	0.424	0.949
chr1_204688402_204688902	chr1	204688402	204688902	1	0		0	0	0	0	0.00106105	0.2146	-0.13	0.42	-0.03	-0.83	0.135	0.000773	0.828	-0.26	0	1.07	0.0835	0.659	0.949
chr10_2415333_2415833	chr10	2415333	2415833	1	1	HDAC3_Q1	0	1	1	1	0.0278394	0.236706	-0.13	-0.52	-0.2	-0.56	0.00812	0.532	3.74e-09	0.42	-0.68	-1.84	0.264	0.238	6.15e-05
chr4_83033601_83034101	chr4	83033601	83034101	1	1	HDAC3_Q1	0	1	1	1	0.000205455	0.0947442	-0.135	1.88	1.61	0.56	0.000143	0.12	2.7e-10	0.58	-0.85	-2.44	0.0803	0.238	1.23e-06
chr16_57299929_57300429	chr16	57299929	57300429	1	0		0	0	1	0	4.7085e-10	0.970319	-0.135	1.15	0.29	-1.21	0.0032	5.72e-09	0.155	-0.14	-0.13	-0.36	0.998	0.768	0.355
chr20_55217916_55218416	chr20	55217916	55218416	1	0		0	0	1	0	0.00751932	0.471601	-0.135	-0.01	0.57	-0.68	0.0016	0.59	0.336	0.15	-0.42	-0.15	0.394	0.432	0.437
chr20_42555423_42556049	chr20	42555423	42556049	1	1	HDAC3_Q4	1	0	0	0	0.000306799	0.000514232	-0.135	0.14	0.04	-0.31	0.143	0.000186	0.0151	-0.49	0.22	0	5.69e-05	0.824	0.537
chr17_60825196_60825696	chr17	60825196	60825696	0	1	HDAC3_Q3	1	1	1	1	0.162043	2.38803e-05	-1.425	0.07	-0.2	-0.56	0.0681	0.557	0.00155	-1	-1.85	-2.12	0.0839	1.99e-05	3.76e-08
chr5_81302811_81303455	chr5	81302811	81303455	0	1	HDAC3_Q1	1	1	1	1	0.053168	0.0427348	-1.49	-0.71	0.29	0.26	0.191	0.0491	8.92e-09	-2.17	-0.81	-2.12	0.0335	0.215	8.59e-07
chr16_76529065_76529565	chr16	76529065	76529565	1	0		0	0	0	0	0.00210398	0.145231	-0.135	0.19	0.48	-0.75	0.478	0.000468	0.556	-0.92	0.65	0.23	0.0342	0.962	0.691
chr14_68212234_68212734	chr14	68212234	68212734	0	1	HDAC3_Q1	0	1	1	1	0.0530947	0.993923	-0.34	-0.72	0.87	-0.75	0.0282	0.332	1.17e-07	-0.81	0.13	-2.12	0.98	0.91	8.59e-07
chr10_124465296_124465953	chr10	124465296	124465953	0	1	HDAC3_Q1	0	1	1	1	0.258853	0.751962	-0.02	1.4	0.88	0.04	0.212	0.335	9.5e-07	0.32	-0.36	-2.12	0.699	0.55	8.59e-07
chr14_97693505_97694005	chr14	97693505	97694005	0	1	HDAC3_Q2	0	1	1	1	0.291319	0.742324	-0.05	0.96	1.13	-0.07	0.135	0.62	5.44e-06	0.19	-0.29	-2.12	0.554	0.676	8.59e-07
chr15_81899431_81899931	chr15	81899431	81899931	0	1	HDAC3_Q2	0	1	1	1	0.676589	0.339657	-0.425	-0.56	-0.88	-0.92	0.333	0.94	5.44e-06	0.32	-1.17	-2.12	0.938	0.111	8.59e-07
chr16_79989427_79989927	chr16	79989427	79989927	0	1	HDAC3_Q2	0	1	1	1	0.409381	0.737394	-0.535	-0.45	-0.67	-1.29	0.601	0.228	2.39e-05	-0.65	-0.42	-2.12	0.667	0.554	8.59e-07
chr17_65534420_65535186	chr17	65534420	65535186	0	1	HDAC3_Q1	0	1	1	1	0.0970787	0.95248	0.135	-0.1	0.9	-0.97	0.434	0.0454	1.56e-09	-0.62	0.89	-2.08	0.708	1	1.19e-10
chr12_128446825_128447325	chr12	128446825	128447325	0	1	HDAC3_Q2	0	1	1	1	0.459274	0.983937	-1.45	-3.04	0.96	-0.4	0.326	0.501	8.5e-06	-3.32	0.42	-2.07	0.918	0.9	5.55e-06
chr1_180108122_180108622	chr1	180108122	180108622	0	1	HDAC3_Q2	0	1	1	1	0.351828	0.288484	-0.65	0.29	-0.04	-0.4	0.33	0.332	5.44e-05	-0.49	-0.81	-2.07	0.384	0.215	5.55e-06
chr10_2370494_2370994	chr10	2370494	2370994	0	1	HDAC3_Q3	0	1	1	1	0.356951	0.219267	-2.01	-2.37	-0.05	-0.74	0.333	0.336	0.000823	-3.17	-0.85	-2.07	0.238	0.238	5.55e-06
chr13_47238759_47239259	chr13	47238759	47239259	1	0		0	0	0	0	9.52963e-05	0.264886	-0.135	-0.21	0.79	-0.38	1.2e-05	0.62	0.828	0.19	-0.46	1.24	0.215	0.341	0.972
chr12_117310604_117311104	chr12	117310604	117311104	0	1	HDAC3_Q1	0	1	1	1	0.236499	0.999189	1.45	-0.34	0.4	-0.29	0.171	0.367	5.33e-14	1.58	1.32	-2.07	1	0.96	2.52e-05
chr5_40894887_40895387	chr5	40894887	40895387	1	0		0	1	1	1	0.000675639	0.0804162	-0.14	0.96	0.77	-1.36	7.81e-05	0.811	0.253	1	-1.28	-1.64	0.577	0.027	0.0219
chr1_183429589_183430089	chr1	183429589	183430089	1	0		0	0	0	0	0.0251072	0.777475	-0.14	0.55	1.42	0.79	0.00441	0.867	0.299	0.26	-0.54	0.24	0.979	0.421	0.706
chr10_11521839_11522339	chr10	11521839	11522339	1	0		0	0	0	0	5.19283e-08	0.238323	-0.14	-0.61	-0.42	-1.45	8.05e-09	0.31	0.241	0.81	-1.09	0.38	0.994	0.0638	0.355
chr1_169168036_169168536	chr1	169168036	169168536	1	0		0	0	0	0	2.36479e-05	0.265256	-0.14	-0.68	0.32	-0.52	0.191	8.65e-06	0.535	-1.28	1	1.38	0.0739	0.994	0.984
chr10_8818914_8819414	chr10	8818914	8819414	1	1	HDAC3_Q1	0	1	1	1	3.06677e-06	0.249971	-0.145	-0.8	0.05	-1.49	0.0414	4.49e-06	2.7e-10	-1.14	0.85	-2.07	0.0681	0.994	2.52e-05
chr14_20367727_20368227	chr14	20367727	20368227	0	1	HDAC3_Q1	0	1	1	1	0.67401	0.989548	-0.5	-0.71	0.29	0.92	0.557	0.558	2.7e-10	-1	0	-2.07	0.993	0.865	2.52e-05
chr8_127974635_127975135	chr8	127974635	127975135	1	1	HDAC3_Q2	0	1	1	1	0.00488872	0.400887	-0.145	-0.22	-0.04	-0.7	0.0146	0.0396	2.1e-05	-0.18	-0.11	-0.71	0.356	0.373	0.00589
chr8_144250413_144250913	chr8	144250413	144250913	1	1	HDAC3_Q1	0	1	1	1	0.00708792	0.853589	-0.145	1.88	1.88	0.92	0.513	0.00172	7.83e-07	-0.87	0.58	-2.07	0.544	0.938	2.52e-05
chr17_67956555_67957055	chr17	67956555	67957055	1	1	HDAC3_Q1	0	1	1	1	0.000596176	0.724914	-0.145	0.29	-0.3	-0.64	0.0484	0.00114	5.44e-08	-0.12	-0.17	-1.34	0.653	0.547	0.000287
chr10_100307191_100307691	chr10	100307191	100307691	1	1	HDAC3_Q2	0	1	1	1	0.0195478	0.434164	-0.145	-0.58	0	-0.94	0.326	0.00874	8.5e-06	-0.87	0.58	-1.47	0.153	0.979	0.000387
chr12_123390899_123391399	chr12	123390899	123391399	1	1	HDAC3_Q2	0	1	1	1	0.011921	0.609724	-0.145	0.29	0.29	0.14	0.0032	0.501	3.99e-05	0.49	-0.78	-0.93	0.958	0.271	0.0268
chr21_39264372_39264872	chr21	39264372	39264872	1	0		0	0	1	0	1.56905e-06	0.204854	-0.145	-0.49	-0.49	-1.67	0.308	2.96e-07	0.0919	-1.1	0.81	-0.37	0.0533	0.97	0.208
chr1_150676147_150676647	chr1	150676147	150676647	1	0		1	0	0	0	5.44838e-06	1.81224e-08	-0.145	-0.36	0.64	-0.34	0.0368	9.32e-06	0.192	-1.1	0.81	0.83	8.32e-10	0.994	0.921
chr1_109604893_109605602	chr1	109604893	109605602	1	0		0	0	0	0	7.41255e-07	0.455789	-0.145	-0.45	0.19	-0.16	1.24e-07	0.332	0.851	0.36	-0.65	2.46	0.933	0.173	1
chr1_184656485_184656985	chr1	184656485	184656985	0	1	HDAC3_Q1	0	1	1	1	0.307016	0.288896	-0.5	-0.21	-0.63	-0.58	0.175	0.515	7.83e-07	0	-1	-2.07	0.986	0.0839	2.52e-05
chr9_111923643_111924143	chr9	111923643	111924143	0	1	HDAC3_Q1	0	1	1	1	0.640576	0.993843	0.42	-0.54	0.46	-0.49	0.319	0.888	7.83e-07	0.58	0.26	-2.07	0.95	0.938	2.52e-05
chr11_70263037_70263537	chr11	70263037	70263537	0	1	HDAC3_Q1	0	1	1	1	0.738668	0.999995	0.71	-0.52	0.48	-0.89	0.72	0.515	7.83e-07	0	1.42	-2.07	1	0.997	2.52e-05
chr14_101948096_101948596	chr14	101948096	101948596	1	1	HDAC3_Q4	0	0	0	0	0.00179694	0.864554	-0.155	2.1	1.88	1.94	0.0414	0.00453	0.00245	-0.19	-0.12	0.06	0.807	0.653	0.598
chr17_59320571_59321071	chr17	59320571	59321071	1	1	HDAC3_Q2	1	0	1	0	8.40227e-09	7.11397e-05	-0.16	-0.16	1.48	0.31	0.000714	5.18e-07	5.44e-05	-1.22	0.9	-0.06	5.42e-06	1	0.485
chr17_67659945_67660445	chr17	67659945	67660445	1	1	HDAC3_Q3	0	0	0	0	1.78558e-06	0.385462	-0.16	0.53	0.15	0.56	2.13e-06	0.0491	0.000695	0.53	-0.85	0.41	0.921	0.136	0.854
chr14_60800215_60800715	chr14	60800215	60800715	0	1	HDAC3_Q2	1	1	1	1	0.0816461	0.000786212	-1.715	-0.2	-2.52	-0.89	0.0484	0.328	8.5e-06	-0.26	-3.17	-2.07	0.9	8.32e-05	2.52e-05
chr2_120679007_120679507	chr2	120679007	120679507	0	1	HDAC3_Q2	0	1	1	1	0.17179	0.573922	0.08	0.61	0.88	-0.08	0.0484	0.846	8.5e-06	0.74	-0.58	-2.07	0.594	0.394	2.52e-05
chr3_148271771_148272271	chr3	148271771	148272271	0	1	HDAC3_Q2	0	1	1	1	0.236042	0.517637	-0.5	-1.83	-0.61	-1.78	0.326	0.192	8.5e-06	-1.22	0.22	-2.07	0.215	0.918	2.52e-05
chr5_159310282_159310782	chr5	159310282	159310782	0	1	HDAC3_Q2	0	1	1	1	0.397706	0.502416	-0.905	-1.04	-0.04	-0.4	0.191	0.687	8.5e-06	-1	-0.81	-2.07	0.875	0.215	2.52e-05
chr10_127760297_127760797	chr10	127760297	127760797	0	1	HDAC3_Q2	0	1	1	1	0.456953	0.736519	-1.035	-2.72	-0.39	-1.08	0.844	0.192	8.5e-06	-2.81	0.74	-2.07	0.384	0.96	2.52e-05
chr16_57096071_57096571	chr16	57096071	57096571	0	1	HDAC3_Q2	0	1	1	1	0.459274	0.678858	-0.95	-1.04	-0.04	-0.4	0.326	0.501	8.5e-06	-1.32	-0.58	-2.07	0.849	0.371	2.52e-05
chr5_66206777_66207277	chr5	66206777	66207277	0	1	HDAC3_Q2	0	1	1	1	0.491782	0.878883	0.755	0.96	0.29	-0.4	0.947	0.192	8.5e-06	0.19	1.32	-2.07	0.554	0.993	2.52e-05
chr8_78514186_78514686	chr8	78514186	78514686	0	1	HDAC3_Q2	0	1	1	1	0.709818	0.591173	-0.37	1.45	1.86	1.49	0.499	0.687	8.5e-06	-0.42	-0.32	-2.07	0.323	0.762	2.52e-05
chr19_48686621_48687121	chr19	48686621	48687121	0	1	HDAC3_Q2	0	1	1	1	0.929445	0.991605	0.45	-0.12	0.61	-0.08	0.685	0.947	8.5e-06	0.58	0.32	-2.07	0.998	0.875	2.52e-05
chr7_88363968_88364468	chr7	88363968	88364468	1	1	HDAC3_Q4	1	1	1	1	2.99499e-06	0.047774	-0.16	0.45	0.61	-4.04	0.0847	2.14e-06	0.00848	-0.83	0.51	-4.13	0.00883	0.933	1.9e-07
chr1_201002794_201003294	chr1	201002794	201003294	0	1	HDAC3_Q2	0	1	1	1	0.0530947	0.862207	-0.755	-2.27	-0.68	-2.22	0.0282	0.332	5.44e-05	-1.22	-0.29	-2.07	0.962	0.544	2.52e-05
chr5_16558625_16559125	chr5	16558625	16559125	0	1	HDAC3_Q2	0	1	1	1	0.330351	0.13385	-0.84	-0.8	-1.54	-1.49	0.488	0.205	5.44e-05	-0.68	-1	-2.07	0.0839	0.353	2.52e-05
chr17_82124400_82124900	chr17	82124400	82124900	0	1	HDAC3_Q2	0	1	1	1	0.359852	0.579645	0.265	-0.71	1.99	-0.08	0.976	0.116	5.44e-05	-2.17	2.7	-2.07	0.238	1	2.52e-05
chr1_168846122_168846622	chr1	168846122	168846622	0	1	HDAC3_Q2	0	1	1	1	0.403288	0.944855	0	-0.2	0.48	-0.89	0.203	0.66	5.44e-05	0	0	-2.07	0.849	0.809	2.52e-05
chr10_46033627_46034127	chr10	46033627	46034127	0	1	HDAC3_Q2	0	1	1	1	0.403288	0.882165	-0.08	-0.45	1.55	-0.4	0.203	0.66	5.44e-05	-0.74	0.58	-2.07	0.567	0.98	2.52e-05
chr5_11540557_11541057	chr5	11540557	11541057	0	1	HDAC3_Q2	0	1	1	1	0.403288	0.720066	-0.21	0.55	0.29	-0.4	0.203	0.66	5.44e-05	0.26	-0.68	-2.07	0.918	0.384	2.52e-05
chr14_92426615_92427115	chr14	92426615	92427115	0	1	HDAC3_Q2	0	1	1	1	0.405115	0.27876	-0.87	-1.88	-0.3	-1.25	0.658	0.205	5.44e-05	-2	0.26	-2.07	0.0839	0.938	2.52e-05
chr10_12714951_12715451	chr10	12714951	12715451	0	1	HDAC3_Q2	0	1	1	1	0.45692	0.669322	-0.13	0.29	0.77	-0.4	0.33	0.491	5.44e-05	-0.26	0	-2.07	0.371	0.827	2.52e-05
chr5_42760003_42760503	chr5	42760003	42760503	0	1	HDAC3_Q2	0	1	1	1	0.620406	0.544044	-1.405	-2.44	-0.44	-0.81	0.33	0.811	5.44e-05	-2	-0.81	-2.07	0.577	0.371	2.52e-05
chr7_98304579_98305079	chr7	98304579	98305079	0	1	HDAC3_Q2	0	1	1	1	0.694393	0.994824	1.255	-0.5	0.18	-1.19	0.33	0.996	5.44e-05	2.32	0.19	-2.07	1	0.9	2.52e-05
chr2_20839211_20839711	chr2	20839211	20839711	0	1	HDAC3_Q2	0	1	1	1	0.796498	0.950426	0.49	0.29	0.29	-0.89	0.658	0.66	5.44e-05	0.49	0.49	-2.07	0.849	0.827	2.52e-05
chr9_128642404_128642904	chr9	128642404	128642904	0	1	HDAC3_Q2	0	1	1	1	0.932608	0.699093	-0.21	0.72	0.3	0.35	0.809	0.811	5.44e-05	0	-0.42	-2.07	0.577	0.577	2.52e-05
chr8_140955595_140956232	chr8	140955595	140956232	1	1	HDAC3_Q1	0	1	1	1	0.000140152	0.797299	-0.16	-0.03	-0.62	-0.96	0.101	0.000112	3.12e-07	-0.32	0	-1.25	0.538	0.809	0.00212
chr5_178462863_178463363	chr5	178462863	178463363	0	1	HDAC3_Q3	0	1	1	1	0.175663	0.140952	-0.5	0.28	-0.39	-1.08	0.332	0.127	0.000242	-0.32	-0.68	-2.07	0.133	0.238	2.52e-05
chr15_74446802_74447302	chr15	74446802	74447302	0	1	HDAC3_Q3	0	1	1	1	0.359447	0.956802	-1.66	-3.17	-1.17	-1.54	0.89	0.127	0.000242	-3.32	0	-2.07	0.946	0.762	2.52e-05
chr16_80832938_80833438	chr16	80832938	80833438	0	1	HDAC3_Q3	0	1	1	1	0.697314	0.949064	0.375	-1.71	-0.13	-1.67	0.989	0.335	0.000242	-1.42	2.17	-2.07	0.699	0.999	2.52e-05
chr2_156436256_156436756	chr2	156436256	156436756	0	1	HDAC3_Q3	0	1	1	1	0.77176	0.678858	-0.29	-0.29	0.29	-0.66	0.636	0.638	0.000242	-0.58	0	-2.07	0.371	0.849	2.52e-05
chr5_10497912_10498412	chr5	10497912	10498412	0	1	HDAC3_Q3	0	1	1	1	0.911501	0.0604415	-0.03	0.48	-0.93	-0.89	0.78	0.782	0.000242	0.68	-0.74	-2.07	0.019	0.577	2.52e-05
chr6_21432606_21433106	chr6	21432606	21433106	0	1	HDAC3_Q3	0	1	1	1	0.988704	0.988416	0.79	0.22	0.22	-0.74	0.89	0.959	0.000242	1	0.58	-2.07	0.908	0.938	2.52e-05
chr15_78626852_78627352	chr15	78626852	78627352	0	1	HDAC3_Q3	0	1	1	1	0.963149	0.790126	-1.08	-2.52	-0.52	-0.89	0.979	0.757	0.000823	-2.58	0.42	-2.07	0.56	0.762	2.52e-05
chr7_125118781_125119281	chr7	125118781	125119281	0	1	HDAC3_Q3	0	1	1	1	0.881259	0.13385	-1.08	-1.44	-1.44	-1.4	0.601	0.922	0.00229	-0.74	-1.42	-2.07	0.353	0.0839	2.52e-05
chr15_86708686_86709186	chr15	86708686	86709186	0	1	HDAC3_Q3	0	1	1	1	0.993892	0.889801	-0.16	-1.88	0.12	-1.25	0.921	0.968	0.00229	-1	0.68	-2.07	0.577	0.986	2.52e-05
chr11_76343619_76344119	chr11	76343619	76344119	0	1	HDAC3_Q4	0	1	1	1	0.996099	0.996568	0.375	1.1	0.88	-0.08	0.955	0.956	0.00544	0.49	0.26	-2.07	0.979	0.938	2.52e-05
chr7_101388081_101388966	chr7	101388081	101388966	0	1	HDAC3_Q1	0	1	1	1	0.0849603	0.320939	-0.725	0.14	0.43	-0.57	0.24	0.0695	2.87e-06	-1	-0.45	-2.06	0.228	0.421	2.08e-08
chr7_36223680_36224180	chr7	36223680	36224180	0	1	HDAC3_Q2	0	1	1	1	0.0934616	0.954623	0.39	-0.04	0.55	-0.77	0.0244	0.77	1.15e-05	1	-0.22	-2.06	0.999	0.715	6.89e-06
chr17_75586418_75586918	chr17	75586418	75586918	1	1	HDAC3_Q1	0	1	1	1	2.09884e-05	0.764107	-0.16	0.49	0.49	-0.55	0.00198	0.000734	2.86e-06	-0.21	-0.11	-1.25	0.74	0.537	0.00212
chr14_93330394_93330894	chr14	93330394	93330894	1	1	HDAC3_Q1	0	0	1	0	4.93475e-10	0.900085	-0.16	-0.3	0.7	-0.05	1.55e-09	0.0124	3.31e-07	0	-0.32	-0.49	0.9	0.653	0.175
chr16_69836904_69837404	chr16	69836904	69837404	1	1	HDAC3_Q2	0	1	1	1	0.0267774	0.728713	-0.16	0.51	0.71	0.36	0.191	0.0216	8.5e-06	-0.51	0.19	-1.05	0.401	0.9	0.0123
chr8_126284671_126285171	chr8	126284671	126285171	1	1	HDAC3_Q2	0	0	0	0	6.38136e-06	0.843941	-0.16	-0.52	-0.1	-0.32	6.7e-05	0.00606	8.17e-05	-0.18	-0.14	0.1	0.637	0.779	0.555
chr14_43385626_43386126	chr14	43385626	43386126	0	1	HDAC3_Q1	0	1	1	1	0.0779116	0.621441	-1.035	-1.21	0.11	-0.25	0.175	0.0856	2.59e-09	-1.81	-0.26	-2.04	0.699	0.384	8.59e-07
chr1_151477236_151477736	chr1	151477236	151477736	0	1	HDAC3_Q1	0	1	1	1	0.791291	0.88086	0.73	-0.36	0.29	-1.21	0.89	0.481	4.15e-06	0	1.46	-2.04	0.554	0.999	8.59e-07
chr7_103325116_103325616	chr7	103325116	103325616	0	1	HDAC3_Q2	0	1	1	1	0.266465	0.548087	-0.795	-1.05	-0.79	-1.41	0.22	0.336	2.09e-05	-0.85	-0.74	-2.04	0.55	0.394	8.59e-07
chr9_129501345_129501845	chr9	129501345	129501845	0	1	HDAC3_Q3	0	1	1	1	0.797876	0.349854	-0.66	-0.12	-0.44	-0.48	0.456	0.956	0.000263	0	-1.32	-2.04	0.979	0.111	8.59e-07
chr7_5091664_5092311	chr7	5091664	5092311	0	1	HDAC3_Q1	0	1	1	1	0.0942804	0.407094	-1.405	-1.72	-2.72	-0.75	0.769	0.0247	4.4e-11	-1.81	-1	-2.04	0.215	0.632	3.79e-06
chr11_83943589_83944089	chr11	83943589	83944089	1	1	HDAC3_Q4	0	0	1	0	4.93475e-10	0.900085	-0.16	0.29	1.29	-0.06	1.55e-09	0.0124	0.00602	0	-0.32	-0.09	0.9	0.653	0.506
chr9_131617398_131618049	chr9	131617398	131618049	0	1	HDAC3_Q1	0	1	1	1	0.236042	0.934471	0.29	0.68	1.04	-0.16	0.326	0.192	5.44e-08	0	0.58	-2.04	0.699	0.945	3.79e-06
chr12_123589831_123590331	chr12	123589831	123590331	0	1	HDAC3_Q1	0	1	1	1	0.459274	0.134779	-1.16	-0.71	-1.29	-0.33	0.326	0.501	5.44e-08	-0.74	-1.58	-2.04	0.567	0.0527	3.79e-06
chr20_29905198_29905698	chr20	29905198	29905698	0	1	HDAC3_Q1	0	1	1	1	0.710216	0.878804	-0.755	-2.88	-0.07	-0.92	0.685	0.501	5.44e-08	-2.32	0.81	-2.04	0.567	0.97	3.79e-06
chr1_147660878_147661378	chr1	147660878	147661378	1	1	HDAC3_Q1	0	1	1	1	0.0121044	0.141346	-0.16	-0.72	0.87	-0.06	0.499	0.00327	1.68e-06	-1.58	1.26	-1.15	0.0318	0.999	0.00526
chr6_18087149_18087649	chr6	18087149	18087649	0	1	HDAC3_Q1	1	1	1	1	0.0655845	0.0213899	-2.16	-1.29	-1.29	-0.33	0.0591	0.205	5.95e-07	-2	-2.32	-2.04	0.699	0.00453	3.79e-06
chr2_176641776_176642452	chr2	176641776	176642452	0	1	HDAC3_Q1	0	1	1	1	0.219164	0.479898	-1.215	-2.42	-1.09	-1.45	0.488	0.116	5.95e-07	-2.17	-0.26	-2.04	0.238	0.735	3.79e-06
chr15_91602419_91603044	chr15	91602419	91603044	0	1	HDAC3_Q1	0	1	1	1	0.272698	0.996562	-0.29	-1.44	0.29	-1.07	0.658	0.116	5.95e-07	-1.58	1	-2.04	0.921	0.997	3.79e-06
chr12_124207073_124207573	chr12	124207073	124207573	0	1	HDAC3_Q1	0	1	1	1	0.456895	0.895087	-0.61	-0.34	0.66	0.04	0.488	0.332	5.95e-07	-1.22	0	-2.04	0.809	0.715	3.79e-06
chr9_91761215_91761715	chr9	91761215	91761715	1	0		0	0	0	0	6.33543e-05	0.0953151	-0.16	0.88	1.29	0.52	0.513	9.32e-06	0.192	-1.32	1	0.23	0.0201	0.958	0.691
chr20_49474941_49475441	chr20	49474941	49475441	0	1	HDAC3_Q1	0	1	1	1	0.212453	0.829353	-0.325	-0.07	-0.56	-0.92	0.78	0.0696	4.15e-06	-0.65	0	-2.04	0.544	0.875	3.79e-06
chr12_82699188_82699688	chr12	82699188	82699688	0	1	HDAC3_Q1	0	1	1	1	0.281426	0.994984	-0.37	-1.67	0.33	-1.29	0.125	0.638	4.15e-06	-1	0.26	-2.04	0.945	0.954	3.79e-06
chr10_13385633_13386133	chr10	13385633	13386133	0	1	HDAC3_Q1	0	1	1	1	0.542489	0.16803	-0.71	2.45	1.45	1.83	0.636	0.335	4.15e-06	-0.42	-1	-2.04	0.215	0.185	3.79e-06
chr3_9580043_9580543	chr3	9580043	9580543	0	1	HDAC3_Q1	1	1	1	1	0.567905	0.00487839	0.255	0.51	1.03	-0.33	0.478	0.481	4.15e-06	0	0.51	-2.04	0.000594	0.971	3.79e-06
chr3_183483159_183483659	chr3	183483159	183483659	1	0		1	0	0	0	8.66437e-05	0.00691816	-0.16	0.22	0.22	-1.11	0.72	9.32e-06	0.659	-1.32	1	0.26	0.000915	0.938	0.681
chr16_69348924_69349424	chr16	69348924	69349424	0	1	HDAC3_Q2	0	1	1	1	0.356951	0.180605	-0.375	0.48	0.07	-0.56	0.333	0.336	2.09e-05	-0.17	-0.58	-2.04	0.111	0.394	3.79e-06
chr7_124289628_124290128	chr7	124289628	124290128	1	0		1	0	0	0	0.00107671	0.00576497	-0.16	-0.17	-0.76	-0.53	0.947	0.000112	0.535	-1.32	1	0.65	0.000915	0.762	0.848
chr6_44158560_44159060	chr6	44158560	44159060	0	1	HDAC3_Q1	0	1	1	1	0.319747	0.987937	0.32	0.89	0.89	0.2	0.308	0.31	2.42e-07	0.32	0.32	-1.95	0.97	0.875	5.55e-06
chr2_205352319_205352819	chr2	205352319	205352819	1	0		0	0	0	0	3.59589e-06	0.176099	-0.16	0.72	1.3	-0.02	2.86e-07	0.77	0.816	1	-1.32	1.26	0.993	0.0426	0.905
chr20_60145715_60146215	chr20	60145715	60146215	1	1	HDAC3_Q2	0	0	1	0	0.000679629	0.683861	-0.165	0.07	-0.02	0	0.104	0.000613	2.8e-05	-0.42	0.09	-0.22	0.349	0.915	0.211
chr19_11615561_11616061	chr19	11615561	11616061	0	1	HDAC3_Q1	0	1	1	1	0.957457	0.990447	1	1.29	0.29	0.92	0.769	0.94	2.42e-07	2	0	-1.95	1	0.865	2.52e-05
chr17_62467440_62467940	chr17	62467440	62467940	1	1	HDAC3_Q1	0	1	1	1	0.00146194	0.981722	-0.165	-1.48	0.45	-0.57	0.203	0.000734	5.95e-07	-1.58	1.25	-0.77	0.815	1	0.031
chr3_33469218_33469718	chr3	33469218	33469718	0	1	HDAC3_Q1	0	1	1	1	0.461709	0.945822	-0.87	-2.04	0.55	-0.4	0.513	0.321	4.58e-06	-2.32	0.58	-1.95	0.735	0.938	2.52e-05
chr15_86343894_86344394	chr15	86343894	86344394	1	1	HDAC3_Q3	0	0	1	0	0.0435914	0.772869	-0.17	0.07	2.77	1.9	0.844	0.00874	0.000174	-2.46	2.12	-0.63	0.407	1	0.102
chr8_123835629_123836129	chr8	123835629	123836129	1	1	HDAC3_Q2	0	0	1	0	7.82303e-06	0.648205	-0.17	-0.48	-0.34	-0.36	6.83e-06	0.0739	9.27e-06	0.14	-0.48	-0.02	0.991	0.292	0.505
chr7_2153268_2153768	chr7	2153268	2153768	1	0		1	0	0	0	0.00412464	0.0343979	-0.17	0.44	0.44	-0.65	0.617	0.000773	0.939	-0.85	0.51	1.23	0.00572	0.971	0.948
chr3_17365208_17365708	chr3	17365208	17365708	1	0		1	0	0	0	8.46755e-05	0.000729456	-0.175	-0.39	0.45	-1.08	0.918	7.13e-06	0.657	-1.93	1.58	0.05	6.9e-05	0.999	0.606
chr5_181277986_181278486	chr5	181277986	181278486	0	1	HDAC3_Q2	0	1	1	1	0.115376	0.339657	-0.455	1.55	2.13	1.18	0.499	0.0491	3.99e-05	-1.17	0.26	-1.95	0.111	0.938	2.52e-05
chr13_25412276_25412776	chr13	25412276	25412776	0	1	HDAC3_Q2	1	1	1	1	0.115376	0.0274539	-1.955	-1.71	1.88	0.92	0.499	0.0491	3.99e-05	-4.17	0.26	-1.95	0.00453	0.938	2.52e-05
chr13_47291901_47292401	chr13	47291901	47292401	0	1	HDAC3_Q2	0	1	1	1	0.559072	0.959738	0	-1.24	0.18	-1.19	0.326	0.687	3.99e-05	-0.42	0.42	-1.95	0.762	0.958	2.52e-05
chr17_66657113_66657613	chr17	66657113	66657613	1	1	HDAC3_Q1	0	0	1	0	0.0102848	0.939594	-0.175	-0.13	0.25	0.45	0.00987	0.137	3.14e-07	-0.14	-0.21	-0.35	0.9	0.748	0.173
chr12_67440832_67441332	chr12	67440832	67441332	0	1	HDAC3_Q3	0	1	1	1	0.249174	0.325921	-0.745	-0.61	-0.93	-1.3	0.203	0.332	0.000214	-0.49	-1	-1.95	0.884	0.111	2.52e-05
chr15_74764550_74765050	chr15	74764550	74765050	0	1	HDAC3_Q3	0	1	1	1	0.688111	0.969686	-0.37	-0.45	0.55	-0.4	0.658	0.491	0.000214	-1	0.26	-1.95	0.9	0.849	2.52e-05
chr13_33600314_33600814	chr13	33600314	33600814	0	1	HDAC3_Q4	0	1	1	1	0.999418	0.998937	-0.34	-2.04	0.29	-0.4	0.998	0.968	0.0061	-2	1.32	-1.95	0.994	0.96	2.52e-05
chr17_57316596_57317138	chr17	57316596	57317138	1	1	HDAC3_Q3	0	0	1	0	0.000175649	0.433717	-0.175	0.78	1.06	0.7	0.00113	0.0128	0.000264	-0.19	-0.16	-0.17	0.208	0.719	0.265
chr8_124064644_124065144	chr8	124064644	124065144	1	0		0	0	0	0	5.47439e-11	0.513777	-0.175	-0.34	0.14	-0.93	1.78e-11	0.11	0.315	0.23	-0.58	0.56	1	0.195	0.775
chr5_53305831_53306466	chr5	53305831	53306466	1	1	HDAC3_Q1	0	1	1	1	0.00989088	0.846157	-0.18	-0.71	0.51	-2.61	0.00243	0.532	3.74e-09	0	-0.36	-4.13	0.908	0.55	1.72e-13
chr15_94836290_94836790	chr15	94836290	94836790	1	0		0	0	0	0	8.09501e-13	0.564145	-0.18	0.09	0.87	-0.48	2.02e-12	0.0124	0.105	0.22	-0.58	0.65	0.715	0.318	0.848
chr1_201171669_201172169	chr1	201171669	201172169	1	0		0	0	0	0	7.42862e-05	0.806942	-0.18	0.33	0.55	-1.02	0.00016	0.0355	0.981	0	-0.36	2.23	0.834	0.536	0.948
chr11_66878427_66878927	chr11	66878427	66878927	1	1	HDAC3_Q4	0	0	1	0	9.52963e-05	0.499096	-0.18	0.18	1.09	-0.17	1.2e-05	0.62	0.0408	0.19	-0.55	-0.51	0.554	0.336	0.182
chr1_200886632_200887132	chr1	200886632	200887132	1	1	HDAC3_Q4	1	0	0	0	0.000228829	0.0134759	-0.18	-0.17	-0.36	-0.07	2.38e-05	0.811	0.0225	1	-1.36	0.1	0.323	0.00572	0.63
chr14_80800122_80800622	chr14	80800122	80800622	1	0		0	0	0	0	0.00546004	0.0604898	-0.18	-0.49	-0.98	-1.07	0.000714	0.918	0.966	1.22	-1.58	2.23	0.801	0.0137	0.948
chr21_38210225_38210725	chr21	38210225	38210725	1	0		0	0	1	0	0.000552596	0.757702	-0.185	0	0.29	-1.54	0.203	0.00025	0.127	-0.83	0.46	-0.95	0.424	0.921	0.0981
chr6_26328053_26328553	chr6	26328053	26328553	1	0		0	0	1	0	8.68825e-07	0.265753	-0.185	1.18	1.39	-2.84	0.00198	2.46e-05	0.851	-0.47	0.1	-1.32	0.0835	0.882	0.14
chr14_33918031_33918531	chr14	33918031	33918531	1	1	HDAC3_Q1	0	1	1	1	0.0246036	0.979026	-0.19	-1.44	0.14	-1.07	0.0244	0.153	2.42e-07	-0.74	0.36	-1.62	0.849	0.945	0.000768
chr17_76194191_76194691	chr17	76194191	76194691	0	1	HDAC3_Q1	0	1	1	1	0.247997	0.893664	-0.21	-1.04	-0.45	-0.4	0.12	0.558	3.13e-09	0	-0.42	-1.95	0.998	0.577	0.000107
chr21_33083195_33083695	chr21	33083195	33083695	0	1	HDAC3_Q1	0	1	1	1	0.333747	0.969118	0.79	-0.12	0.29	-0.08	0.12	0.846	3.13e-09	1.58	0	-1.95	1	0.762	0.000107
chr6_28896031_28896659	chr6	28896031	28896659	1	0		0	0	0	0	1.17168e-10	0.0646957	-0.19	1.02	0.29	-0.19	0.0125	3.45e-10	0.0567	-0.38	0	0.3	0.0141	0.845	0.63
chr9_121876350_121876850	chr9	121876350	121876850	1	1	HDAC3_Q1	0	1	1	1	3.61179e-05	0.25467	-0.195	0.12	-1.88	-1.25	0.0533	4.89e-05	1.23e-12	0.19	-0.58	-1.95	0.215	0.323	0.000107
chr10_107845857_107846357	chr10	107845857	107846357	0	1	HDAC3_Q1	0	1	1	1	0.0559891	0.839541	-0.79	-1.29	0.03	-0.66	0.152	0.0657	2.42e-07	-1.58	0	-1.95	0.56	0.875	0.000107
chr15_80948249_80948749	chr15	80948249	80948749	0	1	HDAC3_Q1	0	1	1	1	0.0989477	0.927011	-1.13	-2.72	-0.39	-1.08	0.0651	0.31	2.42e-07	-2	-0.26	-1.95	0.875	0.735	0.000107
chr7_149277555_149278055	chr7	149277555	149278055	0	1	HDAC3_Q1	0	1	1	1	0.0989477	0.527778	0	1.29	-0.12	-0.08	0.0651	0.31	2.42e-07	1	-1	-1.95	0.577	0.353	0.000107
chr6_102823050_102823550	chr6	102823050	102823550	0	1	HDAC3_Q1	0	1	1	1	0.191087	0.350513	-0.37	-0.93	-0.52	-0.89	0.308	0.153	2.42e-07	-0.74	0	-1.95	0.143	0.762	0.000107
chr4_70659747_70660247	chr4	70659747	70660247	0	1	HDAC3_Q1	0	1	1	1	0.420889	0.999545	1.535	0.88	1.1	-0.08	0.152	0.94	2.42e-07	2.58	0.49	-1.95	1	0.97	0.000107
chr6_43384794_43385294	chr6	43384794	43385294	1	1	HDAC3_Q1	0	1	1	1	0.0119202	0.700159	-0.195	-0.52	0.48	-0.06	0.0244	0.0657	1.74e-06	-0.58	0.19	-1	0.371	0.9	0.0248
chr17_59416742_59417331	chr17	59416742	59417331	1	1	HDAC3_Q3	0	0	0	0	1.61821e-05	0.592711	-0.195	-0.01	-0.1	-0.13	0.00591	0.000186	0.000803	-0.3	-0.09	0.17	0.341	0.725	0.698
chr12_64820917_64821417	chr12	64820917	64821417	1	1	HDAC3_Q3	0	1	1	1	0.0117809	0.38785	-0.195	0.07	-0.52	-1.29	0.00739	0.214	0.000242	0.42	-0.81	-1.47	0.687	0.184	0.00119
chr2_11365070_11365570	chr2	11365070	11365570	1	1	HDAC3_Q1	0	1	1	1	0.00333795	0.456638	-0.205	0.77	-0.45	-0.4	0.00313	0.12	3.13e-09	0.81	-1.22	-1.95	0.875	0.185	0.000107
chr14_67587896_67588396	chr14	67587896	67588396	1	1	HDAC3_Q1	0	1	1	1	0.000237006	0.503432	-0.205	0.55	1.13	0.62	0.00812	0.00247	1.74e-06	-0.58	0.17	-0.8	0.238	0.793	0.0268
chr3_150970010_150970510	chr3	150970010	150970510	1	0		0	0	1	0	0.00215262	0.837821	-0.205	1.04	-0.13	-1.45	0.918	0.00025	0.438	-0.83	0.42	-1.32	0.537	0.908	0.0744
chr17_56126443_56127071	chr17	56126443	56127071	1	0		0	0	0	0	9.83634e-07	0.120895	-0.205	0.09	0.53	-0.55	0.0282	1.97e-06	0.127	-0.86	0.45	0.24	0.027	0.963	0.558
chr20_51037585_51038085	chr20	51037585	51038085	1	1	HDAC3_Q2	0	0	1	0	0.00497547	0.977107	-0.205	-0.25	0.29	-0.06	0.0349	0.0169	6.65e-05	-0.53	0.12	-0.46	0.882	0.9	0.15
chr15_67914579_67915079	chr15	67914579	67915079	1	0		0	0	0	0	3.78173e-05	0.653779	-0.205	-0.17	0.48	-1.72	8.35e-06	0.328	0.772	0.22	-0.63	0.26	0.945	0.311	0.681
chr16_79628401_79628901	chr16	79628401	79628901	0	1	HDAC3_Q1	0	1	1	1	0.0646257	0.746348	0.245	0.51	0.71	-0.66	0.319	0.0373	4.58e-06	-0.19	0.68	-1.95	0.384	0.986	0.000107
chr10_18452651_18453151	chr10	18452651	18453151	0	1	HDAC3_Q1	0	1	1	1	0.0776056	0.629452	-1.535	-2.29	0.03	-0.66	0.0847	0.176	4.58e-06	-2.58	-0.49	-1.95	0.715	0.384	0.000107
chr7_24905731_24906231	chr7	24905731	24906231	0	1	HDAC3_Q1	0	1	1	1	0.125627	0.378456	-0.565	-0.44	-0.44	-0.81	0.319	0.0856	4.58e-06	-0.81	-0.32	-1.95	0.215	0.567	0.000107
chr3_14049123_14049623	chr3	14049123	14049623	0	1	HDAC3_Q1	0	1	1	1	0.137991	0.243502	-0.29	0.48	-0.93	-0.89	0.175	0.176	4.58e-06	0.42	-1	-1.95	0.185	0.353	0.000107
chr3_73062209_73062709	chr3	73062209	73062709	0	1	HDAC3_Q1	0	1	1	1	0.144473	0.949315	0.565	2.58	3.07	1.9	0.0368	0.888	4.58e-06	1.32	-0.19	-1.95	1	0.699	0.000107
chr2_50018507_50019007	chr2	50018507	50019007	0	1	HDAC3_Q1	0	1	1	1	0.217829	0.544044	-1.66	-3.3	-1.71	-1.67	0.319	0.176	4.58e-06	-2.58	-0.74	-1.95	0.371	0.577	0.000107
chr8_133641007_133641507	chr8	133641007	133641507	0	1	HDAC3_Q1	0	1	1	1	0.217919	0.134779	-0.545	0.77	-1.04	-0.4	0.175	0.321	4.58e-06	0.49	-1.58	-1.95	0.567	0.0527	0.000107
chr8_81875100_81875600	chr8	81875100	81875600	0	1	HDAC3_Q1	0	1	1	1	0.232039	0.532087	-1.195	-0.93	1.07	0.71	0.0847	0.722	4.58e-06	-1.58	-0.81	-1.95	0.96	0.215	0.000107
chr2_18872247_18872747	chr2	18872247	18872747	0	1	HDAC3_Q1	0	1	1	1	0.461009	0.970095	-0.21	-0.12	0.61	-0.08	0.319	0.515	4.58e-06	-0.42	0	-1.95	0.875	0.875	0.000107
chr7_133402548_133403048	chr7	133402548	133403048	0	1	HDAC3_Q1	0	1	1	1	0.615856	0.591173	-0.5	0.72	-0.28	0.35	0.513	0.515	4.58e-06	0	-1	-1.95	0.762	0.323	0.000107
chr3_39399234_39399734	chr3	39399234	39399734	0	1	HDAC3_Q1	0	1	1	1	0.640576	0.960841	0	-1.88	-0.56	-1.25	0.319	0.888	4.58e-06	0	0	-1.95	0.998	0.735	0.000107
chr5_116444706_116445206	chr5	116444706	116445206	0	1	HDAC3_Q1	1	1	1	1	0.738257	0.0371391	-1.29	0.29	-0.71	0.92	0.513	0.722	4.58e-06	-0.58	-2	-1.95	0.0758	0.0803	0.000107
chr5_165988062_165988562	chr5	165988062	165988562	0	1	HDAC3_Q1	0	1	1	1	0.814711	0.888494	0	-0.28	0.72	0.35	0.887	0.515	4.58e-06	-1	1	-1.95	0.577	0.982	0.000107
chr7_38381272_38381772	chr7	38381272	38381772	0	1	HDAC3_Q1	0	1	1	1	0.859937	0.973041	1.11	0.88	1.1	-0.08	0.72	0.722	4.58e-06	1	1.22	-1.95	0.801	0.97	0.000107
chr5_132179949_132180449	chr5	132179949	132180449	1	0		0	0	0	0	3.88549e-05	0.680508	-0.205	0.51	1.17	0.17	0.326	8.65e-06	1	-1.28	0.87	3.46	0.318	0.995	1
chr14_51237721_51238436	chr14	51237721	51238436	1	1	HDAC3_Q1	0	1	1	1	2.99499e-06	0.379211	-0.21	-0.13	1.09	-0.26	0.0847	2.14e-06	7.83e-07	-1.42	1	-1.24	0.124	0.986	0.00435
chr8_81683498_81683998	chr8	81683498	81683998	1	1	HDAC3_Q3	0	0	1	0	2.05811e-10	0.124424	-0.21	0.61	1.88	0.26	0.0414	1.87e-10	0.0011	-1.68	1.26	-0.62	0.027	0.999	0.202
chr11_72382746_72383246	chr11	72382746	72383246	0	1	HDAC3_Q2	0	1	1	1	0.08219	0.344656	-0.58	-1.3	0.12	-1.25	0.326	0.0491	3.99e-05	-1.58	0.42	-1.95	0.111	0.958	0.000107
chr12_53687734_53688234	chr12	53687734	53688234	0	1	HDAC3_Q2	0	1	1	1	0.297209	0.966794	-0.13	-0.8	-1.12	-1.49	0.844	0.102	3.99e-05	-0.68	0.42	-1.95	0.989	0.762	0.000107
chr13_32543082_32543582	chr13	32543082	32543582	0	1	HDAC3_Q2	0	1	1	1	0.459274	0.986927	0.45	0.12	-0.07	-1.25	0.326	0.501	3.99e-05	0.68	0.22	-1.95	0.918	0.918	0.000107
chr14_69373289_69373789	chr14	69373289	69373789	0	1	HDAC3_Q2	0	1	1	1	0.559072	0.884739	-1.13	-2.29	0.03	-0.66	0.326	0.687	3.99e-05	-2	-0.26	-1.95	0.762	0.735	0.000107
chr10_103630129_103630629	chr10	103630129	103630629	0	1	HDAC3_Q2	0	1	1	1	0.63238	0.203126	0.11	0.88	2.1	0.92	0.844	0.328	3.99e-05	-1	1.22	-1.95	0.0527	0.97	0.000107
chr11_37176900_37177400	chr11	37176900	37177400	0	1	HDAC3_Q2	0	1	1	1	0.710216	0.843873	-1	-1.71	0.61	-0.08	0.685	0.501	3.99e-05	-2.32	0.32	-1.95	0.567	0.875	0.000107
chr13_28028972_28029472	chr13	28028972	28029472	0	1	HDAC3_Q2	0	1	1	1	0.710216	0.361599	-1.16	-0.43	-0.43	0.2	0.685	0.501	3.99e-05	-1.32	-1	-1.95	0.353	0.323	0.000107
chr4_147163092_147163592	chr4	147163092	147163592	1	0		1	0	0	0	3.72415e-09	0.000193791	-0.21	-0.71	0.88	-0.44	0.845	1.87e-10	0.311	-3	2.58	0.26	1.61e-05	1	0.681
chr11_66818908_66819408	chr11	66818908	66819408	1	0		0	0	0	0	0.00231522	0.674236	-0.21	-1.52	-1.93	-0.69	0.996	0.00025	0.253	-2	1.58	0.51	0.311	1	0.832
chr20_40873894_40874394	chr20	40873894	40874394	0	1	HDAC3_Q3	0	1	1	1	0.0938453	0.302559	-1.1	-0.29	-0.71	-0.66	0.658	0.0287	0.000214	-1.46	-0.74	-1.95	0.153	0.577	0.000107
chr14_69989696_69990196	chr14	69989696	69990196	0	1	HDAC3_Q3	0	1	1	1	0.111823	0.550491	-1.295	-1.98	-0.4	-1.35	0.203	0.116	0.000214	-2.17	-0.42	-1.95	0.394	0.554	0.000107
chr14_55986358_55986858	chr14	55986358	55986858	0	1	HDAC3_Q3	0	1	1	1	0.165543	0.92517	-1.66	-4.33	-0.01	-1.7	0.0591	0.66	0.000214	-3.32	0	-1.95	0.958	0.667	0.000107
chr14_34750927_34751427	chr14	34750927	34751427	0	1	HDAC3_Q3	0	1	1	1	0.405115	0.948561	-0.21	0.02	1.75	0.06	0.658	0.205	0.000214	-1.42	1	-1.95	0.699	0.997	0.000107
chr13_42013931_42014431	chr13	42013931	42014431	0	1	HDAC3_Q3	0	1	1	1	0.525397	0.999799	1.08	0.3	2.3	0.35	0.203	0.996	0.000214	1.58	0.58	-1.95	1	0.98	0.000107
chr19_47977058_47977558	chr19	47977058	47977558	0	1	HDAC3_Q3	0	1	1	1	0.581948	0.164661	-0.63	0.3	1.04	0.35	0.488	0.491	0.000214	-1	-0.26	-1.95	0.0527	0.735	0.000107
chr16_75531520_75532020	chr16	75531520	75532020	0	1	HDAC3_Q3	0	1	1	1	0.868783	0.982878	-0.37	-1.37	0.22	-0.74	0.658	0.811	0.000214	-1	0.26	-1.95	0.875	0.938	0.000107
chr17_28744582_28745082	chr17	28744582	28745082	1	1	HDAC3_Q1	0	1	1	1	0.0175817	0.974961	-0.21	0.3	1.72	-0.6	0.00812	0.31	1.74e-06	-0.42	0	-2.78	0.97	0.809	8.4e-07
chr2_101777080_101777580	chr2	101777080	101777580	1	0		0	0	1	0	1.28382e-09	0.838472	-0.21	-0.45	1.55	-0.77	1.8e-10	0.289	0.105	0	-0.42	-0.32	0.908	0.538	0.417
chr3_125191695_125192195	chr3	125191695	125192195	1	1	HDAC3_Q1	0	1	1	1	0.0159066	0.134595	-0.21	1.3	1.3	-2.6	0.685	0.00327	1.68e-06	-1	0.58	-5.13	0.0318	0.938	4.07e-19
chr16_76874104_76874604	chr16	76874104	76874604	0	1	HDAC3_Q3	0	1	1	1	0.0818292	0.326108	-0.235	0.18	0.99	-0.19	0.0166	0.959	0.000818	0.42	-0.89	-1.95	0.997	0.0985	0.000107
chr13_35615548_35616048	chr13	35615548	35616048	0	1	HDAC3_Q3	1	1	1	1	0.124247	0.0194479	-0.425	1.29	0.29	-0.4	0.212	0.127	0.000818	0	-0.85	-1.95	0.0119	0.238	0.000107
chr7_1462109_1462609	chr7	1462109	1462609	0	1	HDAC3_Q3	0	1	1	1	0.247231	0.0834284	-0.725	-0.45	-0.04	-0.4	0.958	0.0696	0.000818	-1.87	0.42	-1.95	0.0214	0.762	0.000107
chr1_199879897_199880397	chr1	199879897	199880397	0	1	HDAC3_Q3	0	1	1	1	0.355486	0.34747	-0.84	-0.72	-0.39	-1.08	0.332	0.335	0.000818	-1	-0.68	-1.95	0.809	0.133	0.000107
chr13_45750731_45751231	chr13	45750731	45751231	0	1	HDAC3_Q3	0	1	1	1	0.667128	0.441589	-0.905	-0.71	-0.29	-0.66	0.478	0.638	0.000818	-1	-0.81	-1.95	0.715	0.215	0.000107
chr7_141371045_141371545	chr7	141371045	141371545	0	1	HDAC3_Q3	0	1	1	1	0.668257	0.0741602	-0.61	-0.93	0.07	-0.89	0.636	0.481	0.000818	-1.22	0	-1.95	0.0166	0.849	0.000107
chr13_20917183_20917683	chr13	20917183	20917683	0	1	HDAC3_Q3	0	1	1	1	0.972131	0.97995	0.79	1.61	-0.12	-0.08	0.989	0.782	0.000818	1	0.58	-1.95	0.849	0.95	0.000107
chr17_52347065_52347565	chr17	52347065	52347565	0	1	HDAC3_Q4	0	1	1	1	0.340159	0.379692	-0.27	-1.35	-0.21	-2.04	0.47	0.222	0.00245	-1	0.46	-1.95	0.133	0.921	0.000107
chr13_33538045_33538545	chr13	33538045	33538545	0	1	HDAC3_Q4	0	1	1	1	0.989809	1	1.63	-0.4	1.02	-1.35	0.865	0.995	0.00245	1.58	1.68	-1.95	1	1	0.000107
chr12_33437979_33438479	chr12	33437979	33438479	0	1	HDAC3_Q4	0	1	1	1	0.953012	0.893664	0.905	1.1	2.1	-0.08	0.733	0.968	0.0061	0.81	1	-1.95	0.577	0.998	0.000107
chr14_75975500_75976000	chr14	75975500	75976000	0	1	HDAC3_Q4	0	1	1	1	0.988004	0.0592396	-2.32	-1.52	-3.52	-0.89	0.921	0.922	0.0061	-1.32	-3.32	-1.95	0.849	0.0126	0.000107
chr6_47393719_47394219	chr6	47393719	47394219	0	1	HDAC3_Q4	0	1	1	1	0.99599	0.994875	-0.16	-0.71	0.88	-0.08	0.921	0.99	0.0061	-0.58	0.26	-1.95	0.96	0.938	0.000107
chr1_202355670_202356170	chr1	202355670	202356170	0	1	HDAC3_Q4	0	1	1	1	0.0737404	0.956772	-0.05	-0.29	0.47	-1.98	0.15	0.0933	0.0131	-0.49	0.39	-1.95	0.74	0.974	0.000107
chr1_203453197_203453842	chr1	203453197	203453842	0	1	HDAC3_Q3	0	1	1	1	0.502825	0.596812	-0.19	0.81	0.49	-0.28	0.234	0.805	8.58e-05	0.32	-0.7	-1.94	0.884	0.283	1.33e-07
chr3_124908849_124909349	chr3	124908849	124909349	1	1	HDAC3_Q1	0	1	1	1	0.0185989	0.855474	-0.21	0.03	0.29	-0.66	0.513	0.00524	4.58e-06	-1	0.58	-1.95	0.547	0.938	2.52e-05
chr13_113296848_113297348	chr13	113296848	113297348	0	1	HDAC3_Q1	0	1	1	1	0.710216	0.0627758	-1.37	0.88	-0.71	1.52	0.685	0.501	1.38e-09	-0.74	-2	-1.94	0.143	0.0803	2.36e-06
chr5_14742567_14743199	chr5	14742567	14743199	0	1	HDAC3_Q1	0	1	1	1	0.111155	0.926308	-0.21	-0.29	0.3	-0.64	0.114	0.205	2.17e-08	-0.42	0	-1.94	0.809	0.793	2.36e-06
chr8_110533827_110534327	chr8	110533827	110534327	0	1	HDAC3_Q3	0	1	1	1	0.0978741	0.101106	-0.02	0.32	-0.31	-1.53	0.334	0.0596	8.58e-05	0.09	-0.13	-1.94	0.027	0.768	2.36e-06
chr20_59317446_59317946	chr20	59317446	59317946	0	1	HDAC3_Q3	0	1	1	1	0.719197	0.926454	-0.525	-1.41	0.29	-1.18	0.785	0.448	0.000244	-1.58	0.53	-1.94	0.659	0.974	2.36e-06
chr11_46810122_46810628	chr11	46810122	46810628	1	1	HDAC3_Q1	1	1	1	1	2.90315e-09	0.00317875	-0.21	0.53	0.97	-0.7	0.0213	5.72e-09	3.12e-07	-1	0.58	-1.67	0.000362	0.982	0.000118
chr17_67683648_67684148	chr17	67683648	67684148	0	1	HDAC3_Q2	0	1	1	1	0.229156	0.550491	-0.19	-0.41	-0.99	-1.61	0.125	0.481	1.71e-05	0.36	-0.74	-1.94	0.554	0.394	3.79e-06
chr6_11104574_11105074	chr6	11104574	11105074	0	1	HDAC3_Q2	0	1	1	1	0.452648	0.500617	-0.745	-0.71	1.61	0.26	0.332	0.481	1.71e-05	-1.81	0.32	-1.94	0.215	0.87	3.79e-06
chr16_85199163_85199663	chr16	85199163	85199663	0	1	HDAC3_Q3	0	1	1	1	0.759889	0.849946	0.11	2.46	2.1	1.26	0.843	0.466	0.000264	0	0.22	-1.94	0.55	0.918	3.79e-06
chr1_147791285_147791785	chr1	147791285	147791785	0	1	HDAC3_Q3	0	1	1	1	0.818242	0.976922	-0.715	-2.98	0.34	-1.02	0.99	0.466	0.000264	-3.17	1.74	-1.94	0.793	1	3.79e-06
chr12_131351621_131352308	chr12	131351621	131352308	0	1	HDAC3_Q3	0	1	1	1	0.632613	0.351463	-0.84	-0.29	0.29	-0.33	0.822	0.337	0.000767	-1.46	-0.22	-1.94	0.153	0.715	3.79e-06
chr15_76315383_76315883	chr15	76315383	76315883	0	1	HDAC3_Q4	0	1	1	1	0.686384	0.157149	-1.72	-2.16	-2.16	-1.78	0.957	0.336	0.00848	-2.22	-1.22	-1.94	0.197	0.185	3.79e-06
chr13_44612767_44613267	chr13	44612767	44613267	1	1	HDAC3_Q1	0	1	1	1	0.00048497	0.757496	-0.21	0.88	1.24	0.04	0.0847	0.000519	4.58e-06	-0.78	0.36	-1.62	0.413	0.945	0.000768
chr8_118586097_118586597	chr8	118586097	118586597	1	1	HDAC3_Q1	0	0	1	0	0.0276063	0.865977	-0.21	-0.93	0.65	0.44	0.0651	0.0657	1.74e-06	-1	0.58	-0.5	0.56	0.945	0.168
chr3_8514864_8515555	chr3	8514864	8515555	1	0		0	0	1	0	1.97952e-05	0.216642	-0.21	-0.71	0.16	-1.33	1.53e-06	0.892	0.361	0.58	-1	-0.36	0.997	0.0559	0.355
chr8_141615997_141616497	chr8	141615997	141616497	1	0		0	0	1	0	0.00187849	0.295381	-0.21	0.88	1.29	0.26	0.000243	0.811	0.253	0.58	-1	-0.36	0.762	0.112	0.355
chr7_101438204_101438704	chr7	101438204	101438704	1	1	HDAC3_Q4	1	0	1	0	0.000244497	0.010434	-0.21	0.52	1.26	-0.19	0.125	0.000166	0.0198	-1	0.58	-0.71	0.0014	0.982	0.053
chr11_118032769_118033473	chr11	118032769	118033473	1	1	HDAC3_Q4	0	0	1	0	4.78648e-08	0.415171	-0.21	-0.08	0.55	-0.29	6.9e-09	0.332	0.0225	0.36	-0.78	-0.04	0.809	0.173	0.524
chr6_28807664_28808164	chr6	28807664	28808164	1	0		0	0	0	0	8.48898e-10	0.519358	-0.21	0.44	0.7	-2.2	0.000659	5.13e-08	0.816	-0.68	0.26	0.68	0.208	0.954	0.791
chr2_60603635_60604135	chr2	60603635	60604135	0	1	HDAC3_Q1	0	1	1	1	0.459274	0.994689	0.535	0.88	1.24	0.04	0.326	0.501	3.12e-07	0.49	0.58	-1.94	0.918	0.979	1.57e-05
chr5_157332470_157332970	chr5	157332470	157332970	0	1	HDAC3_Q1	0	1	1	1	0.710216	0.412714	0.65	1.52	1.52	0.68	0.685	0.501	3.12e-07	0.49	0.81	-1.94	0.143	0.97	1.57e-05
chr15_99979074_99979574	chr15	99979074	99979574	0	1	HDAC3_Q1	0	1	1	1	0.978773	0.99996	0.5	-1.04	0.55	-0.07	0.947	0.846	3.12e-07	-0.58	1.58	-1.94	0.993	0.998	1.57e-05
chr16_35967060_35967560	chr16	35967060	35967560	1	0		0	0	0	0	2.41272e-09	0.14756	-0.21	-0.71	0.71	-0.33	1.8e-10	0.558	0.676	0.58	-1	1.96	0.982	0.0342	0.98
chr8_100384456_100384956	chr8	100384456	100384956	1	1	HDAC3_Q1	0	1	1	1	0.0019904	0.989376	-0.215	0.88	1.61	0.26	0.0144	0.0146	7.83e-07	-0.58	0.15	-1.74	0.986	0.87	0.000225
chr16_81448265_81448765	chr16	81448265	81448765	1	1	HDAC3_Q1	0	1	1	1	0.0111642	0.948915	-0.215	-0.3	0.82	-0.05	0.00309	0.481	4.15e-06	-0.22	-0.21	-1.17	0.933	0.748	0.00258
chr14_64590687_64591187	chr14	64590687	64591187	0	1	HDAC3_Q1	0	1	1	1	0.329505	0.993727	0.46	0.09	0.99	-0.75	0.203	0.491	2.86e-06	0.22	0.7	-1.94	0.9	0.989	1.57e-05
chr14_99614931_99615431	chr14	99614931	99615431	0	1	HDAC3_Q1	0	1	1	1	0.620406	0.875695	-0.32	-1.4	-0.4	-1.02	0.33	0.811	2.86e-06	-0.42	-0.22	-1.94	0.762	0.715	1.57e-05
chr10_28282337_28282837	chr10	28282337	28282837	0	1	HDAC3_Q2	0	1	1	1	0.356101	0.0630441	-1.87	-1.28	0.3	0.68	0.125	0.892	1.71e-05	-2	-1.74	-1.94	0.97	0.0119	1.57e-05
chr12_64616304_64616804	chr12	64616304	64616804	0	1	HDAC3_Q2	0	1	1	1	0.452648	0.522844	-0.905	-1.03	-1.03	-1.07	0.332	0.481	1.71e-05	-0.81	-1	-1.94	0.933	0.215	1.57e-05
chr16_3373976_3374476	chr16	3373976	3374476	0	1	HDAC3_Q2	0	1	1	1	0.452648	0.505639	-0.525	-0.93	0.65	-0.56	0.332	0.481	1.71e-05	-1.22	0.17	-1.94	0.215	0.884	1.57e-05
chr5_171976436_171976936	chr5	171976436	171976936	0	1	HDAC3_Q2	0	1	1	1	0.844731	0.951133	-0.29	0.72	1.04	0.68	0.636	0.782	1.71e-05	-0.32	-0.26	-1.94	0.958	0.735	1.57e-05
chr11_83166671_83167171	chr11	83166671	83167171	0	1	HDAC3_Q2	0	1	1	1	0.26648	0.704261	-1.16	-1.58	-0.58	-1.21	0.333	0.222	7.57e-05	-1.74	-0.58	-1.94	0.857	0.394	1.57e-05
chr3_150783698_150784198	chr3	150783698	150784198	0	1	HDAC3_Q2	0	1	1	1	0.36813	0.983937	-0.25	-0.71	1.41	-0.33	0.135	0.867	7.57e-05	-0.74	0.24	-1.94	0.918	0.9	1.57e-05
chr7_158732514_158733014	chr7	158732514	158733014	0	1	HDAC3_Q3	1	1	1	1	0.152041	0.00183108	-1.31	-0.52	-0.52	-0.56	0.0475	0.735	0.000264	-0.81	-1.81	-1.94	0.699	0.000274	1.57e-05
chr1_117666496_117666996	chr1	117666496	117666996	0	1	HDAC3_Q3	0	1	1	1	0.636514	0.996718	0.365	-0.22	1.06	-1.07	0.601	0.466	0.000264	-0.36	1.09	-1.94	0.921	0.999	1.57e-05
chr21_42872573_42873073	chr21	42872573	42873073	0	1	HDAC3_Q4	0	1	1	1	0.943681	0.833754	-0.265	0.61	1.61	0.26	0.785	0.871	0.00424	-0.68	0.15	-1.94	0.554	0.87	1.57e-05
chr17_67607248_67607748	chr17	67607248	67607748	1	1	HDAC3_Q2	0	1	1	1	8.8279e-05	0.986884	-0.215	0.94	1.67	0.81	0.00113	0.00606	2.39e-05	-0.5	0.07	-0.63	0.902	0.934	0.0315
chr15_44711048_44711700	chr15	44711048	44711700	1	0		0	0	0	0	1.30107e-08	0.0727386	-0.215	3.04	2.52	0.95	0.0208	2.81e-08	0.989	-0.43	0	2.23	0.0167	0.824	0.991
chr9_128539852_128540352	chr9	128539852	128540352	1	1	HDAC3_Q2	0	1	1	1	0.0195478	0.0890963	-0.215	1.37	1.37	0.8	0.326	0.00874	8.5e-06	-0.65	0.22	-1.47	0.0214	0.827	0.00119
chr7_31874148_31874648	chr7	31874148	31874648	1	0		1	0	0	0	0.00260795	0.0352569	-0.22	-1.3	-0.49	-0.84	0.000286	0.995	0.66	1	-1.44	0.46	1	0.00572	0.797
chr5_172013260_172013760	chr5	172013260	172013760	1	1	HDAC3_Q1	0	1	1	1	0.00507102	0.857993	-0.22	2.13	2.13	2.2	0.0244	0.0247	3.12e-08	-0.22	-0.22	-1.05	0.933	0.554	0.0123
chr17_67573683_67574321	chr17	67573683	67574321	1	1	HDAC3_Q1	0	1	1	1	0.0067144	0.550267	-0.22	0.07	0.29	0.12	0.00356	0.233	5.55e-07	0	-0.44	-0.75	0.659	0.331	0.00508
chr7_76317895_76318411	chr7	76317895	76318411	1	0		0	0	0	0	3.97173e-09	0.78688	-0.22	2.1	2.46	0.26	6.87e-06	2.46e-05	0.966	-0.36	-0.08	1.96	0.534	0.792	0.902
chr5_170412483_170412983	chr5	170412483	170412983	1	1	HDAC3_Q1	0	1	1	1	8.10296e-08	0.289732	-0.22	0.79	0.37	-1.53	9.53e-08	0.0418	3.36e-08	0.68	-1.12	-2.78	0.99	0.0839	8.4e-07
chr6_26312799_26313299	chr6	26312799	26313299	1	0		0	0	1	0	4.89869e-07	0.350611	-0.225	2.75	3.54	1.95	0.0166	1.6e-06	0.105	-1	0.55	-0.15	0.11	0.991	0.437
chr20_55102191_55102691	chr20	55102191	55102691	1	0		0	0	0	0	0.000102316	0.81402	-0.225	0.45	1.37	0.25	3.62e-05	0.222	0.299	-0.15	-0.3	0.38	0.857	0.532	0.793
chr6_28940902_28941759	chr6	28940902	28941759	1	0		0	0	1	0	2.38696e-24	0.802326	-0.225	1.15	0.66	-1.57	2.54e-12	1.58e-14	0.0567	-0.05	-0.4	-0.57	0.994	0.444	0.196
chr7_26200630_26201130	chr7	26200630	26201130	1	0		0	0	1	0	2.13791e-22	0.720441	-0.225	4.12	3.66	1.56	1.77e-08	2.2e-16	0.208	-0.25	-0.2	-0.34	0.522	0.676	0.294
chr14_99760453_99760953	chr14	99760453	99760953	1	0		0	0	0	0	0.00356846	0.289577	-0.225	-0.33	0.67	-0.19	0.000454	0.892	0.904	0.32	-0.77	1.46	0.994	0.0835	0.973
chr17_54699796_54700649	chr17	54699796	54700649	1	1	HDAC3_Q1	0	1	1	1	3.15947e-07	0.967353	-0.225	-1.09	0.91	-0.06	4.48e-07	0.0373	4.24e-11	-0.68	0.23	-0.82	0.809	0.934	0.0168
chr8_106522933_106523433	chr8	106522933	106523433	1	0		1	0	0	0	7.28596e-07	0.000227113	-0.225	-0.8	-0.34	-0.7	0.326	1.24e-07	0.772	-1.32	0.87	2.1	1.99e-05	0.962	0.992
chr15_93882791_93883291	chr15	93882791	93883291	1	0		0	0	1	0	0.000311115	0.121584	-0.23	0.03	0.51	-1.61	0.844	3.2e-05	0.312	-1.68	1.22	-1.32	0.027	0.97	0.0744
chr1_119757488_119757988	chr1	119757488	119757988	1	1	HDAC3_Q1	0	1	1	1	2.6815e-07	0.703098	-0.23	1.58	1.39	0.22	0.00313	4.49e-06	3.13e-09	-0.46	0	-1.95	0.407	0.827	0.000107
chr1_218361714_218362214	chr1	218361714	218362214	1	1	HDAC3_Q2	0	1	1	1	0.0499766	0.837967	-0.23	-0.65	-0.33	-0.68	0.125	0.0696	1.71e-05	-0.46	0	-0.94	0.9	0.542	0.00685
chr17_49129834_49130334	chr17	49129834	49130334	1	1	HDAC3_Q2	0	0	1	0	4.07052e-07	0.946145	-0.235	-0.06	0.87	-0.29	0.00122	1.79e-05	6.65e-05	-0.86	0.39	-0.57	0.708	0.975	0.096
chr15_51019909_51020506	chr15	51019909	51020506	1	1	HDAC3_Q3	0	1	1	1	0.000385117	0.765988	-0.235	0.18	0.48	-1.29	0.0125	0.00273	0.00229	-0.47	0	-1.47	0.632	0.632	0.00119
chr1_150698583_150699083	chr1	150698583	150699083	1	1	HDAC3_Q1	0	1	1	1	0.000243944	0.86983	-0.235	-1.05	0.23	-1.62	0.0282	0.000734	2.86e-06	-1.1	0.63	-1.67	0.538	0.995	3.39e-05
chr12_63366897_63367397	chr12	63366897	63367397	1	1	HDAC3_Q1	0	1	1	1	0.0127355	0.893664	-0.24	-0.58	-1.58	-0.71	0.0414	0.0418	2.7e-10	0.26	-0.74	-1.24	0.998	0.577	0.00164
chr2_35342438_35342938	chr2	35342438	35342938	1	1	HDAC3_Q1	0	1	1	1	0.0119517	0.946777	-0.24	-1.13	0.61	-0.48	0.0651	0.0247	1.74e-06	-1.22	0.74	-1.23	0.699	0.99	0.00904
chr15_52558685_52559185	chr15	52558685	52559185	1	1	HDAC3_Q2	0	1	1	1	0.00501463	0.790053	-0.24	0.16	0.94	-0.42	0.00513	0.116	1.29e-05	-0.36	-0.12	-1.57	0.793	0.538	0.000387
chr15_51914653_51915153	chr15	51914653	51915153	1	0		0	0	0	0	5.05828e-05	0.125781	-0.24	-0.78	-0.3	-1.45	0.000714	0.00525	0.127	-0.38	-0.1	0.07	0.0426	0.642	0.596
chr8_111260654_111261154	chr8	111260654	111261154	1	0		1	0	0	0	1.77978e-09	0.00366029	-0.245	-0.48	0.16	-0.75	0.0585	1.25e-09	0.284	-1.13	0.64	0.73	0.000418	0.997	0.914
chr16_17365799_17366299	chr16	17365799	17366299	1	1	HDAC3_Q1	0	1	1	1	0.0447221	0.914679	-0.245	0.61	0.29	-0.08	0.308	0.0247	1.74e-06	-0.49	0	-1.83	0.809	0.762	0.00042
chr10_76678092_76678592	chr10	76678092	76678592	1	1	HDAC3_Q1	0	1	1	1	0.0119517	0.903114	-0.245	0.29	0.55	0.2	0.0651	0.0247	2.42e-07	-0.49	0	-1.35	0.699	0.849	0.0034
chr15_81423018_81423518	chr15	81423018	81423518	1	1	HDAC3_Q1	0	1	1	1	0.000479347	0.150531	-0.245	0.29	-0.44	-0.8	0.000507	0.0856	4.58e-06	0.51	-1	-1.35	0.809	0.0426	0.0034
chr8_109638367_109639004	chr8	109638367	109639004	1	1	HDAC3_Q1	0	1	1	1	0.000154072	0.356347	-0.245	-0.01	0.3	-0.48	0.000182	0.0689	2.45e-06	-0.16	-0.33	-0.83	0.213	0.524	0.000505
chr1_206096064_206096564	chr1	206096064	206096564	1	1	HDAC3_Q1	0	0	1	0	8.42774e-05	0.780275	-0.245	-0.13	0.61	0.11	3.7e-05	0.176	4.58e-06	0	-0.49	-0.76	0.996	0.417	0.0557
chr17_64132142_64132642	chr17	64132142	64132642	1	1	HDAC3_Q2	0	1	1	1	0.0416133	0.99452	-0.245	0.48	1.94	1.04	0.0207	0.337	2.8e-05	-0.7	0.21	-0.76	0.923	0.972	0.0176
chr16_85765760_85766260	chr16	85765760	85766260	1	0		1	0	1	0	0.000970483	0.0334579	-0.245	-0.52	0.48	-0.89	0.844	0.000112	0.155	-1.91	1.42	-0.69	0.00545	0.986	0.208
chr20_60297680_60298180	chr20	60297680	60298180	1	0		0	0	1	0	1.85455e-05	0.0840599	-0.245	0.1	0.02	-1.33	4.27e-05	0.0298	0.118	0.09	-0.58	-0.51	0.0638	0.258	0.182
chr20_49963720_49964347	chr20	49963720	49964347	1	1	HDAC3_Q2	0	1	1	1	0.00667437	0.0913187	-0.25	-0.64	0.21	-1.13	0.0152	0.0542	2.6e-05	-0.58	0.08	-1.34	0.0201	0.908	0.000394
chr1_116338082_116338724	chr1	116338082	116338724	0	1	HDAC3_Q2	0	1	1	1	0.767758	0.970522	0.16	-0.49	0.92	-0.62	0.886	0.453	8.33e-06	-0.87	1.19	-1.86	0.768	0.999	1.39e-06
chr1_114878377_114879015	chr1	114878377	114879015	1	1	HDAC3_Q1	0	0	1	0	0.000299745	0.606536	-0.25	-1.1	-0.32	-0.45	7.81e-05	0.332	1.17e-07	0	-0.5	-0.63	0.809	0.318	0.0548
chr16_75507590_75508090	chr16	75507590	75508090	1	0		0	0	1	0	5.15725e-06	0.682334	-0.25	-0.63	1.37	-3.53	4.48e-07	0.722	0.895	0	-0.5	-1.32	1	0.318	0.265
chr11_71958905_71959570	chr11	71958905	71959570	0	1	HDAC3_Q1	0	1	1	1	0.10969	0.265844	-1.57	-2.3	-0.98	-1.07	0.0686	0.335	9.5e-07	-2	-1.14	-1.85	0.554	0.133	9.2e-06
chr1_173657200_173657700	chr1	173657200	173657700	0	1	HDAC3_Q1	0	1	1	1	0.977126	0.987937	-0.595	-2.29	0.51	-0.06	0.89	0.892	9.5e-07	-2	0.81	-1.85	0.875	0.97	9.2e-06
chr15_79845223_79845870	chr15	79845223	79845870	0	1	HDAC3_Q2	0	1	1	1	0.121282	0.470026	-0.585	-1.4	1.02	-0.75	0.333	0.0784	5.44e-06	-2	0.83	-1.85	0.17	0.996	9.2e-06
chr8_100946189_100946689	chr8	100946189	100946689	0	1	HDAC3_Q2	0	1	1	1	0.158482	0.831664	-0.415	-0.49	0.09	-0.84	0.47	0.0784	5.44e-06	-1	0.17	-1.85	0.542	0.884	9.2e-06
chr11_83424952_83425452	chr11	83424952	83425452	1	1	HDAC3_Q4	0	0	0	0	1.36847e-06	0.254657	-0.25	0.02	0.19	-0.15	4.48e-07	0.176	0.00848	0.42	-0.92	0.02	0.56	0.124	0.409
chr3_143232242_143232742	chr3	143232242	143232742	0	1	HDAC3_Q1	0	1	1	1	0.0754636	0.998218	1.065	1.29	0.77	-0.07	0.12	0.12	2.16e-11	1.32	0.81	-1.84	0.97	0.97	1.57e-05
chr9_114593887_114594387	chr9	114593887	114594387	0	1	HDAC3_Q1	0	1	1	1	0.15126	0.604929	0.775	1.61	2.1	1.26	0.12	0.289	2.16e-11	0.74	0.81	-1.84	0.264	0.97	1.57e-05
chr5_143955939_143956439	chr5	143955939	143956439	0	1	HDAC3_Q1	0	1	1	1	0.420889	0.688023	0.63	0.07	-1.52	-0.56	0.152	0.94	3.74e-09	2.58	-1.32	-1.84	1	0.323	1.57e-05
chr5_173583352_173583852	chr5	173583352	173583852	1	0		0	0	0	0	0.00441041	0.233376	-0.25	-0.13	-0.01	-1.48	0.0849	0.00606	0.745	-0.5	0	0.23	0.0739	0.834	0.691
chr12_50608892_50609518	chr12	50608892	50609518	0	1	HDAC3_Q2	0	1	1	1	0.911483	0.999575	0.98	-0.17	0.34	-1.02	0.636	0.959	6.65e-05	1.22	0.74	-1.84	1	0.971	1.57e-05
chr5_170880075_170880575	chr5	170880075	170880575	1	0		1	0	0	0	0.000822079	0.00577057	-0.25	-1.3	0.12	-0.23	0.976	8.06e-05	0.253	-2.5	2	0.33	0.000698	1	0.749
chr7_105945211_105945711	chr7	105945211	105945711	1	0		0	0	0	0	0.000560462	0.573477	-0.25	-1.09	0.17	-0.96	7.81e-05	0.66	0.438	0	-0.5	0.46	0.735	0.318	0.797
chr3_188167356_188167856	chr3	188167356	188167856	0	1	HDAC3_Q1	0	1	1	1	0.151103	0.937266	-0.42	-1.37	-0.05	-0.41	0.0651	0.532	3.74e-09	-0.58	-0.26	-1.84	0.908	0.735	6.15e-05
chr2_22931434_22931934	chr2	22931434	22931934	0	1	HDAC3_Q1	0	1	1	1	0.902423	0.999356	0.79	0.3	0.72	0.68	0.769	0.77	3.74e-09	0.58	1	-1.84	0.982	0.982	6.15e-05
chr20_18599991_18600491	chr20	18599991	18600491	0	1	HDAC3_Q1	0	1	1	1	0.902423	0.999975	0.585	-2.29	0.88	-0.33	0.769	0.77	3.74e-09	-1	2.17	-1.84	0.993	1	6.15e-05
chr15_41045254_41045754	chr15	41045254	41045754	0	1	HDAC3_Q1	0	1	1	1	0.992829	1	1.58	0.15	0.15	0.53	0.939	0.94	3.74e-09	1.58	1.58	-1.84	1	1	6.15e-05
chr7_34842087_34842587	chr7	34842087	34842587	1	0		1	0	0	0	0.000438303	0.000726954	-0.25	0.05	-0.12	-0.66	0.488	8.06e-05	0.657	-0.92	0.42	0.87	7.63e-05	0.9	0.911
chr14_100223742_100224242	chr14	100223742	100224242	1	1	HDAC3_Q3	1	1	1	1	0.000399117	0.0152357	-0.25	-0.25	-0.25	-0.76	0.636	5.58e-05	0.000818	-1.08	0.58	-0.93	0.00241	0.884	0.0268
chr2_25769835_25770335	chr2	25769835	25770335	1	1	HDAC3_Q1	0	1	1	1	0.0320956	0.999482	-0.255	-2.72	0.09	-1.08	0.976	0.00524	4.58e-06	-3.32	2.81	-1.95	0.968	1	0.000107
chr1_197086929_197087429	chr1	197086929	197087429	1	0		1	0	0	0	0.00576231	0.00266852	-0.255	0.09	-1.13	-0.26	0.000714	0.976	0.438	1.81	-2.32	0.46	1	0.000292	0.797
chr1_111964948_111965448	chr1	111964948	111965448	1	1	HDAC3_Q2	0	1	1	1	7.76915e-05	0.916978	-0.255	-0.65	0.82	-0.26	0.0125	0.000477	6.6e-06	-1.15	0.64	-0.61	0.625	0.994	0.0315
chr14_63970356_63970856	chr14	63970356	63970856	0	1	HDAC3_Q1	0	1	1	1	0.125203	0.753179	-0.27	-0.52	0.07	-0.56	0.0847	0.321	1.25e-07	-0.32	-0.22	-1.84	0.979	0.394	6.15e-05
chr8_95483909_95484409	chr8	95483909	95484409	0	1	HDAC3_Q1	0	1	1	1	0.157016	0.949315	0.79	-0.98	-0.4	-1.02	0.976	0.0373	1.25e-07	-1	2.58	-1.84	0.699	1	6.15e-05
chr5_175845876_175846376	chr5	175845876	175846376	0	1	HDAC3_Q1	0	1	1	1	0.08219	0.87881	-0.425	-0.71	2.2	0.26	0.326	0.0491	1.68e-06	-2.17	1.32	-1.84	0.55	1	6.15e-05
chr5_173045134_173045634	chr5	173045134	173045634	0	1	HDAC3_Q1	0	1	1	1	0.08219	0.968488	-0.08	2.85	3.26	2.23	0.326	0.0491	1.68e-06	-0.58	0.42	-1.84	0.793	0.958	6.15e-05
chr14_22719342_22719842	chr14	22719342	22719842	0	1	HDAC3_Q1	0	1	1	1	0.631047	0.0872921	-2.58	-3.98	-2.98	-1.02	0.326	0.846	1.68e-06	-2.58	-2.58	-1.84	0.908	0.019	6.15e-05
chr3_156040732_156041232	chr3	156040732	156041232	1	0		0	0	1	0	0.000192333	0.231946	-0.255	2.1	2.29	0.92	0.499	3.2e-05	0.312	-1.19	0.68	-0.37	0.0638	0.958	0.383
chr12_64765551_64766051	chr12	64765551	64766051	1	1	HDAC3_Q1	0	1	1	1	0.00104215	0.892253	-0.255	-0.81	-1.29	-1.38	0.152	0.000673	3.74e-09	-0.51	0	-1.57	0.78	0.735	0.000387
chr17_51386227_51386727	chr17	51386227	51386727	1	1	HDAC3_Q2	0	1	1	1	0.0069768	0.137922	-0.255	-0.09	0.15	-1.32	0.143	0.00606	2.39e-05	-0.63	0.12	-1.85	0.0342	0.9	9.2e-06
chr10_75605845_75606345	chr10	75605845	75606345	0	1	HDAC3_Q2	0	1	1	1	0.249859	0.839353	-0.32	-0.51	0.66	-0.55	0.33	0.205	1.29e-05	-1	0.36	-1.84	0.554	0.884	6.15e-05
chr11_46101576_46102076	chr11	46101576	46102076	0	1	HDAC3_Q2	0	1	1	1	0.688111	0.736652	0.635	0.96	1.13	-0.07	0.658	0.491	1.29e-05	0.42	0.85	-1.84	0.371	0.994	6.15e-05
chr7_44723797_44724297	chr7	44723797	44724297	0	1	HDAC3_Q2	0	1	1	1	0.90947	0.945822	0.13	-0.45	0.55	-0.07	0.918	0.66	1.29e-05	-0.74	1	-1.84	0.735	0.938	6.15e-05
chr14_60627649_60628149	chr14	60627649	60628149	1	1	HDAC3_Q2	1	1	1	1	5.72673e-10	0.0144782	-0.255	-0.75	0.09	-1.44	0.12	1.87e-10	2.4e-05	-1.68	1.17	-1.37	0.00202	0.994	0.0151
chr15_65764826_65765326	chr15	65764826	65765326	0	1	HDAC3_Q2	1	1	1	1	0.258927	0.00432195	-0.79	0.47	-0.12	-0.15	0.332	0.214	6.65e-05	-0.58	-1	-1.84	0.00453	0.111	6.15e-05
chr14_67634315_67634815	chr14	67634315	67634815	0	1	HDAC3_Q2	0	1	1	1	0.325052	0.43735	-0.53	0.91	1.49	0.87	0.125	0.782	6.65e-05	-0.32	-0.74	-1.84	0.99	0.153	6.15e-05
chr16_21239075_21239575	chr16	21239075	21239575	0	1	HDAC3_Q2	0	1	1	1	0.844731	0.781514	-0.29	0.29	0.61	0.26	0.636	0.782	6.65e-05	-0.32	-0.26	-1.84	0.567	0.735	6.15e-05
chr19_36666294_36666794	chr19	36666294	36666794	0	1	HDAC3_Q2	0	1	1	1	0.948147	0.699093	-1.37	-2.29	-0.71	-0.33	0.78	0.892	6.65e-05	-2	-0.74	-1.84	0.577	0.577	6.15e-05
chr17_59690289_59690789	chr17	59690289	59690789	1	1	HDAC3_Q2	0	0	1	0	7.33447e-06	0.672631	-0.255	0.23	0.42	0.32	0.000104	0.00453	2.09e-05	-0.19	-0.32	-0.1	0.908	0.341	0.42
chr14_66453972_66454472	chr14	66453972	66454472	1	0		0	0	1	0	5.39882e-07	0.266413	-0.255	1.1	1.46	-0.44	9.17e-08	0.321	0.192	0.49	-1	-0.74	1	0.0739	0.211
chr15_71130275_71130775	chr15	71130275	71130775	0	1	HDAC3_Q3	0	1	1	1	0.931968	0.999988	0.905	0.09	1.19	-0.75	0.755	0.867	0.000258	0.49	1.32	-1.84	0.998	0.997	6.15e-05
chr16_151201_151701	chr16	151201	151701	0	1	HDAC3_Q3	0	1	1	1	0.965749	0.990628	-0.16	-0.29	0.03	-0.33	0.865	0.867	0.000258	-0.32	0	-1.84	0.99	0.875	6.15e-05
chr7_31724745_31725245	chr7	31724745	31725245	0	1	HDAC3_Q3	0	1	1	1	0.508067	0.985928	-0.405	0	0.42	-0.62	0.822	0.233	0.00211	-1	0.19	-1.84	0.93	0.9	6.15e-05
chr14_75763335_75763835	chr14	75763335	75763835	1	0		0	0	1	0	0.00078624	0.176907	-0.255	0.99	0.76	-0.56	0.000109	0.687	0.312	0.81	-1.32	-0.74	0.999	0.0426	0.211
chr10_95656517_95657145	chr10	95656517	95657145	1	0		0	0	1	0	6.1712e-09	0.918266	-0.255	1.07	1.98	0.31	0.0144	1.86e-08	0.0786	-1.25	0.74	-0.09	0.629	0.992	0.506
chr5_174638290_174638790	chr5	174638290	174638790	1	0		1	0	0	0	0.00867877	0.0144782	-0.255	1.87	2.72	2.01	0.89	0.00125	0.556	-1.68	1.17	0.46	0.00202	0.994	0.797
chr5_69056421_69056921	chr5	69056421	69056921	0	1	HDAC3_Q2	0	1	1	1	0.0941127	0.293502	-0.71	-0.12	0.29	-0.08	0.0368	0.515	2.48e-05	-0.42	-1	-1.83	0.762	0.111	0.000107
chr14_63323093_63323593	chr14	63323093	63323593	0	1	HDAC3_Q3	0	1	1	1	0.14643	0.23347	-0.045	0.14	-0.71	-1.4	0.326	0.102	0.000174	0.17	-0.26	-1.83	0.0839	0.735	0.000107
chr8_101273057_101273557	chr8	101273057	101273557	0	1	HDAC3_Q4	1	1	1	1	0.157055	0.0192602	-0.105	0.77	0.96	-0.4	0.865	0.0421	0.00679	-0.89	0.68	-1.83	0.00284	0.986	0.000107
chr1_177066288_177066788	chr1	177066288	177066788	0	1	HDAC3_Q4	1	1	1	1	0.293371	0.00662576	-0.975	-1.09	-1.42	-1.78	0.617	0.137	0.00679	-1.14	-0.81	-1.83	0.0038	0.215	0.000107
chr14_38655547_38656047	chr14	38655547	38656047	1	0		0	0	0	0	0.00317513	0.482787	-0.255	0.07	0.8	0.14	0.000454	0.782	0.556	0.26	-0.77	0.66	0.849	0.208	0.871
chr12_46749222_46749722	chr12	46749222	46749722	1	0		1	0	0	0	0.000803669	0.0071244	-0.255	-0.13	0.09	-1.08	0.685	0.000112	0.94	-1.32	0.81	1.63	0.000915	0.97	0.956
chr2_144008894_144009394	chr2	144008894	144009394	1	0		0	0	0	0	5.59916e-05	0.370038	-0.255	0.55	1.29	0.62	8.35e-06	0.501	0.772	0.26	-0.77	1.66	0.567	0.208	0.986
chr5_68294231_68294731	chr5	68294231	68294731	0	1	HDAC3_Q1	0	1	1	1	0.0582417	0.738866	-0.29	-0.71	-0.71	-0.08	0.845	0.0124	3.36e-08	-1.58	1	-1.83	0.371	1	0.00042
chr16_63832523_63833023	chr16	63832523	63833023	0	1	HDAC3_Q1	0	1	1	1	0.0650591	0.954172	0.24	-0.45	0.77	-0.4	0.287	0.0418	3.36e-08	-0.74	1.22	-1.83	0.735	0.97	0.00042
chr7_152399890_152400390	chr7	152399890	152400390	1	1	HDAC3_Q1	0	1	1	1	5.17853e-06	0.101214	-0.26	0.51	0.29	-0.66	2.62e-05	0.0124	2.7e-10	0.22	-0.74	-2.07	0.0527	0.394	2.52e-05
chr16_85625787_85626446	chr16	85625787	85626446	1	1	HDAC3_Q1	0	1	1	1	0.000643474	0.518683	-0.26	0.29	1.75	1.4	0.00243	0.0247	4.35e-12	-0.81	0.29	-0.98	0.215	0.921	0.00752
chr17_52309584_52310084	chr17	52309584	52310084	1	1	HDAC3_Q2	0	1	1	1	0.0190227	0.432191	-0.26	-0.2	-0.2	-1.26	0.844	0.00327	8.5e-06	-1.26	0.74	-2.44	0.17	0.875	1.23e-06
chr20_63885884_63886384	chr20	63885884	63886384	1	0		0	0	1	0	0.00403317	0.190967	-0.26	2.07	2.53	0.71	0.00075	0.62	0.299	0.19	-0.71	-0.95	0.215	0.219	0.0981
chr20_52745627_52746127	chr20	52745627	52746127	1	1	HDAC3_Q3	1	1	1	1	1.18328e-07	6.46267e-05	-0.26	0.22	1.09	-0.41	0.319	1.86e-08	0.00056	-1.66	1.14	-1.21	4.89e-06	0.999	0.019
chr1_148327832_148328332	chr1	148327832	148328332	1	1	HDAC3_Q3	0	0	1	0	0.0190227	0.459046	-0.26	-0.71	-0.71	-0.07	0.844	0.00327	0.000174	-1.26	0.74	-0.5	0.17	0.96	0.168
chr5_174356435_174357098	chr5	174356435	174357098	1	0		1	0	0	0	7.61546e-10	0.0326747	-0.26	0.8	1.73	0.71	0.00111	2.72e-08	0.0668	-1.07	0.55	0.65	0.00532	0.982	0.907
chr1_145695258_145695758	chr1	145695258	145695758	1	0		0	0	0	0	2.09086e-05	0.105295	-0.265	-0.49	0.61	-0.07	0.203	7.13e-06	0.127	-1.44	0.91	0.65	0.022	0.992	0.907
chr3_115436210_115436710	chr3	115436210	115436710	0	1	HDAC3_Q1	0	1	1	1	0.0558688	0.0736123	-0.79	-1.44	-0.12	-0.81	0.0651	0.153	1.74e-06	-1.32	-0.26	-1.83	0.019	0.735	0.00042
chr8_69934204_69934704	chr8	69934204	69934704	0	1	HDAC3_Q1	0	1	1	1	0.110726	0.9646	0.18	1.72	0.72	0.35	0.152	0.153	1.74e-06	0.68	-0.32	-1.83	0.979	0.762	0.00042
chr2_884786_885286	chr2	884786	885286	0	1	HDAC3_Q1	0	1	1	1	0.284236	0.818889	-0.37	-1.13	-1.13	-1.08	0.152	0.532	1.74e-06	0	-0.74	-1.83	0.801	0.577	0.00042
chr13_58056344_58056844	chr13	58056344	58056844	0	1	HDAC3_Q1	0	1	1	1	0.957512	0.894107	-0.5	-0.28	-2.28	0.35	0.939	0.77	1.74e-06	0	-1	-1.83	0.95	0.607	0.00042
chr8_66787950_66788450	chr8	66787950	66788450	1	1	HDAC3_Q1	0	1	1	1	0.000152111	0.253085	-0.265	1.46	1.1	-0.44	0.0847	0.000146	4.58e-06	-0.53	0	-2.32	0.0985	0.699	6.89e-06
chr1_176688175_176688675	chr1	176688175	176688675	1	0		0	0	1	0	8.71794e-09	0.399132	-0.265	-0.98	0.02	-2.03	1.24e-09	0.31	0.0919	0.32	-0.85	-0.74	0.97	0.136	0.211
chr1_201603982_201604482	chr1	201603982	201604482	1	1	HDAC3_Q3	0	0	0	0	0.0033067	0.779448	-0.265	0.88	0.29	1.17	0.326	0.00114	0.000174	-0.53	0	0	0.748	0.554	0.537
chr12_107475191_107475691	chr12	107475191	107475691	0	1	HDAC3_Q2	0	1	1	1	0.0642448	0.192451	-2.37	-3.72	-1.13	-1.08	0.0368	0.321	2.48e-05	-3.32	-1.42	-1.83	0.567	0.0839	0.00042
chr8_99430599_99431099	chr8	99430599	99431099	0	1	HDAC3_Q2	0	1	1	1	0.0646257	0.868154	-0.87	-1.44	-1.03	-1.4	0.319	0.0373	2.48e-05	-1.42	-0.32	-1.83	0.699	0.762	0.00042
chr3_19735802_19736302	chr3	19735802	19736302	0	1	HDAC3_Q2	0	1	1	1	0.125627	0.378456	-0.565	-0.72	-0.72	-1.08	0.319	0.0856	2.48e-05	-0.81	-0.32	-1.83	0.215	0.567	0.00042
chr1_117035368_117035868	chr1	117035368	117035868	0	1	HDAC3_Q2	0	1	1	1	0.125627	0.138114	-2.065	-1.52	-2.52	-0.89	0.319	0.0856	2.48e-05	-1.81	-2.32	-1.83	0.384	0.0803	0.00042
chr7_66919283_66919783	chr7	66919283	66919783	0	1	HDAC3_Q2	0	1	1	1	0.18025	0.974961	-0.905	-1.93	1.07	-0.29	0.0847	0.515	2.48e-05	-2	0.19	-1.83	0.97	0.809	0.00042
chr4_39406904_39407404	chr4	39406904	39407404	0	1	HDAC3_Q2	0	1	1	1	0.217829	0.198084	0	0.61	0.88	-0.08	0.319	0.176	2.48e-05	-0.26	0.26	-1.83	0.0527	0.938	0.00042
chr15_96285551_96286051	chr15	96285551	96286051	0	1	HDAC3_Q2	0	1	1	1	0.217919	0.996542	-0.5	-2.13	1.78	-0.49	0.175	0.321	2.48e-05	-2.32	1.32	-1.83	0.918	1	0.00042
chr2_66014730_66015230	chr2	66014730	66015230	0	1	HDAC3_Q2	0	1	1	1	0.335754	0.689213	-0.125	1.24	0.02	0.06	0.319	0.321	2.48e-05	0.49	-0.74	-1.83	0.918	0.353	0.00042
chr6_38199216_38199716	chr6	38199216	38199716	0	1	HDAC3_Q2	0	1	1	1	0.38773	0.99996	0.87	0.29	1.55	-0.4	0.175	0.722	2.48e-05	0.74	1	-1.83	0.993	0.998	0.00042
chr14_30069473_30069973	chr14	30069473	30069973	0	1	HDAC3_Q2	0	1	1	1	0.569669	0.99739	0.34	0.72	1.3	0.35	0.72	0.321	2.48e-05	-0.32	1	-1.83	0.99	0.938	0.00042
chr16_56681848_56682348	chr16	56681848	56682348	0	1	HDAC3_Q2	0	1	1	1	0.569669	0.361599	-0.66	-0.45	-1.04	-0.4	0.72	0.321	2.48e-05	-0.74	-0.58	-1.83	0.353	0.323	0.00042
chr9_87563358_87563858	chr9	87563358	87563858	0	1	HDAC3_Q2	0	1	1	1	0.615856	0.991123	0.375	-0.93	0.65	-0.89	0.513	0.515	2.48e-05	-0.42	1.17	-1.83	0.875	0.994	0.00042
chr1_217883664_217884164	chr1	217883664	217884164	1	1	HDAC3_Q3	0	0	0	0	3.98599e-05	0.841648	-0.265	-1.65	0.05	-0.42	9.03e-06	0.321	0.00056	-0.32	-0.21	0.06	0.918	0.537	0.466
chr2_237496043_237496543	chr2	237496043	237496543	1	1	HDAC3_Q4	0	1	1	1	0.0465521	0.450627	-0.265	0.09	0.45	-0.48	0.0166	0.481	0.00257	0	-0.53	-1.23	0.384	0.413	0.00904
chr14_90383051_90383551	chr14	90383051	90383551	1	0		0	0	0	0	8.09862e-08	0.968841	-0.265	2.46	2.68	0.26	0.00069	5.77e-06	0.92	-0.53	0	0.38	0.856	0.889	0.75
chr10_103930984_103931484	chr10	103930984	103931484	0	1	HDAC3_Q3	0	1	1	1	0.202469	0.952437	-1	-1.77	-0.45	-1.14	0.499	0.102	0.000174	-2	0	-1.83	0.809	0.875	0.00042
chr3_167932184_167932684	chr3	167932184	167932684	0	1	HDAC3_Q3	0	1	1	1	0.236197	0.410598	-1.695	-2.88	-0.88	-1.25	0.191	0.328	0.000174	-2.58	-0.81	-1.83	0.371	0.371	0.00042
chr15_88720865_88721365	chr15	88720865	88721365	0	1	HDAC3_Q3	0	1	1	1	0.295632	0.578619	-0.63	-1.52	-0.2	-0.89	0.101	0.846	0.000174	-0.58	-0.68	-1.83	0.997	0.238	0.00042
chr3_102088751_102089251	chr3	102088751	102089251	0	1	HDAC3_Q3	0	1	1	1	0.559072	0.527778	-1.5	-2.72	-1.13	-1.08	0.326	0.687	0.000174	-2	-1	-1.83	0.577	0.353	0.00042
chr5_76324711_76325211	chr5	76324711	76325211	0	1	HDAC3_Q3	0	1	1	1	0.671567	0.961069	0.775	-0.07	-0.56	-1.25	0.326	0.947	0.000174	1.81	-0.26	-1.83	0.999	0.735	0.00042
chr6_138521016_138521516	chr6	138521016	138521516	0	1	HDAC3_Q3	0	1	1	1	0.828197	0.961295	-0.575	-1.71	2.46	0.92	0.947	0.501	0.000174	-3.32	2.17	-1.83	0.735	1	0.00042
chr3_63982090_63982590	chr3	63982090	63982590	1	0		0	0	0	0	0.0117108	0.964129	-0.265	-0.68	0.71	0.22	0.00277	0.567	0.241	-0.46	-0.07	0.73	0.963	0.773	0.96
chr15_88126496_88126996	chr15	88126496	88126996	0	1	HDAC3_Q3	0	1	1	1	0.111155	0.518683	-0.565	-0.45	1.42	-0.4	0.114	0.205	0.000779	-1.42	0.29	-1.83	0.215	0.921	0.00042
chr3_77703511_77704011	chr3	77703511	77704011	0	1	HDAC3_Q3	0	1	1	1	0.330351	0.065064	-2.29	-1.28	-0.28	0.35	0.488	0.205	0.000779	-3	-1.58	-1.83	0.0839	0.143	0.00042
chr15_93866357_93866857	chr15	93866357	93866857	0	1	HDAC3_Q3	0	1	1	1	0.403288	0.99907	0.23	-0.2	0.94	-0.89	0.203	0.66	0.000779	0	0.46	-1.83	0.995	0.962	0.00042
chr14_66855404_66855904	chr14	66855404	66855904	0	1	HDAC3_Q4	0	1	1	1	0.0594709	0.139766	-0.82	-0.2	-0.2	-0.89	0.636	0.0169	0.00257	-1.38	-0.26	-1.83	0.0426	0.735	0.00042
chr7_130597630_130598130	chr7	130597630	130598130	0	1	HDAC3_Q4	0	1	1	1	0.452648	0.398994	-0.95	-0.34	0.4	-0.29	0.332	0.481	0.00257	-1.22	-0.68	-1.83	0.554	0.238	0.00042
chr10_87746670_87747170	chr10	87746670	87747170	0	1	HDAC3_Q4	0	1	1	1	0.741628	0.643475	-1.065	-2.29	0.71	-0.66	0.478	0.782	0.00257	-2.32	0.19	-1.83	0.353	0.809	0.00042
chr20_50444772_50445272	chr20	50444772	50445272	1	1	HDAC3_Q2	0	1	1	1	0.00313289	0.448915	-0.27	0.74	0.87	0.39	0.0772	0.00453	2.09e-05	-0.54	0	-0.9	0.208	0.758	0.0155
chr20_63035313_63035813	chr20	63035313	63035813	0	1	HDAC3_Q4	0	1	1	1	0.382011	0.952208	-0.17	0.07	1.07	-0.89	0.15	0.824	0.0294	-0.22	-0.12	-1.83	0.933	0.758	0.00042
chr17_66359427_66359927	chr17	66359427	66359927	1	0		0	0	1	0	7.81652e-06	0.190525	-0.27	-0.25	0.49	-0.76	6.12e-07	0.824	0.118	0.36	-0.9	-0.51	0.884	0.0531	0.182
chr20_51701920_51702420	chr20	51701920	51702420	0	1	HDAC3_Q2	0	1	1	1	0.523138	0.792115	-0.23	0.62	1.01	-0.11	0.327	0.614	8.33e-06	-0.3	-0.16	-1.79	0.537	0.799	5.11e-09
chr10_1195467_1196143	chr10	1195467	1196143	0	1	HDAC3_Q1	0	1	1	1	0.0586898	0.837967	-0.275	0.88	1.03	0.17	0.0772	0.137	3.14e-07	-0.29	-0.26	-1.79	0.9	0.542	5.17e-06
chr15_89022800_89023441	chr15	89022800	89023441	0	1	HDAC3_Q1	0	1	1	1	0.69659	0.799706	0.55	0.71	0.71	0.17	0.334	0.99	1.73e-06	1.42	-0.32	-1.79	0.801	0.547	5.17e-06
chr8_144988552_144989052	chr8	144988552	144989052	0	1	HDAC3_Q1	0	1	1	1	0.540562	0.638602	-0.34	-0.2	0.07	-0.29	0.332	0.638	4.15e-06	-0.26	-0.42	-1.77	0.715	0.394	9.2e-06
chr14_41345993_41346493	chr14	41345993	41346493	1	0		0	0	1	0	1.03746e-05	0.239202	-0.27	0.61	1.75	-0.44	0.319	2.14e-06	0.392	-1.68	1.14	-0.32	0.0638	0.999	0.417
chr5_139348042_139348542	chr5	139348042	139348542	0	1	HDAC3_Q1	0	1	1	1	0.307408	0.727662	-0.095	-0.45	0.77	0.2	0.513	0.176	2.59e-09	-1	0.81	-1.77	0.371	0.97	3.39e-05
chr15_78917083_78917583	chr15	78917083	78917583	0	1	HDAC3_Q1	0	1	1	1	0.444716	0.882412	0.955	1.6	0.75	0.66	0.175	0.888	2.59e-09	2.17	-0.26	-1.77	0.993	0.56	3.39e-05
chr2_943613_944113	chr2	943613	944113	0	1	HDAC3_Q1	0	1	1	1	0.0958526	0.142893	-1.745	-1.28	1.04	0.95	0.101	0.192	5.44e-08	-2.81	-0.68	-1.77	0.0839	0.384	3.39e-05
chr12_80582297_80582797	chr12	80582297	80582797	0	1	HDAC3_Q1	0	1	1	1	0.173366	0.579304	0	-1.58	0	-0.94	0.844	0.0491	5.44e-08	-1.58	1.58	-1.77	0.238	0.999	3.39e-05
chr2_85575140_85575797	chr2	85575140	85575797	0	1	HDAC3_Q1	0	1	1	1	0.345976	0.974175	0.29	0.29	0.88	-0.06	0.326	0.328	5.44e-08	0	0.58	-1.77	0.827	0.945	3.39e-05
chr2_70064861_70065587	chr2	70064861	70065587	0	1	HDAC3_Q1	0	1	1	1	0.709818	0.987937	0.535	0.55	0.77	0.2	0.499	0.687	5.44e-08	0.58	0.49	-1.77	0.875	0.97	3.39e-05
chr15_75028407_75028907	chr15	75028407	75028907	1	0		0	0	0	0	1.36847e-06	0.661384	-0.27	0.89	2.37	1.03	4.48e-07	0.176	0.392	-0.26	-0.28	0.87	0.56	0.536	0.911
chr14_76237110_76237782	chr14	76237110	76237782	0	1	HDAC3_Q1	0	1	1	1	0.330351	0.999609	-0.21	-1.44	0.56	-0.8	0.488	0.205	5.95e-07	-1.42	1	-1.77	0.98	0.992	3.39e-05
chr7_140673958_140674458	chr7	140673958	140674458	1	1	HDAC3_Q1	0	1	1	1	0.0247221	0.271583	-0.275	0.23	-1.19	-2.09	0.152	0.0247	2.42e-07	0.19	-0.74	-2.91	0.215	0.353	1.09e-07
chr3_136628071_136628571	chr3	136628071	136628571	0	1	HDAC3_Q1	0	1	1	1	0.453451	0.258906	-1.32	-0.93	-0.93	-0.29	0.478	0.335	4.15e-06	-1.42	-1.22	-1.77	0.384	0.185	3.39e-05
chr20_60972626_60973126	chr20	60972626	60973126	0	1	HDAC3_Q2	0	1	1	1	0.804617	0.912322	-0.34	-0.29	0.03	-0.06	0.939	0.473	2.09e-05	-1	0.32	-1.77	0.699	0.875	3.39e-05
chr16_77973172_77973823	chr16	77973172	77973823	0	1	HDAC3_Q2	0	1	1	1	0.940628	0.999165	0.635	0.37	1.14	-0.21	0.733	0.922	8.17e-05	0.49	0.78	-1.77	0.979	0.98	3.39e-05
chr17_49271695_49272195	chr17	49271695	49272195	0	1	HDAC3_Q3	0	1	1	1	0.886688	0.569288	0.16	0.48	0.29	-0.29	0.955	0.59	0.000263	-0.17	0.49	-1.77	0.238	0.97	3.39e-05
chr5_134832429_134832929	chr5	134832429	134832929	1	1	HDAC3_Q1	0	0	1	0	0.0013007	0.678858	-0.275	2.85	2.26	3.37	0.00313	0.0418	2.7e-10	0.26	-0.81	-0.6	0.849	0.371	0.0563
chr7_32610095_32610595	chr7	32610095	32610595	1	1	HDAC3_Q2	0	1	1	1	0.00709059	0.401537	-0.275	0.14	0.88	-1.18	0.101	0.00874	3.99e-05	-0.87	0.32	-2.32	0.153	0.87	6.89e-06
chr3_133120654_133121154	chr3	133120654	133121154	0	1	HDAC3_Q2	0	1	1	1	0.694393	0.999995	1.05	-1.87	1.03	-0.91	0.33	0.996	5.44e-05	1	1.1	-1.74	1	0.997	1.57e-05
chr12_79615471_79615971	chr12	79615471	79615971	1	1	HDAC3_Q2	0	1	1	1	0.0193424	0.809239	-0.275	-0.45	0.4	-1.51	0.00858	0.328	3.99e-05	-0.26	-0.29	-2.32	0.827	0.544	6.89e-06
chr7_141747645_141748145	chr7	141747645	141748145	0	1	HDAC3_Q1	0	1	1	1	0.0991608	0.477451	0	0.72	1.3	0.68	0.308	0.0657	3.12e-08	-0.58	0.58	-1.74	0.185	0.938	6.15e-05
chr20_57557673_57558173	chr20	57557673	57558173	1	1	HDAC3_Q2	0	1	1	1	0.00214365	0.905162	-0.275	-0.29	0.38	-0.65	0.00265	0.0862	6.6e-06	-0.38	-0.17	-1.21	0.824	0.725	0.00128
chr1_148407826_148408326	chr1	148407826	148408326	1	1	HDAC3_Q2	0	1	1	1	0.0124721	0.870979	-0.275	-0.61	0.97	0.03	0.0282	0.0599	1.29e-05	-1	0.45	-0.84	0.547	0.982	0.0296
chr8_96331600_96332100	chr8	96331600	96332100	0	1	HDAC3_Q1	0	1	1	1	0.640576	0.835515	1	-0.3	-0.98	-1.33	0.319	0.888	7.83e-07	2	0	-1.74	0.865	0.56	6.15e-05
chr16_72847283_72847783	chr16	72847283	72847783	1	0		0	1	1	1	2.11226e-05	0.0682514	-0.275	-0.22	-0.22	-1.4	2.13e-06	0.687	0.0668	0.81	-1.36	-0.95	0.994	0.0128	0.0151
chr10_39193895_39194395	chr10	39193895	39194395	1	1	HDAC3_Q3	1	0	1	0	5.32658e-06	0.0234117	-0.275	1.61	2.1	1.75	0.72	4.65e-07	0.00056	-1.77	1.22	-0.71	0.00363	0.97	0.104
chr11_66998144_66998644	chr11	66998144	66998644	0	1	HDAC3_Q2	0	1	1	1	0.111823	0.998535	0.955	1.45	1.19	-0.75	0.203	0.116	5.44e-05	1	0.91	-1.74	0.954	0.992	6.15e-05
chr3_128420402_128420902	chr3	128420402	128420902	0	1	HDAC3_Q2	0	1	1	1	0.927467	0.416093	-0.66	-2.52	-0.52	-0.56	0.976	0.66	5.44e-05	-2.32	1	-1.74	0.143	0.982	6.15e-05
chr3_4274860_4275360	chr3	4274860	4275360	0	1	HDAC3_Q3	0	1	1	1	0.91002	0.99507	0.255	-0.85	-0.58	-1.21	0.979	0.62	0.000823	-0.49	1	-1.74	0.962	0.938	6.15e-05
chr9_129024793_129025293	chr9	129024793	129025293	0	1	HDAC3_Q3	0	1	1	1	0.999165	0.995365	1.32	1.11	1.31	0.27	0.979	0.98	0.000823	1.22	1.42	-1.74	0.908	0.997	6.15e-05
chr17_72270746_72271717	chr17	72270746	72271717	1	1	HDAC3_Q3	0	0	1	0	0.0228736	0.15672	-0.275	-0.82	-0.95	-0.46	0.957	0.00358	8.21e-05	-1.06	0.51	-0.5	0.0374	0.971	0.0808
chr3_189078694_189079194	chr3	189078694	189079194	1	1	HDAC3_Q4	1	0	0	0	5.32658e-06	0.0234117	-0.275	0.61	1.1	1.4	0.72	4.65e-07	0.00848	-1.77	1.22	0.3	0.00363	0.97	0.756
chr10_70624030_70624530	chr10	70624030	70624530	0	1	HDAC3_Q1	0	1	1	1	0.15126	0.997577	0.905	0.55	0.77	-0.07	0.12	0.289	2.7e-10	1	0.81	-1.74	0.96	0.97	0.000225
chr16_30961454_30961954	chr16	30961454	30961954	0	1	HDAC3_Q1	0	1	1	1	0.289438	0.958887	0.21	-0.34	0.07	0.04	0.287	0.289	2.7e-10	0	0.42	-1.74	0.801	0.908	0.000225
chr12_72849875_72850375	chr12	72849875	72850375	1	0		1	0	0	0	5.15725e-06	0.0145409	-0.275	-0.71	-1.2	-1.89	4.48e-07	0.722	0.659	1.22	-1.77	0.63	0.999	0.00202	0.82
chr2_99650950_99651450	chr2	99650950	99651450	0	1	HDAC3_Q1	0	1	1	1	0.902423	0.922003	2.245	0.65	0.8	-0.56	0.769	0.77	3.12e-08	2.17	2.32	-1.74	0.632	1	0.000225
chr7_39733081_39733760	chr7	39733081	39733760	1	0		0	0	0	0	1.85326e-12	0.555575	-0.275	2.27	1.78	0.53	2.99e-08	1.97e-06	0.851	0.07	-0.62	1.66	0.883	0.251	0.986
chr11_85809950_85810450	chr11	85809950	85810450	1	1	HDAC3_Q3	1	1	1	1	0.00534188	0.0417409	-0.28	2.42	1.72	0.68	0.333	0.00192	0.000258	-0.39	-0.17	-1.84	0.0128	0.547	6.15e-05
chr8_109233613_109234167	chr8	109233613	109234167	1	1	HDAC3_Q3	1	1	1	1	1.43923e-10	0.000178373	-0.28	0.08	0.14	-1.49	0.000284	1.88e-08	0.000263	-0.56	0	-1.17	1.77e-05	0.831	0.00258
chr14_71052172_71052672	chr14	71052172	71052672	0	1	HDAC3_Q1	0	1	1	1	0.0646257	0.549656	-0.5	1.61	1.29	1.26	0.319	0.0373	7.83e-07	-0.68	-0.32	-1.74	0.384	0.567	0.000225
chr7_76367432_76367932	chr7	76367432	76367932	0	1	HDAC3_Q1	0	1	1	1	0.0776056	0.87195	0.195	2.58	3.72	2.23	0.0847	0.176	7.83e-07	-0.26	0.65	-1.74	0.56	0.962	0.000225
chr15_93410702_93411202	chr15	93410702	93411202	0	1	HDAC3_Q1	0	1	1	1	0.0948372	0.968253	-0.42	-1.13	-0.13	-0.75	0.513	0.0373	7.83e-07	-1.42	0.58	-1.74	0.809	0.938	0.000225
chr2_55347441_55347941	chr2	55347441	55347941	0	1	HDAC3_Q1	0	1	1	1	0.307016	0.880457	0.5	0.07	0.49	-0.55	0.175	0.515	7.83e-07	0.58	0.42	-1.74	0.577	0.958	0.000225
chr4_139023420_139023920	chr4	139023420	139023920	0	1	HDAC3_Q1	1	1	1	1	0.335754	0.0072935	-0.74	0.88	0.88	1.26	0.319	0.321	7.83e-07	-0.74	-0.74	-1.74	0.00158	0.577	0.000225
chr12_49660693_49661193	chr12	49660693	49661193	0	1	HDAC3_Q1	0	1	1	1	0.44604	0.205627	1.21	1.29	1.29	0.26	0.887	0.176	7.83e-07	0.42	2	-1.74	0.0527	0.986	0.000225
chr2_24092559_24093059	chr2	24092559	24093059	0	1	HDAC3_Q1	0	1	1	1	0.44604	0.207338	1.21	0.28	0.28	-0.75	0.887	0.176	7.83e-07	0.42	2	-1.74	0.0527	0.997	0.000225
chr12_100799039_100799539	chr12	100799039	100799539	0	1	HDAC3_Q1	0	1	1	1	0.615856	0.990118	0	-1.77	0.23	-0.81	0.513	0.515	7.83e-07	-1	1	-1.74	0.875	0.986	0.000225
chr17_21082740_21083240	chr17	21082740	21083240	0	1	HDAC3_Q1	0	1	1	1	0.642408	0.720574	1.085	-0.85	0	-1.21	0.887	0.321	7.83e-07	0	2.17	-1.74	0.353	1	0.000225
chr1_119763852_119764352	chr1	119763852	119764352	1	1	HDAC3_Q2	0	1	1	1	0.00184226	0.369259	-0.285	1.02	1.6	0.66	0.0368	0.00524	2.48e-05	-0.74	0.17	-1.23	0.133	0.884	0.00904
chr14_99318196_99318696	chr14	99318196	99318696	0	1	HDAC3_Q2	0	1	1	1	0.053168	0.516754	-0.585	0.29	1.1	0.26	0.191	0.0491	8.5e-06	-1.17	0	-1.74	0.238	0.827	0.000225
chr15_78294622_78295122	chr15	78294622	78295122	0	1	HDAC3_Q2	0	1	1	1	0.0574379	0.74826	-1	-2.17	-0.17	-1.21	0.101	0.102	8.5e-06	-2	0	-1.74	0.554	0.687	0.000225
chr17_70927465_70927965	chr17	70927465	70927965	0	1	HDAC3_Q2	0	1	1	1	0.0958526	0.430196	-0.405	-1.55	-0.55	-1.59	0.101	0.192	8.5e-06	-0.81	0	-1.74	0.215	0.687	0.000225
chr21_41430796_41431296	chr21	41430796	41431296	0	1	HDAC3_Q2	0	1	1	1	0.236197	0.758581	0	0.55	0.77	-0.07	0.191	0.328	8.5e-06	0	0	-1.74	0.56	0.699	0.000225
chr8_68881797_68882297	chr8	68881797	68882297	0	1	HDAC3_Q2	0	1	1	1	0.398321	0.972158	-0.245	0.18	0.5	0.14	0.685	0.192	8.5e-06	-0.81	0.32	-1.74	0.884	0.875	0.000225
chr14_55629179_55629679	chr14	55629179	55629679	0	1	HDAC3_Q2	0	1	1	1	0.559072	0.999636	0.29	-0.72	0.45	-0.75	0.326	0.687	8.5e-06	0	0.58	-1.74	0.994	0.979	0.000225
chr16_12521615_12522115	chr16	12521615	12522115	0	1	HDAC3_Q2	0	1	1	1	0.560145	0.496232	0.53	0.2	1.2	-0.16	0.685	0.328	8.5e-06	-0.26	1.32	-1.74	0.185	0.997	0.000225
chr2_186845916_186846416	chr2	186845916	186846416	0	1	HDAC3_Q2	0	1	1	1	0.710216	0.420844	0.13	-0.71	1.88	0.26	0.685	0.501	8.5e-06	-1.32	1.58	-1.74	0.143	0.999	0.000225
chr10_70400816_70401316	chr10	70400816	70401316	0	1	HDAC3_Q2	0	1	1	1	0.998067	0.664789	0	0.72	-2.28	0.68	0.947	0.991	8.5e-06	2	-2	-1.74	1	0.303	0.000225
chr1_198714384_198714884	chr1	198714384	198714884	1	0		1	0	0	0	1.03746e-05	1.52545e-09	-0.285	-0.3	0.29	-0.65	0.319	2.14e-06	0.192	-1.42	0.85	0.23	6.36e-11	0.979	0.332
chr10_89426167_89426667	chr10	89426167	89426667	1	1	HDAC3_Q4	1	0	0	0	2.05811e-10	0.0497134	-0.285	1.3	1.89	1.37	0.0414	1.87e-10	0.00602	-1.42	0.85	0.33	0.00883	0.979	0.749
chr5_173786121_173786621	chr5	173786121	173786621	0	1	HDAC3_Q2	0	1	1	1	0.0657795	0.870303	-0.785	-1.49	0.09	-1.11	0.203	0.0599	5.44e-05	-1.74	0.17	-1.74	0.676	0.793	0.000225
chr8_86575029_86575529	chr8	86575029	86575529	0	1	HDAC3_Q2	0	1	1	1	0.132491	0.197814	-0.79	0.11	-0.21	-0.25	0.488	0.0599	5.44e-05	-1	-0.58	-1.74	0.133	0.371	0.000225
chr15_91637110_91637610	chr15	91637110	91637610	0	1	HDAC3_Q2	0	1	1	1	0.173921	0.539605	-1.595	-2.29	0.51	-0.33	0.203	0.205	5.44e-05	-3	-0.19	-1.74	0.384	0.55	0.000225
chr16_29030815_29031315	chr16	29030815	29031315	0	1	HDAC3_Q2	0	1	1	1	0.193542	0.323597	-0.255	0.09	-0.72	-0.75	0.0591	0.811	5.44e-05	0.81	-1.32	-1.74	0.875	0.111	0.000225
chr21_42768090_42768590	chr21	42768090	42768590	0	1	HDAC3_Q2	0	1	1	1	0.312591	0.874153	-0.18	-0.98	-0.17	-1.02	0.114	0.811	5.44e-05	0	-0.36	-1.74	0.986	0.55	0.000225
chr1_189512700_189513200	chr1	189512700	189513200	0	1	HDAC3_Q2	0	1	1	1	0.312591	0.936865	-0.085	0.72	1.72	0.68	0.114	0.811	5.44e-05	0	-0.17	-1.74	0.97	0.687	0.000225
chr7_2966414_2966914	chr7	2966414	2966914	0	1	HDAC3_Q2	0	1	1	1	0.463819	0.749319	0.245	-0.56	0.29	-0.92	0.809	0.205	5.44e-05	-0.68	1.17	-1.74	0.384	0.994	0.000225
chr16_4093817_4094317	chr16	4093817	4094317	0	1	HDAC3_Q2	0	1	1	1	0.499449	0.345153	-0.79	-1.65	-0.65	-0.68	0.203	0.918	5.44e-05	-0.58	-1	-1.74	0.96	0.111	0.000225
chr8_52254659_52255159	chr8	52254659	52255159	0	1	HDAC3_Q2	0	1	1	1	0.499449	0.878883	0.16	0.61	0.88	0.26	0.203	0.918	5.44e-05	0.74	-0.42	-1.74	0.993	0.554	0.000225
chr7_5132143_5132643	chr7	5132143	5132643	0	1	HDAC3_Q2	0	1	1	1	0.502524	0.878883	0.515	0.09	0.09	-0.75	0.918	0.205	5.44e-05	-0.19	1.22	-1.74	0.554	0.993	0.000225
chr3_48609587_48610087	chr3	48609587	48610087	0	1	HDAC3_Q2	0	1	1	1	0.868783	0.966144	0.13	-0.12	1.29	0.26	0.658	0.811	5.44e-05	-0.42	0.68	-1.74	0.762	0.986	0.000225
chr12_53655866_53656366	chr12	53655866	53656366	0	1	HDAC3_Q2	0	1	1	1	0.927467	0.999734	0.63	-0.51	0.07	-0.55	0.976	0.66	5.44e-05	-0.32	1.58	-1.74	0.979	0.998	0.000225
chr10_28741340_28741840	chr10	28741340	28741840	0	1	HDAC3_Q2	0	1	1	1	0.927467	0.998794	0	-0.82	0.5	0.14	0.976	0.66	5.44e-05	-1.32	1.32	-1.74	0.958	0.993	0.000225
chr7_73398601_73399101	chr7	73398601	73399101	0	1	HDAC3_Q2	0	1	1	1	0.932608	0.63976	-0.84	-0.71	1.61	1.26	0.809	0.811	5.44e-05	-2	0.32	-1.74	0.323	0.875	0.000225
chr9_135456875_135457375	chr9	135456875	135457375	0	1	HDAC3_Q2	0	1	1	1	0.932608	0.279972	-0.84	-0.12	-2.44	-0.48	0.809	0.811	5.44e-05	0.32	-2	-1.74	0.986	0.0803	0.000225
chr5_10443671_10444171	chr5	10443671	10444171	1	0		1	1	1	1	2.79792e-06	0.00039002	-0.285	-0.36	0.29	-3.49	5.14e-07	0.328	0.535	0.22	-0.79	-1.91	0.000158	0.219	0.0366
chr8_105029393_105029893	chr8	105029393	105029893	0	1	HDAC3_Q3	0	1	1	1	0.14556	0.537811	-0.635	-0.82	0.18	-0.86	0.0686	0.481	0.000242	-0.81	-0.46	-1.74	0.384	0.547	0.000225
chr14_75381613_75382113	chr14	75381613	75382113	0	1	HDAC3_Q3	0	1	1	1	0.374167	0.754678	-1.66	-3.04	0.55	-0.07	0.125	0.959	0.000242	-2.58	-0.74	-1.74	0.983	0.394	0.000225
chr10_806587_807087	chr10	806587	807087	0	1	HDAC3_Q3	0	1	1	1	0.453451	0.267109	-0.03	0.88	1.46	0.26	0.478	0.335	0.000242	-0.42	0.36	-1.74	0.0839	0.884	0.000225
chr2_160161549_160162049	chr2	160161549	160162049	0	1	HDAC3_Q3	0	1	1	1	0.668257	0.691418	-0.61	-0.71	0.29	-0.33	0.636	0.481	0.000242	-1.22	0	-1.74	0.384	0.849	0.000225
chr17_78567830_78568330	chr17	78567830	78568330	0	1	HDAC3_Q3	0	1	1	1	0.682778	0.355003	-0.5	0.02	0.43	0.39	0.332	0.959	0.000242	0	-1	-1.74	1	0.111	0.000225
chr12_104674054_104674554	chr12	104674054	104674554	0	1	HDAC3_Q3	0	1	1	1	0.88889	0.985949	0	0.72	1.3	0.68	0.636	0.892	0.000242	0	0	-1.74	0.986	0.849	0.000225
chr8_74772789_74773289	chr8	74772789	74773289	0	1	HDAC3_Q3	0	1	1	1	0.988704	0.703326	0.37	0.03	-0.29	-0.33	0.89	0.959	0.000242	0.74	0	-1.74	0.594	0.567	0.000225
chr15_52978157_52978657	chr15	52978157	52978657	1	0		0	0	1	0	0.00751932	0.389114	-0.285	-0.25	-0.25	-1.75	0.0016	0.59	0.495	0.29	-0.86	-0.62	0.87	0.146	0.202
chr17_49540464_49540964	chr17	49540464	49540964	0	1	HDAC3_Q3	0	1	1	1	0.0587244	0.194088	-0.715	0.09	0.09	-0.75	0.135	0.0784	0.000823	-0.78	-0.65	-1.74	0.283	0.17	0.000225
chr5_176463320_176463820	chr5	176463320	176463820	0	1	HDAC3_Q3	0	1	1	1	0.157383	0.0687463	-1.21	-0.93	0.07	-0.56	0.0772	0.473	0.000823	-1.42	-1	-1.74	0.0839	0.153	0.000225
chr14_65815238_65815738	chr14	65815238	65815738	0	1	HDAC3_Q3	0	1	1	1	0.239529	0.395922	-1.28	0.02	0.75	0.39	0.135	0.473	0.000823	-1.42	-1.14	-1.74	0.98	0.133	0.000225
chr10_19119689_19120189	chr10	19119689	19120189	0	1	HDAC3_Q3	0	1	1	1	0.409273	0.965865	-0.335	-0.29	1.17	-0.33	0.617	0.222	0.000823	-1.32	0.65	-1.74	0.78	0.962	0.000225
chr2_15175495_15175995	chr2	15175495	15175995	0	1	HDAC3_Q3	0	1	1	1	0.96668	0.992971	0.21	-0.29	-0.29	-0.33	0.995	0.757	0.000823	-0.58	1	-1.74	0.9	0.982	0.000225
chr20_62953222_62953722	chr20	62953222	62953722	0	1	HDAC3_Q3	0	1	1	1	0.525955	0.900647	-0.66	-0.13	0.87	-0.16	0.601	0.337	0.00229	-1.32	0	-1.74	0.857	0.687	0.000225
chr12_95457400_95457900	chr12	95457400	95457900	0	1	HDAC3_Q4	0	1	1	1	0.700233	0.23974	-1	0.66	1.07	1.04	0.991	0.337	0.0114	-2	0	-1.74	0.0839	0.762	0.000225
chr15_81263492_81263992	chr15	81263492	81263992	0	1	HDAC3_Q4	0	1	1	1	0.967806	0.681839	-0.47	-0.33	-0.33	-0.68	0.803	0.943	0.0114	-0.26	-0.68	-1.74	0.827	0.384	0.000225
chr2_101946770_101947270	chr2	101946770	101947270	1	1	HDAC3_Q1	0	1	1	1	0.000433017	0.90199	-0.29	0.43	1.24	-0.31	0.00313	0.0124	3.36e-08	-0.58	0	-2.2	0.715	0.827	3.58e-05
chr5_92431759_92432259	chr5	92431759	92432259	1	1	HDAC3_Q1	0	1	1	1	0.00016227	0.960216	-0.29	-0.71	0.29	0.52	0.00124	0.0107	1.74e-19	-0.58	0	-1.57	0.96	0.762	0.000387
chr8_81350315_81350965	chr8	81350315	81350965	1	1	HDAC3_Q1	0	1	1	1	0.00330788	0.745208	-0.29	0.03	0.29	0.54	0.00243	0.153	3.74e-09	0	-0.58	-0.98	0.958	0.394	0.0136
chr9_127959455_127959955	chr9	127959455	127959955	1	0		0	0	1	0	0.00546004	0.700288	-0.29	-1.13	0.61	-1.45	0.000714	0.918	0.253	0	-0.58	-1.06	0.801	0.417	0.0898
chr20_42653683_42654183	chr20	42653683	42654183	1	0		0	0	0	0	0.00522695	0.474088	-0.29	-0.71	0.51	0.16	0.00069	0.904	0.208	0	-0.58	0.46	0.992	0.173	0.656
chr2_41366056_41366556	chr2	41366056	41366556	1	1	HDAC3_Q1	0	1	1	1	0.00133184	0.68566	-0.29	-1.72	-1.72	-3.04	0.367	0.000366	5.33e-14	-1.58	1	-4.02	0.371	0.865	3.08e-12
chr14_100760143_100760643	chr14	100760143	100760643	1	1	HDAC3_Q1	0	1	1	1	0.0296644	0.578619	-0.29	-1.12	0.61	-0.05	0.319	0.0146	4.58e-06	-1.58	1	-0.93	0.238	0.997	0.0268
chr5_46182752_46183252	chr5	46182752	46183252	1	1	HDAC3_Q1	0	0	1	0	0.000111052	0.0817604	-0.29	-0.72	0.28	0.25	0.0122	0.00072	3.13e-09	-1	0.42	-0.62	0.0166	0.958	0.1
chr8_110958374_110958874	chr8	110958374	110958874	1	1	HDAC3_Q2	0	0	0	0	1.35571e-05	0.780827	-0.29	-0.5	-0.05	0.02	5.38e-05	0.0169	1.71e-05	-0.24	-0.34	0.07	0.653	0.637	0.5
chr8_94356955_94357455	chr8	94356955	94357455	1	0		0	0	0	0	0.00244748	0.657193	-0.29	0.28	0.87	0.11	0.212	0.00125	0.105	-1	0.42	0.02	0.311	0.954	0.409
chr14_35068850_35069350	chr14	35068850	35069350	1	0		0	0	0	0	0.0202141	0.118343	-0.29	-0.26	0	-0.13	0.00309	0.959	0.361	0.74	-1.32	0.14	0.594	0.0426	0.64
chr12_51216240_51216740	chr12	51216240	51216740	1	0		0	0	0	0	0.000302878	0.355478	-0.29	-0.88	0.12	-0.65	3.1e-05	0.846	0.312	0.42	-1	0.23	0.993	0.112	0.691
chr21_41940135_41940635	chr21	41940135	41940635	1	1	HDAC3_Q4	0	0	0	0	4.84997e-07	0.149643	-0.29	-0.72	0.28	0.25	4.94e-08	0.532	0.0291	0.42	-1	0.64	1	0.0342	0.891
chr17_66394637_66395137	chr17	66394637	66395137	1	0		0	0	0	0	0.000102316	0.187855	-0.29	0.51	0.02	-0.07	3.62e-05	0.222	0.47	0.49	-1.07	0.91	0.946	0.0487	0.957
chr17_72095920_72096420	chr17	72095920	72096420	1	0		1	0	0	0	0.000196678	0.0234937	-0.29	0.03	0.93	0.46	0.203	8.06e-05	0.253	-1.28	0.7	0.91	0.00363	0.974	0.907
chr5_32145843_32146482	chr5	32145843	32146482	0	1	HDAC3_Q1	0	1	1	1	0.658959	0.769547	-0.55	-0.71	-1.44	-0.57	0.89	0.335	2.05e-07	-0.68	-0.42	-1.71	0.699	0.577	1.83e-05
chr15_51997797_51998432	chr15	51997797	51998432	0	1	HDAC3_Q1	0	1	1	1	0.658959	0.997704	0.625	-0.98	1.27	-0.52	0.89	0.335	2.05e-07	-1	2.25	-1.71	0.933	1	1.83e-05
chr7_97011489_97011989	chr7	97011489	97011989	1	1	HDAC3_Q1	0	1	1	1	0.0441465	0.737448	-0.295	-0.04	0.55	0.42	0.513	0.0146	7.83e-07	-1.17	0.58	-1.24	0.394	0.938	0.00435
chr8_129985828_129986328	chr8	129985828	129986328	1	1	HDAC3_Q2	0	1	1	1	9.5693e-05	0.4436	-0.295	-0.16	-0.33	-3.65	0.0144	0.000519	2.48e-05	-0.42	-0.17	-3.78	0.283	0.547	7.82e-10
chr7_101084537_101085037	chr7	101084537	101085037	0	1	HDAC3_Q3	0	1	1	1	0.902957	0.995093	-0.025	0.16	0.81	-0.19	0.681	0.871	0.000244	-0.19	0.14	-1.71	0.98	0.921	1.83e-05
chr15_52136187_52136687	chr15	52136187	52136687	0	1	HDAC3_Q3	0	1	1	1	0.986513	0.985639	-0.205	-1.17	0	-0.71	0.869	0.967	0.000244	-0.58	0.17	-1.71	0.945	0.884	1.83e-05
chr20_58314836_58315336	chr20	58314836	58315336	1	1	HDAC3_Q3	0	1	1	1	0.00155778	0.194264	-0.295	1.09	1.28	0.25	0.000361	0.443	0.00155	0.11	-0.7	-1.12	0.54	0.0892	0.00304
chr17_69006877_69007377	chr17	69006877	69007377	1	0		1	0	0	0	5.94089e-09	0.011332	-0.295	-0.16	0.35	-0.39	0.00198	1.3e-07	0.851	-0.87	0.28	2.35	0.00159	0.951	1
chr16_82080829_82081329	chr16	82080829	82081329	1	1	HDAC3_Q1	0	1	1	1	3.73735e-09	0.753895	-0.295	-0.37	-0.56	-1.14	0.0122	1.3e-08	3.13e-09	-0.81	0.22	-1.35	0.421	0.918	0.0034
chr7_108699314_108699952	chr7	108699314	108699952	1	1	HDAC3_Q1	0	1	1	1	0.000589553	0.791401	-0.3	-0.71	-0.06	-0.86	0.00111	0.0491	5.44e-08	-0.36	-0.24	-1.34	0.793	0.54	0.000802
chr15_53272104_53272604	chr15	53272104	53272604	1	1	HDAC3_Q1	0	1	1	1	0.000310333	0.955989	-0.3	-0.3	0.58	-0.23	0.00514	0.00524	1.85e-08	-0.74	0.14	-1.25	0.78	0.921	0.00212
chr21_41886744_41887569	chr21	41886744	41887569	1	1	HDAC3_Q1	0	1	1	1	3.24576e-08	0.993505	-0.3	-1.03	1.43	0.07	1.78e-08	0.0856	5.99e-14	-0.81	0.21	-1.29	0.933	0.952	0.000253
chr21_42133562_42134062	chr21	42133562	42134062	1	1	HDAC3_Q2	0	1	1	1	0.000787249	0.0850094	-0.3	-0.03	0.29	-1.4	0.00858	0.00874	3.99e-05	-0.46	-0.14	-1.95	0.0214	0.78	0.000107
chr3_62347964_62348464	chr3	62347964	62348464	0	1	HDAC3_Q1	0	1	1	1	0.269464	0.920545	-0.45	-0.49	1.51	0.16	0.429	0.175	7.21e-09	-1.58	0.68	-1.67	0.632	0.995	7e-08
chr21_40867596_40868096	chr21	40867596	40868096	0	1	HDAC3_Q1	0	1	1	1	0.175575	0.279519	-0.69	0.07	0.65	0.14	0.0918	0.459	2.1e-06	-0.74	-0.64	-1.67	0.401	0.197	2.84e-06
chr19_46600547_46601344	chr19	46600547	46601344	1	0		0	0	0	0	1.70392e-45	0.577373	-0.3	1.88	2.58	-0.88	6.5e-21	2.41e-27	0.241	-0.78	0.18	0.05	0.241	0.981	0.606
chr3_197347063_197347750	chr3	197347063	197347750	0	1	HDAC3_Q1	0	1	1	1	0.340159	0.332244	-1.08	-0.78	0.22	0.29	0.47	0.222	6.98e-08	-1.74	-0.42	-1.67	0.256	0.394	9.67e-06
chr15_85854537_85855337	chr15	85854537	85855337	0	1	HDAC3_Q2	1	1	1	1	0.0579621	0.000170803	-1.545	-0.71	-0.44	-0.37	0.161	0.0647	2.8e-05	-1.77	-1.32	-1.67	0.000698	0.0201	9.67e-06
chr11_68767142_68767642	chr11	68767142	68767642	1	0		1	0	0	0	0.000693653	4.5955e-05	-0.3	-0.12	0.73	0.52	0.809	8.06e-05	0.253	-1.77	1.17	0.64	3.4e-06	0.994	0.891
chr6_144113161_144113661	chr6	144113161	144113661	1	0		1	0	1	0	6.87905e-07	0.000127145	-0.305	0.77	-0.45	-1.36	4.94e-08	0.77	0.504	1.81	-2.42	-0.32	0.632	1.61e-05	0.208
chr5_179346788_179347425	chr5	179346788	179347425	1	1	HDAC3_Q1	0	0	1	0	0.0104197	0.22498	-0.305	-0.06	0.16	0.58	0.0368	0.0373	1.25e-07	-0.42	-0.19	-0.57	0.0839	0.699	0.096
chr9_105285974_105286474	chr9	105285974	105286474	0	1	HDAC3_Q1	1	1	1	1	0.405115	0.00482075	-1.16	-2.65	0.35	-0.42	0.658	0.205	2.86e-06	-3	0.68	-1.67	0.000594	0.958	3.39e-05
chr17_68189662_68190162	chr17	68189662	68190162	1	1	HDAC3_Q2	0	1	1	1	0.00107004	0.788189	-0.305	-0.41	0.42	-0.75	0.000462	0.228	6.6e-06	-0.29	-0.32	-1.34	0.978	0.434	0.000394
chr2_84548632_84549132	chr2	84548632	84549132	0	1	HDAC3_Q1	0	1	1	1	0.191087	0.867654	-0.37	-0.28	1.3	0.95	0.308	0.153	4.19e-10	-1.32	0.58	-1.67	0.567	0.938	0.000118
chr16_84104286_84104786	chr16	84104286	84104786	1	0		0	0	0	0	0.02284	0.235676	-0.305	0.51	0.88	0.36	0.755	0.00453	0.66	-1.19	0.58	0.66	0.0638	0.979	0.749
chr6_28863283_28863783	chr6	28863283	28863783	1	0		0	0	0	0	0.00210398	0.54792	-0.305	0.14	1.26	0.21	0.478	0.000468	0.754	-1.5	0.89	1.07	0.219	0.989	0.949
chr5_175501634_175502134	chr5	175501634	175502134	1	0		0	0	0	0	5.76545e-06	0.0684748	-0.305	0.88	0.51	0.17	2.07e-06	0.176	0.659	0.58	-1.19	1.46	0.998	0.0128	0.973
chr12_121694471_121695139	chr12	121694471	121695139	0	1	HDAC3_Q1	1	1	1	1	0.17179	0.0001166	-1.875	-0.28	-1.28	0.95	0.0484	0.846	3.12e-07	-0.58	-3.17	-1.67	0.908	1.02e-05	0.000118
chr12_123023021_123023674	chr12	123023021	123023674	0	1	HDAC3_Q1	0	1	1	1	0.255802	0.980301	0.23	-0.04	1.42	0.2	0.685	0.102	3.12e-07	-1	1.46	-1.67	0.809	0.999	0.000118
chr16_77781813_77782313	chr16	77781813	77782313	0	1	HDAC3_Q1	0	1	1	1	0.398321	0.949064	0.325	-0.98	0.48	-0.74	0.685	0.192	3.12e-07	-0.81	1.46	-1.67	0.699	0.999	0.000118
chr7_110512154_110512654	chr7	110512154	110512654	0	1	HDAC3_Q1	0	1	1	1	0.63238	0.953411	-0.5	-2.93	0.24	-0.69	0.844	0.328	3.12e-07	-2.58	1.58	-1.67	0.715	0.994	0.000118
chr1_174629403_174629903	chr1	174629403	174629903	0	1	HDAC3_Q1	0	1	1	1	0.673788	0.207648	0.115	-0.93	0.88	0.31	0.947	0.328	3.12e-07	-1.58	1.81	-1.67	0.0527	0.999	0.000118
chr2_129389638_129390331	chr2	129389638	129390331	0	1	HDAC3_Q1	0	1	1	1	0.0536013	0.564959	-1.18	-0.78	-0.05	-0.14	0.33	0.0287	2.86e-06	-1.87	-0.49	-1.67	0.407	0.56	0.000118
chr1_151898180_151898680	chr1	151898180	151898680	0	1	HDAC3_Q1	0	1	1	1	0.0973276	0.991896	0.165	-0.25	0.21	-1.02	0.33	0.0599	2.86e-06	-0.32	0.65	-1.67	0.91	0.962	0.000118
chr13_41060911_41061411	chr13	41060911	41061411	0	1	HDAC3_Q1	0	1	1	1	0.173921	0.991226	-0.05	-0.19	0.55	-0.54	0.203	0.205	2.86e-06	-0.42	0.32	-1.67	0.933	0.933	0.000118
chr14_34453993_34454493	chr14	34453993	34454493	0	1	HDAC3_Q1	0	1	1	1	0.502524	0.748949	-0.89	-2.21	0.6	0.02	0.918	0.205	2.86e-06	-3	1.22	-1.67	0.384	0.993	0.000118
chr18_49292419_49292919	chr18	49292419	49292919	0	1	HDAC3_Q1	0	1	1	1	0.90947	0.999757	0.79	-0.56	0.29	-0.65	0.918	0.66	2.86e-06	0	1.58	-1.67	0.979	0.999	0.000118
chr20_62106267_62106767	chr20	62106267	62106767	0	1	HDAC3_Q2	0	1	1	1	0.0641258	0.732961	0.085	0.56	0.14	-0.8	0.332	0.0355	1.71e-05	0	0.17	-1.67	0.413	0.884	0.000118
chr12_64256698_64257198	chr12	64256698	64257198	0	1	HDAC3_Q3	0	1	1	1	0.707124	0.832461	-0.195	-0.19	0.23	-0.54	0.463	0.735	0.000264	-0.22	-0.17	-1.67	0.699	0.687	0.000118
chr21_39312187_39312814	chr21	39312187	39312814	1	0		0	0	0	0	6.16347e-45	0.999713	-0.305	2.12	2.77	-0.27	1.62e-19	3.54e-28	0.573	-0.79	0.18	0.33	0.984	0.992	0.749
chr10_8518425_8518925	chr10	8518425	8518925	1	1	HDAC3_Q1	0	1	1	1	1.37252e-05	0.462515	-0.31	-0.8	0.34	-0.29	3.73e-05	0.0247	3.12e-08	-0.49	-0.13	-0.87	0.215	0.768	0.0284
chr7_103381120_103381620	chr7	103381120	103381620	1	1	HDAC3_Q3	1	1	1	1	0.0109131	0.0286625	-0.31	0.2	-0.31	-1.16	0.114	0.0127	0.000214	-0.26	-0.36	-1.62	0.00813	0.55	0.000225
chr21_40120576_40121076	chr21	40120576	40121076	1	0		1	0	0	0	1.82051e-05	0.00183406	-0.31	1.05	-0.33	0.01	1.89e-06	0.66	0.851	1.38	-2	1.66	0.849	0.000226	0.986
chr15_89682322_89682964	chr15	89682322	89682964	1	1	HDAC3_Q3	0	0	0	0	3.80806e-11	0.304277	-0.315	-0.42	0.29	0.15	1.57e-11	0.0856	0.0023	0.19	-0.82	0.56	0.809	0.11	0.899
chr10_5822493_5822993	chr10	5822493	5822993	1	1	HDAC3_Q1	0	1	1	1	6.33116e-06	0.743584	-0.315	1.29	1.29	-0.08	0.000163	0.00247	2.42e-07	-0.17	-0.46	-1.95	0.687	0.547	0.000107
chr1_150227910_150228410	chr1	150227910	150228410	1	1	HDAC3_Q2	0	1	1	1	0.0219944	0.915567	-0.315	0.71	0.71	0.67	0.114	0.0287	1.29e-05	-0.46	-0.17	-0.84	0.9	0.687	0.0296
chr21_40258641_40259141	chr21	40258641	40259141	1	1	HDAC3_Q4	0	0	1	0	0.00151797	0.435427	-0.315	-0.19	-0.65	-0.82	0.332	0.000468	0.00746	-0.63	0	-0.49	0.219	0.687	0.102
chr6_26322751_26323251	chr6	26322751	26323251	1	0		0	0	1	0	0.00144083	0.301908	-0.315	1.47	1.34	0.34	0.00187	0.0784	0.299	0	-0.63	-0.13	0.283	0.311	0.312
chr17_69187015_69187515	chr17	69187015	69187515	1	0		0	0	0	0	0.0464139	0.829706	-0.315	-0.66	-0.42	-1.29	0.234	0.034	0.586	-0.63	0	0.24	0.637	0.748	0.558
chr6_28982178_28982678	chr6	28982178	28982678	1	0		0	0	0	0	4.76288e-06	0.973264	-0.315	1.78	2	0.65	0.0166	1.79e-05	0.556	-0.74	0.11	0.46	0.944	0.824	0.797
chr20_25470200_25470700	chr20	25470200	25470700	1	0		0	0	0	0	1.51122e-08	0.169575	-0.315	0.2	0.68	0.33	0.53	1.29e-09	0.241	-1.85	1.22	0.87	0.0415	0.97	0.911
chr20_58971026_58971526	chr20	58971026	58971526	1	0		0	0	0	0	0.00205038	0.567533	-0.315	-0.13	0.38	0.39	0.0979	0.00222	0.174	-0.81	0.18	0.93	0.251	0.915	0.989
chr8_118677779_118678279	chr8	118677779	118678279	1	0		0	1	1	1	7.47102e-06	0.475425	-0.32	-0.98	0.19	-3.3	1.55e-06	0.31	0.0919	0	-0.64	-2.32	0.875	0.197	0.00112
chr1_84424913_84425413	chr1	84424913	84425413	1	1	HDAC3_Q1	0	1	1	1	0.0445093	0.984503	-0.32	2.32	4.49	2.95	0.0244	0.31	1.74e-06	-1	0.36	-1.83	0.938	0.884	0.00042
chr3_61356_61856	chr3	61356	61856	1	1	HDAC3_Q1	0	1	1	1	6.31415e-09	0.754624	-0.32	-0.4	-0.4	-0.75	5.61e-06	4.89e-05	1.23e-12	-0.22	-0.42	-1.35	0.699	0.554	0.0034
chr3_175233327_175233827	chr3	175233327	175233827	1	1	HDAC3_Q2	0	1	1	1	0.023519	0.481537	-0.32	0.87	0.87	0.7	0.0591	0.0599	1.29e-05	-0.32	-0.32	-0.98	0.256	0.687	0.0136
chr8_116086338_116086838	chr8	116086338	116086838	1	1	HDAC3_Q3	0	0	1	0	0.027136	0.693088	-0.32	-0.58	0	-0.21	0.33	0.0127	0.000779	-1	0.36	-0.5	0.413	0.793	0.168
chr11_82266318_82266818	chr11	82266318	82266818	1	0		0	0	1	0	4.08082e-05	0.346798	-0.32	-0.13	0.28	-0.75	0.319	9.32e-06	0.0786	-1.32	0.68	-0.36	0.112	0.958	0.355
chr20_51495156_51495656	chr20	51495156	51495656	1	0		0	0	1	0	0.000174823	0.793187	-0.32	0.44	1.21	0.08	4.27e-05	0.337	0.118	-0.14	-0.5	-0.21	0.987	0.436	0.263
chr15_51710608_51711108	chr15	51710608	51711108	0	1	HDAC3_Q2	1	1	1	1	0.239529	0.00494919	0.4	-0.2	0.71	-0.91	0.135	0.473	5.44e-06	0.17	0.63	-1.63	0.000594	0.987	6.12e-05
chr11_68408207_68408838	chr11	68408207	68408838	0	1	HDAC3_Q2	0	1	1	1	0.195058	0.262616	-0.66	0.96	0.55	0.42	0.334	0.145	2.39e-05	-0.58	-0.74	-1.63	0.283	0.256	6.12e-05
chr16_87278589_87279234	chr16	87278589	87279234	1	1	HDAC3_Q4	0	0	1	0	7.25221e-08	0.150804	-0.32	0.96	1.49	1.02	7.37e-09	0.481	0.00257	0.36	-1	-0.23	0.809	0.0427	0.343
chr7_89880470_89880970	chr7	89880470	89880970	0	1	HDAC3_Q3	0	1	1	1	0.549766	0.23347	-0.98	-1.06	-1.06	-0.68	0.33	0.66	0.000214	-0.74	-1.22	-1.62	0.735	0.0839	6.15e-05
chr1_201489432_201489932	chr1	201489432	201489932	1	0		0	0	0	0	0.00234009	0.19192	-0.32	0.02	0.72	-0.02	0.00075	0.336	0.66	-0.17	-0.47	0.96	0.111	0.427	0.953
chr8_97468542_97469042	chr8	97468542	97469042	1	1	HDAC3_Q1	0	0	1	0	0.0447221	0.879214	-0.32	-1.29	0.88	0.81	0.308	0.0247	3.12e-08	-1.81	1.17	-0.6	0.554	0.994	0.0983
chr3_10057340_10057840	chr3	10057340	10057840	0	1	HDAC3_Q2	0	1	1	1	0.671567	0.915773	1.08	0.55	1.13	-0.07	0.326	0.947	3.99e-05	1.58	0.58	-1.62	0.632	0.979	0.000225
chr5_10232815_10233315	chr5	10232815	10233315	1	1	HDAC3_Q4	1	1	1	1	0.00013794	0.0478976	-0.32	0.44	-0.22	-2.35	0.000109	0.102	0.00845	0.46	-1.1	-2.32	0.0839	0.0985	3.88e-05
chr7_132899137_132899637	chr7	132899137	132899637	0	1	HDAC3_Q3	0	1	1	1	0.405115	0.23974	-0.66	-0.21	-0.21	-0.25	0.658	0.205	0.000214	-1	-0.32	-1.62	0.0839	0.762	0.000225
chr16_67619894_67620394	chr16	67619894	67620394	1	1	HDAC3_Q1	0	1	1	1	1.41775e-08	0.741561	-0.325	1.52	1.89	0.68	4.38e-06	0.000146	3.36e-08	-0.36	-0.29	-1.5	0.687	0.544	0.00243
chr3_18775188_18775688	chr3	18775188	18775688	1	1	HDAC3_Q1	0	0	1	0	0.000293982	0.0968493	-0.325	0.29	0.77	0.79	0.152	0.000167	2.42e-07	-1.14	0.49	-0.76	0.0214	0.918	0.0557
chr5_10824461_10824961	chr5	10824461	10824961	1	0		1	0	0	0	2.27178e-05	0.0116513	-0.325	-0.17	-0.98	-0.02	0.989	1.6e-06	0.361	-1.65	1	0.64	0.00159	0.982	0.891
chr17_67144756_67145256	chr17	67144756	67145256	1	1	HDAC3_Q2	0	1	1	1	0.0205509	0.261809	-0.325	0.49	0.6	-0.11	0.00682	0.443	9.16e-06	0	-0.65	-1.36	0.417	0.173	3.54e-05
chr5_68880141_68880641	chr5	68880141	68880641	0	1	HDAC3_Q1	0	1	1	1	0.150452	0.873495	0.29	-0.53	0.47	-0.15	0.287	0.12	3.13e-09	-0.42	1	-1.62	0.577	0.938	0.000768
chr17_48148573_48149073	chr17	48148573	48149073	1	1	HDAC3_Q2	0	1	1	1	0.000880868	0.915541	-0.325	-0.17	0.64	-0.34	0.00122	0.0696	6.65e-05	-0.46	-0.19	-0.98	0.963	0.642	0.0136
chr1_181146508_181147008	chr1	181146508	181147008	1	1	HDAC3_Q3	0	1	1	1	0.00144632	0.6665	-0.325	0.03	0.93	-1.14	0.00513	0.0287	0.000214	-0.65	0	-1.95	0.407	0.748	0.000107
chr15_49851623_49852280	chr15	49851623	49852280	1	0		0	0	1	0	3.54565e-06	0.607842	-0.325	-0.71	-0.37	-2.16	3.64e-06	0.0596	0.174	-0.09	-0.56	-0.71	0.939	0.275	0.104
chr1_152220020_152220520	chr1	152220020	152220520	1	1	HDAC3_Q4	0	1	1	1	1.75206e-05	0.731201	-0.325	-0.23	0.26	-2.87	1.72e-05	0.0696	0.0198	-0.14	-0.51	-2.49	0.845	0.43	5.98e-06
chr15_50996174_50996674	chr15	50996174	50996674	1	1	HDAC3_Q4	1	0	1	0	0.00108824	0.00720201	-0.325	0.07	0.55	-0.02	0.225	0.000477	0.0346	-1	0.35	-0.09	0.000958	0.938	0.466
chr8_107524594_107525094	chr8	107524594	107525094	1	1	HDAC3_Q4	0	0	0	0	4.89925e-08	0.767526	-0.325	-0.6	-0.18	-0.81	4.48e-07	0.00524	0.0276	-0.15	-0.5	0.38	0.946	0.424	0.793
chr1_197481902_197482402	chr1	197481902	197482402	1	0		1	0	0	0	2.22687e-05	0.000189165	-0.33	-0.49	0.4	-1.07	0.0484	3.2e-05	1	-1.19	0.53	3.23	1.61e-05	0.974	0.991
chr1_203362295_203362795	chr1	203362295	203362795	1	1	HDAC3_Q2	0	1	1	1	0.0021687	0.648026	-0.33	-0.01	-0.34	-0.88	0.114	0.00203	5.44e-05	-0.49	-0.17	-1.24	0.421	0.687	0.00435
chr10_122238977_122239477	chr10	122238977	122239477	0	1	HDAC3_Q1	0	1	1	1	0.0989477	0.412714	-1.29	-0.71	-0.71	0.26	0.0651	0.31	2.42e-07	-1	-1.58	-1.62	0.97	0.143	0.000768
chr2_153431007_153431507	chr2	153431007	153431507	0	1	HDAC3_Q1	0	1	1	1	0.0991608	0.544044	-1.5	-1.28	0.3	0.68	0.308	0.0657	2.42e-07	-2.58	-0.42	-1.62	0.371	0.577	0.000768
chr20_23763408_23763908	chr20	23763408	23763908	0	1	HDAC3_Q1	0	1	1	1	0.110726	0.981381	0.13	0.61	0.88	0.26	0.152	0.153	2.42e-07	0	0.26	-1.62	0.958	0.849	0.000768
chr7_106874880_106875380	chr7	106874880	106875380	0	1	HDAC3_Q1	0	1	1	1	0.191087	0.98615	0	-0.37	-0.05	-0.41	0.308	0.153	2.42e-07	-0.32	0.32	-1.62	0.958	0.875	0.000768
chr10_103639950_103640450	chr10	103639950	103640450	0	1	HDAC3_Q1	0	1	1	1	0.284804	0.419172	0.24	-0.71	0.51	-0.33	0.53	0.153	2.42e-07	-0.74	1.22	-1.62	0.143	0.993	0.000768
chr15_41704025_41704525	chr15	41704025	41704525	0	1	HDAC3_Q1	0	1	1	1	0.578438	0.68546	0	-0.04	-1.04	-0.07	0.308	0.77	2.42e-07	1	-1	-1.62	0.993	0.323	0.000768
chr2_27050513_27051013	chr2	27050513	27051013	1	1	HDAC3_Q4	0	0	1	0	2.69302e-07	0.979804	-0.33	0.56	0.78	-0.07	0.00198	7.13e-06	0.0225	-0.66	0	-0.04	0.978	0.824	0.524
chr13_46680520_46681020	chr13	46680520	46681020	1	0		0	0	0	0	0.000805942	0.991355	-0.33	-1.37	0.95	0.45	0.00016	0.481	0.556	-0.81	0.15	1.82	0.933	0.934	1
chr20_49582627_49583127	chr20	49582627	49583127	1	0		1	0	0	0	4.5874e-05	0.0450628	-0.33	0.71	0.88	0.54	6.87e-06	0.491	0.253	0.42	-1.08	0.51	0.185	0.0415	0.832
chr16_80745009_80745509	chr16	80745009	80745509	1	0		0	0	1	0	0.000114257	0.305696	-0.335	0.66	2.07	0.31	7.81e-05	0.116	0.0567	-0.58	-0.09	-0.57	0.111	0.807	0.196
chr2_171832635_171833135	chr2	171832635	171833135	1	0		1	0	1	0	0.000777759	0.000797517	-0.335	-0.58	0.42	-0.62	0.918	8.06e-05	0.253	-2.09	1.42	-0.36	7.63e-05	0.997	0.355
chr3_122276567_122277067	chr3	122276567	122277067	0	1	HDAC3_Q1	0	1	1	1	0.125203	0.651367	-1.16	-2.72	0.09	-0.75	0.0847	0.321	4.58e-06	-2.32	0	-1.62	0.353	0.827	0.000768
chr5_17000316_17000816	chr5	17000316	17000816	0	1	HDAC3_Q1	0	1	1	1	0.125627	0.17715	-1.565	-1.04	-1.04	-0.07	0.319	0.0856	4.58e-06	-1.81	-1.32	-1.62	0.809	0.0527	0.000768
chr6_8141700_8142200	chr6	8141700	8142200	0	1	HDAC3_Q1	0	1	1	1	0.137991	0.494038	-0.92	-2.13	1.2	-0.16	0.175	0.176	4.58e-06	-2.58	0.74	-1.62	0.185	0.99	0.000768
chr14_92921994_92922494	chr14	92921994	92922494	0	1	HDAC3_Q1	0	1	1	1	0.181164	0.535468	0.405	-0.01	-0.01	-0.86	0.513	0.0856	4.58e-06	0	0.81	-1.62	0.215	0.97	0.000768
chr19_46664059_46664559	chr19	46664059	46664559	0	1	HDAC3_Q1	0	1	1	1	0.217829	0.407284	-0.79	0.29	1.61	1.26	0.319	0.176	4.58e-06	-1.58	0	-1.62	0.185	0.735	0.000768
chr9_40890798_40891298	chr9	40890798	40891298	0	1	HDAC3_Q1	0	1	1	1	0.335754	0.377407	-0.24	-0.86	0.14	-0.48	0.319	0.321	4.58e-06	-0.74	0.26	-1.62	0.143	0.849	0.000768
chr1_170064125_170064625	chr1	170064125	170064625	0	1	HDAC3_Q1	0	1	1	1	0.569669	0.856639	-0.95	-3.03	-1.03	-1.07	0.72	0.321	4.58e-06	-2.32	0.42	-1.62	0.567	0.908	0.000768
chr2_148527901_148528401	chr2	148527901	148528401	0	1	HDAC3_Q1	0	1	1	1	0.848397	0.989679	0	-0.09	-0.09	0.87	0.976	0.515	4.58e-06	-1	1	-1.62	0.994	0.865	0.000768
chr17_44116984_44117484	chr17	44116984	44117484	0	1	HDAC3_Q1	0	1	1	1	0.859937	0.872341	-0.29	0.3	-0.28	0.68	0.72	0.722	4.58e-06	0	-0.58	-1.62	0.908	0.594	0.000768
chr7_34374942_34375442	chr7	34374942	34375442	1	1	HDAC3_Q1	0	1	1	1	3.22069e-06	0.186647	-0.335	0.12	0.58	-1.25	0.00514	3.81e-05	4.58e-06	-0.81	0.14	-1.95	0.0533	0.857	0.000107
chr14_94540898_94541398	chr14	94540898	94541398	1	0		0	1	1	1	5.5992e-06	0.0608185	-0.335	1.3	1.72	-0.02	5.14e-07	0.687	0.0668	0.58	-1.25	-1.32	0.323	0.0342	0.0105
chr14_20681423_20681923	chr14	20681423	20681923	1	0		0	0	0	0	2.34808e-08	0.713937	-0.335	1.33	1.33	0.7	0.000507	2.14e-06	0.0786	-0.54	-0.13	0.51	0.642	0.54	0.832
chr5_75265516_75266016	chr5	75265516	75266016	1	1	HDAC3_Q1	0	1	1	1	0.00458091	0.673348	-0.34	0.29	0.03	-1.03	0.0651	0.00825	2.42e-07	-0.42	-0.26	-2.32	0.554	0.56	6.89e-06
chr20_6700783_6701283	chr20	6700783	6701283	1	1	HDAC3_Q1	0	1	1	1	0.017724	0.912322	-0.34	2.26	2.58	1.53	0.308	0.00825	1.74e-06	-1	0.32	-2.2	0.699	0.875	1.23e-06
chr3_8148826_8149326	chr3	8148826	8149326	1	1	HDAC3_Q1	0	1	1	1	2.167e-07	0.958055	-0.34	0.3	1.04	0.35	8.98e-06	0.00125	1.69e-14	-0.42	-0.26	-1.83	0.986	0.735	0.00042
chr2_32715643_32716143	chr2	32715643	32716143	0	1	HDAC3_Q2	0	1	1	1	0.100016	0.399434	-1	-1.71	0.61	0.26	0.947	0.0216	3.99e-05	-3.32	1.32	-1.62	0.133	0.993	0.000768
chr13_42802196_42802696	chr13	42802196	42802696	0	1	HDAC3_Q2	0	1	1	1	0.115376	0.989376	-0.745	-1.82	0.18	-0.86	0.499	0.0491	3.99e-05	-2.17	0.68	-1.62	0.87	0.986	0.000768
chr9_116768231_116768731	chr9	116768231	116768731	0	1	HDAC3_Q2	0	1	1	1	0.146426	0.711887	-0.79	-1.04	0.55	-0.07	0.0484	0.687	3.99e-05	-1	-0.58	-1.62	0.875	0.394	0.000768
chr10_94075750_94076250	chr10	94075750	94076250	0	1	HDAC3_Q2	0	1	1	1	0.1579	0.545542	-1.15	-2.12	-0.8	-1.16	0.191	0.192	3.99e-05	-1.81	-0.49	-1.62	0.384	0.56	0.000768
chr14_57137795_57138295	chr14	57137795	57138295	0	1	HDAC3_Q2	0	1	1	1	0.236042	0.592043	-0.905	1.29	0.88	1.26	0.326	0.192	3.99e-05	-0.81	-1	-1.62	0.699	0.353	0.000768
chr1_171600805_171601305	chr1	171600805	171601305	0	1	HDAC3_Q2	0	1	1	1	0.254515	0.952437	0.16	-0.33	0.35	-0.68	0.101	0.687	3.99e-05	0.32	0	-1.62	0.875	0.809	0.000768
chr12_107572367_107572867	chr12	107572367	107572867	0	1	HDAC3_Q2	0	1	1	1	0.254515	0.941488	0.195	-0.06	0.16	-0.68	0.101	0.687	3.99e-05	0.58	-0.19	-1.62	0.97	0.699	0.000768
chr1_197127607_197128107	chr1	197127607	197128107	0	1	HDAC3_Q2	0	1	1	1	0.320242	0.852442	-0.27	-0.37	0.22	-0.41	0.191	0.501	3.99e-05	-0.32	-0.22	-1.62	0.918	0.554	0.000768
chr12_52030231_52030731	chr12	52030231	52030731	0	1	HDAC3_Q2	0	1	1	1	0.330468	0.997704	0.95	-0.71	1.03	-0.33	0.101	0.991	3.99e-05	1.58	0.32	-1.62	1	0.933	0.000768
chr14_67014009_67014509	chr14	67014009	67014509	0	1	HDAC3_Q2	0	1	1	1	0.345976	0.0548949	-1	-1.13	-1.13	-0.75	0.326	0.328	3.99e-05	-1	-1	-1.62	0.0527	0.185	0.000768
chr22_19383105_19383605	chr22	19383105	19383605	0	1	HDAC3_Q2	0	1	1	1	0.459274	0.41525	-0.08	-0.34	1.24	0.04	0.326	0.501	3.99e-05	-0.74	0.58	-1.62	0.143	0.979	0.000768
chr15_62734317_62734817	chr15	62734317	62734817	0	1	HDAC3_Q2	0	1	1	1	0.560145	0.998993	0.515	-0.36	-0.36	-1.21	0.685	0.328	3.99e-05	0.22	0.81	-1.62	0.985	0.97	0.000768
chr8_81323317_81323817	chr8	81323317	81323817	0	1	HDAC3_Q2	0	1	1	1	0.63238	0.929672	0.08	-0.39	-0.72	-0.75	0.844	0.328	3.99e-05	-0.26	0.42	-1.62	0.715	0.908	0.000768
chr7_111269692_111270192	chr7	111269692	111270192	0	1	HDAC3_Q2	0	1	1	1	0.673788	0.999546	0.115	-2.08	-0.27	-1.11	0.947	0.328	3.99e-05	-1.58	1.81	-1.62	0.971	0.999	0.000768
chr14_69845586_69846086	chr14	69845586	69846086	0	1	HDAC3_Q2	0	1	1	1	0.688098	0.961295	0.37	-0.71	0.61	0.26	0.326	0.991	3.99e-05	1	-0.26	-1.62	1	0.735	0.000768
chr2_9696909_9697409	chr2	9696909	9697409	0	1	HDAC3_Q2	0	1	1	1	0.709818	0.945822	0.29	0.29	0.03	-0.33	0.499	0.687	3.99e-05	0.58	0	-1.62	0.938	0.735	0.000768
chr2_137259572_137260072	chr2	137259572	137260072	0	1	HDAC3_Q2	0	1	1	1	0.709818	0.38519	-1.66	-0.71	0.29	1.26	0.499	0.687	3.99e-05	-2	-1.32	-1.62	0.875	0.143	0.000768
chr10_74780126_74780626	chr10	74780126	74780626	0	1	HDAC3_Q2	0	1	1	1	0.786213	0.970556	0.05	-1.37	0.63	-0.41	0.499	0.846	3.99e-05	-0.58	0.68	-1.62	0.801	0.958	0.000768
chr17_17679104_17679604	chr17	17679104	17679604	1	1	HDAC3_Q2	0	1	1	1	0.0213487	0.190659	-0.34	0.77	0.29	-1.36	0.0847	0.0373	2.48e-05	-0.19	-0.49	-2.78	0.0839	0.56	8.4e-07
chr2_112583563_112584063	chr2	112583563	112584063	0	1	HDAC3_Q3	0	1	1	1	0.0530947	0.74196	-0.57	0.61	1.1	0.26	0.0282	0.332	0.000214	-0.49	-0.65	-1.62	0.933	0.401	0.000768
chr11_47504174_47504674	chr11	47504174	47504674	0	1	HDAC3_Q3	0	1	1	1	0.111155	0.232989	-0.425	0.88	-0.44	-0.48	0.114	0.205	0.000214	0.32	-1.17	-1.62	0.554	0.111	0.000768
chr12_121600973_121601473	chr12	121600973	121601473	0	1	HDAC3_Q3	0	1	1	1	0.219164	0.218399	-1.215	0.3	-1.02	-0.06	0.488	0.116	0.000214	-0.85	-1.58	-1.62	0.394	0.143	0.000768
chr12_111900268_111900768	chr12	111900268	111900768	0	1	HDAC3_Q3	0	1	1	1	0.272698	0.351576	-0.245	-1.03	-0.03	-1.07	0.658	0.116	0.000214	-1.17	0.68	-1.62	0.111	0.986	0.000768
chr7_55327246_55327746	chr7	55327246	55327746	0	1	HDAC3_Q3	0	1	1	1	0.502524	0.716041	-0.13	0.03	-0.29	-0.33	0.918	0.205	0.000214	-0.68	0.42	-1.62	0.384	0.908	0.000768
chr17_74127453_74127953	chr17	74127453	74127953	0	1	HDAC3_Q3	0	1	1	1	0.976581	0.933878	0	-0.52	-1.52	-0.56	0.976	0.811	0.000214	0	0	-1.62	0.762	0.865	0.000768
chr20_55929903_55930403	chr20	55929903	55930403	1	1	HDAC3_Q3	0	0	1	0	2.03652e-09	0.868462	-0.34	0.02	0.51	-0.47	9.03e-06	9.32e-06	0.0023	-0.58	-0.1	-0.17	0.647	0.824	0.278
chr16_14956594_14957094	chr16	14956594	14957094	1	1	HDAC3_Q3	0	0	1	0	0.0369642	0.7763	-0.34	0.14	0.29	0.61	0.0772	0.0784	0.000823	-0.42	-0.26	-0.06	0.758	0.542	0.485
chr1_168631484_168631984	chr1	168631484	168631984	0	1	HDAC3_Q3	0	1	1	1	0.146487	0.10202	-0.045	-0.35	0.65	-0.97	0.478	0.0696	0.000818	-0.87	0.78	-1.62	0.0214	0.98	0.000768
chr2_27004218_27004718	chr2	27004218	27004718	0	1	HDAC3_Q3	1	1	1	1	0.229156	7.39334e-05	-2.27	-1	-2.58	-0.62	0.125	0.481	0.000818	-1.22	-3.32	-1.62	0.554	1.02e-05	0.000768
chr1_193487522_193488022	chr1	193487522	193488022	0	1	HDAC3_Q3	0	1	1	1	0.452648	0.145764	-1.115	-1.72	-0.13	-0.75	0.332	0.481	0.000818	-1.81	-0.42	-1.62	0.0839	0.394	0.000768
chr14_70152888_70153388	chr14	70152888	70153388	0	1	HDAC3_Q3	0	1	1	1	0.611987	0.754624	-0.58	-0.86	0.14	-0.48	0.78	0.335	0.000818	-1.42	0.26	-1.62	0.699	0.554	0.000768
chr14_61694827_61695327	chr14	61694827	61695327	0	1	HDAC3_Q3	0	1	1	1	0.948147	0.99581	0.035	-0.45	0.77	-0.07	0.78	0.892	0.000818	-0.42	0.49	-1.62	0.938	0.97	0.000768
chr13_46544727_46545227	chr13	46544727	46545227	1	1	HDAC3_Q4	0	1	1	1	1.1453e-05	0.176278	-0.34	-1.07	0.03	-1.42	0.617	1.23e-06	0.00679	-1.78	1.1	-1	0.0427	0.992	0.0108
chr3_196979905_196980405	chr3	196979905	196980405	0	1	HDAC3_Q4	0	1	1	1	0.277801	0.291815	1.1	0.03	1.17	-0.33	0.999	0.0784	0.00245	-1.26	3.46	-1.62	0.0839	1	0.000768
chr14_103203874_103204374	chr14	103203874	103204374	0	1	HDAC3_Q4	0	1	1	1	0.774792	0.727991	-0.08	0.29	0.29	-0.33	0.865	0.473	0.00245	-0.42	0.26	-1.62	0.384	0.938	0.000768
chr8_95919339_95919839	chr8	95919339	95919839	0	1	HDAC3_Q4	0	1	1	1	0.822638	0.133482	-1.405	-1.13	-1.72	-0.75	0.617	0.757	0.00245	-1	-1.81	-1.62	0.56	0.0527	0.000768
chr7_106022976_106023476	chr7	106022976	106023476	0	1	HDAC3_Q4	0	1	1	1	0.869598	0.962404	0.385	-0.49	0.25	-1.11	0.617	0.867	0.00245	0.26	0.51	-1.62	0.849	0.87	0.000768
chr3_99390967_99391467	chr3	99390967	99391467	0	1	HDAC3_Q4	0	1	1	1	0.898468	0.0842242	-0.415	-0.71	1.46	0.26	0.968	0.604	0.0061	-2	1.17	-1.62	0.0166	0.994	0.000768
chr16_75199439_75199939	chr16	75199439	75199939	0	1	HDAC3_Q4	0	1	1	1	0.40887	0.098116	-1.215	0.29	0.61	0.26	0.587	0.233	0.0131	-1.58	-0.85	-1.62	0.0839	0.238	0.000768
chr8_133250071_133250571	chr8	133250071	133250571	0	1	HDAC3_Q4	0	1	1	1	0.622261	0.986125	0.34	1.37	1.37	-0.25	0.456	0.59	0.0131	0.42	0.26	-1.62	0.921	0.91	0.000768
chr17_67953016_67953516	chr17	67953016	67953516	0	1	HDAC3_Q3	0	1	1	1	0.199517	0.129764	-0.68	0.16	-0.84	-0.99	0.434	0.115	0.000557	-0.36	-1	-1.59	0.534	0.0533	3.15e-05
chr20_56453548_56454048	chr20	56453548	56454048	0	1	HDAC3_Q2	0	1	1	1	0.185689	0.4596	-0.265	-0.27	-0.08	-0.84	0.212	0.214	6.65e-05	-0.36	-0.17	-1.57	0.238	0.687	3.39e-05
chr5_14120440_14120940	chr5	14120440	14120940	0	1	HDAC3_Q3	0	1	1	1	0.171326	0.988887	-0.82	-1.13	0.45	-0.48	0.843	0.0484	0.000803	-2.22	0.58	-1.57	0.873	0.979	3.39e-05
chr13_46681649_46682149	chr13	46681649	46682149	0	1	HDAC3_Q4	0	1	1	1	0.993516	0.976752	-0.08	-1.21	-0.21	-0.98	0.942	0.943	0.00482	-0.58	0.42	-1.57	0.827	0.958	3.39e-05
chr8_123944032_123944532	chr8	123944032	123944532	1	1	HDAC3_Q4	0	1	1	1	3.52242e-06	0.330235	-0.34	-0.81	-0.39	-1.93	0.334	6.45e-07	0.0294	-1.22	0.54	-1	0.101	0.99	0.0108
chr2_155828722_155829222	chr2	155828722	155829222	1	0		1	0	0	0	2.85113e-05	0.0338562	-0.34	-1.29	0.03	-1.03	2.07e-06	0.976	0.659	1	-1.68	0.26	1	0.00545	0.681
chr7_83137536_83138036	chr7	83137536	83138036	0	1	HDAC3_Q1	0	1	1	1	0.569669	0.71947	0.21	-1.29	1.03	-0.06	0.72	0.321	1.25e-07	-1.32	1.74	-1.57	0.353	0.997	0.000118
chr5_158177501_158178001	chr5	158177501	158178001	0	1	HDAC3_Q2	1	1	1	1	0.329505	0.020839	-2.29	-0.93	0.07	1.31	0.203	0.491	1.29e-05	-2.58	-2	-1.57	0.185	0.0166	0.000118
chr6_27479527_27480027	chr6	27479527	27480027	1	0		0	0	0	0	0.000114352	0.981028	-0.34	1.72	2.52	0.68	0.000714	0.0127	0.657	-0.58	-0.1	0.38	0.985	0.824	0.75
chr15_95046360_95046860	chr15	95046360	95046860	0	1	HDAC3_Q3	0	1	1	1	0.792219	0.994267	-0.05	0.51	0.29	-0.06	0.921	0.466	0.000803	-0.36	0.26	-1.57	0.954	0.938	0.000118
chr21_44584637_44585137	chr21	44584637	44585137	1	0		0	0	0	0	0.000311115	0.492082	-0.34	-0.24	-0.5	-0.17	0.844	3.2e-05	0.312	-1.42	0.74	0.66	0.208	0.875	0.871
chr11_2699816_2700316	chr11	2699816	2700316	1	0		1	0	0	0	2.90882e-07	0.00731688	-0.34	2.61	1.29	-0.03	4.94e-08	0.31	0.816	1.32	-2	0.68	1	0.000915	0.791
chr1_182847340_182847965	chr1	182847340	182847965	1	0		0	0	0	0	7.41255e-07	0.323683	-0.34	0.42	1	0.77	1.24e-07	0.332	0.127	0.19	-0.87	0.77	0.962	0.101	0.94
chr3_151470100_151470600	chr3	151470100	151470600	1	0		0	0	0	0	2.75299e-10	0.27674	-0.34	0.65	0.8	-0.06	0.00812	1.29e-09	0.504	-1	0.32	1.46	0.0835	0.933	0.973
chr16_73999052_73999552	chr16	73999052	73999552	1	0		0	0	0	0	0.00951378	0.671686	-0.34	-0.29	0.03	-0.66	0.989	0.00125	0.981	-2	1.32	1.63	0.311	0.993	0.956
chr8_63569214_63569714	chr8	63569214	63569714	1	0		1	0	0	0	3.59462e-09	0.0338562	-0.34	-0.43	0.89	-0.75	1.8e-10	0.846	1	1	-1.68	1.68	1	0.00545	0.791
chr2_62041541_62042041	chr2	62041541	62042041	0	1	HDAC3_Q1	0	1	1	1	0.125203	0.707418	-0.775	-1.13	-0.72	-0.48	0.0847	0.321	1.25e-07	-0.74	-0.81	-1.57	0.918	0.371	0.000387
chr13_23244788_23245288	chr13	23244788	23245288	0	1	HDAC3_Q1	0	1	1	1	0.137991	0.988222	-0.58	-1.72	0.28	-0.48	0.175	0.176	1.25e-07	-1.58	0.42	-1.57	0.945	0.9	0.000387
chr6_141378704_141379204	chr6	141378704	141379204	0	1	HDAC3_Q1	0	1	1	1	0.217829	0.456638	-1.29	-1.28	1.04	0.95	0.319	0.176	1.25e-07	-2.58	0	-1.57	0.185	0.875	0.000387
chr11_67335432_67335932	chr11	67335432	67335932	0	1	HDAC3_Q1	0	1	1	1	0.307408	0.839541	-0.13	1.29	1.61	1.52	0.513	0.176	1.25e-07	-0.58	0.32	-1.57	0.56	0.875	0.000387
chr15_52687498_52688258	chr15	52687498	52688258	1	0		0	0	0	0	2.1797e-06	0.28947	-0.34	-0.4	-0.2	-0.21	0.143	9.04e-07	0.745	-1	0.32	1.9	0.0892	0.93	1
chr7_110922950_110923450	chr7	110922950	110923450	0	1	HDAC3_Q1	1	1	1	1	0.08219	0.0427348	-0.375	0.12	-0.88	-0.65	0.326	0.0491	1.68e-06	-0.17	-0.58	-1.57	0.0335	0.215	0.000387
chr3_157867909_157868409	chr3	157867909	157868409	0	1	HDAC3_Q1	0	1	1	1	0.345976	0.884048	-0.63	-0.93	-0.19	-0.28	0.326	0.328	1.68e-06	-1	-0.26	-1.57	0.998	0.56	0.000387
chr16_81747051_81747551	chr16	81747051	81747551	0	1	HDAC3_Q1	0	1	1	1	0.459274	0.877755	-0.13	-0.8	-0.8	-0.89	0.326	0.501	1.68e-06	0	-0.26	-1.57	0.979	0.56	0.000387
chr2_57981956_57982584	chr2	57981956	57982584	0	1	HDAC3_Q1	0	1	1	1	0.710216	0.9646	-0.37	-1	-0.58	-0.35	0.685	0.501	1.68e-06	-0.74	0	-1.57	0.979	0.762	0.000387
chr3_9133318_9133818	chr3	9133318	9133818	0	1	HDAC3_Q1	0	1	1	1	0.828197	0.717993	1	1.72	1.04	0.95	0.947	0.501	1.68e-06	0.68	1.32	-1.57	0.353	0.993	0.000387
chr11_80553593_80554093	chr11	80553593	80554093	1	1	HDAC3_Q1	0	1	1	1	7.13428e-05	0.700357	-0.34	-0.71	0.29	-2.35	0.000659	0.00825	4.19e-10	-0.68	0	-3.23	0.384	0.87	1.49e-10
chr10_43557607_43558107	chr10	43557607	43558107	0	1	HDAC3_Q2	0	1	1	1	0.0704273	0.318917	-1.94	-2.28	2.18	0.95	0.114	0.116	1.29e-05	-4.17	0.29	-1.57	0.111	0.857	0.000387
chr17_47779127_47779627	chr17	47779127	47779627	0	1	HDAC3_Q2	0	1	1	1	0.166865	0.875019	-0.235	-0.88	0.29	-0.65	0.658	0.0599	1.29e-05	-1.32	0.85	-1.57	0.547	0.994	0.000387
chr1_147049744_147050244	chr1	147049744	147050244	0	1	HDAC3_Q2	0	1	1	1	0.796498	0.878804	-0.125	-1.9	-0.68	-1.25	0.658	0.66	1.29e-05	-0.74	0.49	-1.57	0.567	0.97	0.000387
chr8_101484269_101484769	chr8	101484269	101484769	0	1	HDAC3_Q2	0	1	1	1	0.868972	0.999757	1.36	0.42	0.29	-0.94	0.809	0.66	1.29e-05	1.26	1.46	-1.57	0.979	0.999	0.000387
chr1_215257589_215258089	chr1	215257589	215258089	0	1	HDAC3_Q2	0	1	1	1	0.10969	0.947255	-0.5	0.29	1.75	0.52	0.0686	0.335	6.65e-05	-1	0	-1.57	0.809	0.857	0.000387
chr21_38866392_38866892	chr21	38866392	38866892	0	1	HDAC3_Q2	0	1	1	1	0.124247	0.987884	-0.245	-0.98	1.02	-0.75	0.212	0.127	6.65e-05	-1.32	0.83	-1.57	0.857	0.99	0.000387
chr8_116683828_116684328	chr8	116683828	116684328	0	1	HDAC3_Q2	0	1	1	1	0.185689	0.397062	-0.715	0.55	0.29	0.2	0.212	0.214	6.65e-05	-0.58	-0.85	-1.57	0.55	0.238	0.000387
chr7_34502815_34503315	chr7	34502815	34503315	0	1	HDAC3_Q2	0	1	1	1	0.540562	0.99994	0.455	0.66	1.98	0.31	0.332	0.638	6.65e-05	0	0.91	-1.57	0.992	0.997	0.000387
chr14_77812768_77813268	chr14	77812768	77813268	0	1	HDAC3_Q2	0	1	1	1	0.77176	0.997877	0.24	-0.05	0.95	-0.14	0.636	0.638	6.65e-05	-0.26	0.74	-1.57	0.945	0.99	0.000387
chr7_92524007_92524507	chr7	92524007	92524507	0	1	HDAC3_Q2	0	1	1	1	0.993844	0.8943	0.905	-0.28	1.52	0.95	0.999	0.892	6.65e-05	-1	2.81	-1.57	0.577	1	0.000387
chr8_144171112_144171782	chr8	144171112	144171782	1	1	HDAC3_Q1	0	1	1	1	0.00183276	0.467142	-0.34	-0.98	0.02	-0.64	0.00514	0.0373	3.41e-10	-0.68	0	-1.43	0.215	0.78	0.000287
chr1_201162044_201162672	chr1	201162044	201162672	1	1	HDAC3_Q1	0	1	1	1	0.000669109	0.970114	-0.34	-0.26	0.87	0.24	0.00168	0.0373	1.25e-07	-0.68	0	-0.98	0.997	0.768	0.0136
chr17_55235838_55236338	chr17	55235838	55236338	0	1	HDAC3_Q3	1	1	1	1	0.135092	0.0149162	-1.305	-0.35	-1.35	-0.7	0.135	0.222	0.000258	-0.74	-1.87	-1.57	0.547	0.0038	0.000387
chr5_9097384_9097884	chr5	9097384	9097884	0	1	HDAC3_Q3	0	1	1	1	0.601648	0.0643011	-2.085	-1.09	0.49	1.14	0.755	0.336	0.000258	-3.17	-1	-1.57	0.0335	0.353	0.000387
chr11_66038811_66039311	chr11	66038811	66039311	0	1	HDAC3_Q3	0	1	1	1	0.895931	0.544044	-0.615	-0.93	-0.52	-0.29	0.617	0.94	0.000258	-0.42	-0.81	-1.57	0.577	0.371	0.000387
chr2_3377945_3378445	chr2	3377945	3378445	0	1	HDAC3_Q3	0	1	1	1	0.95345	0.198084	0.4	0.77	0.55	0.2	0.939	0.757	0.000258	0.22	0.58	-1.57	0.0527	0.938	0.000387
chr7_154471073_154471573	chr7	154471073	154471573	0	1	HDAC3_Q3	0	1	1	1	0.996733	0.937011	-0.29	-0.28	0.72	0.95	0.979	0.94	0.000258	-1	0.42	-1.57	0.875	0.762	0.000387
chr15_99972132_99972632	chr15	99972132	99972632	0	1	HDAC3_Q3	0	1	1	1	0.999687	0.990096	0	0.29	0.88	1.52	0.995	0.98	0.000258	-0.58	0.58	-1.57	0.908	0.95	0.000387
chr21_42031414_42031914	chr21	42031414	42031914	0	1	HDAC3_Q3	0	1	1	1	0.915736	0.981808	0.37	0.03	1.51	-0.06	0.733	0.844	0.000803	-0.26	1	-1.57	0.827	0.986	0.000387
chr16_79267430_79267930	chr16	79267430	79267930	0	1	HDAC3_Q3	0	1	1	1	0.963741	0.681839	-2.035	-2.43	0.89	0.8	0.822	0.904	0.00211	-3.58	-0.49	-1.57	0.827	0.384	0.000387
chr16_79788106_79788606	chr16	79788106	79788606	0	1	HDAC3_Q3	0	1	1	1	0.998146	0.0932469	-2.16	-2.87	-2.87	-0.64	0.955	0.984	0.00211	-2	-2.32	-1.57	0.986	0.019	0.000387
chr15_50642616_50643244	chr15	50642616	50643244	0	1	HDAC3_Q1	0	1	1	1	0.201431	0.985084	-0.495	-2.04	0.13	-1.07	0.15	0.337	3.4e-08	-1.46	0.47	-1.56	0.845	0.985	2.64e-06
chr5_177201524_177202304	chr5	177201524	177202304	0	1	HDAC3_Q1	1	1	1	1	0.14429	0.0465476	0.16	0.04	0.49	-0.45	0.225	0.145	5.14e-09	-0.13	0.45	-1.56	0.00813	0.982	8.25e-06
chr1_206886658_206887158	chr1	206886658	206887158	1	0		0	0	0	0	6.44801e-07	0.877332	-0.34	-0.42	-0.04	-2.11	0.00111	3.2e-05	0.535	-0.68	0	0.05	0.732	0.748	0.606
chr1_200434868_200435368	chr1	200434868	200435368	1	0		0	0	0	0	2.19113e-05	0.286965	-0.34	-0.12	0.03	-0.06	3.1e-05	0.0491	0.312	0	-0.68	1.23	0.394	0.208	0.984
chr13_33267488_33267988	chr13	33267488	33267988	1	1	HDAC3_Q4	0	0	0	0	2.2579e-06	0.647821	-0.34	-0.49	0.29	-0.07	0.0144	9.32e-06	0.00848	-1.1	0.42	0.43	0.303	0.954	0.827
chr1_201579656_201580156	chr1	201579656	201580156	0	1	HDAC3_Q2	0	1	1	1	0.0868306	0.582691	-0.39	-1.2	0.29	-1.06	0.0772	0.222	2.09e-05	-1	0.22	-1.54	0.256	0.938	0.000194
chr1_215854458_215854958	chr1	215854458	215854958	0	1	HDAC3_Q3	0	1	1	1	0.210415	0.390314	-0.71	-0.47	-1.06	-1.18	0.23	0.233	0.000263	-0.42	-1	-1.54	0.834	0.153	0.000194
chr1_201546343_201546843	chr1	201546343	201546843	0	1	HDAC3_Q3	0	1	1	1	0.610374	0.735623	-0.145	0.44	0.29	-0.42	0.45	0.578	0.00072	0	-0.29	-1.54	0.676	0.544	0.000194
chr8_115466141_115466641	chr8	115466141	115466641	1	0		1	0	0	0	0.000970483	0.00672391	-0.34	-0.61	-1.42	-2.74	0.844	0.000112	0.94	-1.1	0.42	0.68	0.000915	0.908	0.791
chr12_53053575_53054275	chr12	53053575	53054275	1	1	HDAC3_Q4	0	0	1	0	7.619e-05	0.121625	-0.345	0.56	0.78	0.43	1.01e-05	0.578	0.00482	0.26	-0.95	-0.35	0.547	0.0479	0.216
chr16_87119623_87120123	chr16	87119623	87120123	1	0		0	0	0	0	1.0189e-05	0.250338	-0.345	0.94	0.65	0.31	3.1e-05	0.0216	0.0668	0.14	-0.83	0.24	0.547	0.124	0.706
chr1_151347365_151347865	chr1	151347365	151347865	1	0		0	0	0	0	9.41238e-17	0.838458	-0.345	1.74	2.12	-0.21	2.49e-09	9.08e-10	0.795	-0.55	-0.14	0.16	0.755	0.647	0.524
chr3_61947351_61947851	chr3	61947351	61947851	1	1	HDAC3_Q1	0	0	1	0	3.67137e-08	0.628458	-0.35	-0.2	-0.14	-0.27	1.7e-05	0.000102	8.02e-08	-0.33	-0.37	-0.3	0.744	0.368	0.085
chr14_95056310_95056949	chr14	95056310	95056949	1	1	HDAC3_Q4	0	0	1	0	1.52328e-09	0.25001	-0.35	0.74	1.45	0.39	0.00198	3.14e-08	0.00262	-1.06	0.36	-0.22	0.0698	0.97	0.25
chr1_215622903_215623403	chr1	215622903	215623403	1	0		0	0	0	0	1.30616e-05	0.144296	-0.35	0.29	1.07	0.14	0.101	8.65e-06	0.772	-1.28	0.58	1.66	0.0342	0.954	0.986
chr16_87932013_87932513	chr16	87932013	87932513	1	1	HDAC3_Q1	0	1	1	1	0.000236909	0.964333	-0.355	-1.49	-0.03	-1.85	0.00243	0.00825	3.12e-08	-1	0.29	-2.07	0.809	0.921	2.52e-05
chr6_41334291_41334791	chr6	41334291	41334791	1	1	HDAC3_Q1	0	0	1	0	0.00507102	0.846425	-0.355	0.03	0.29	0.81	0.0244	0.0247	3.12e-08	-0.49	-0.22	-0.6	0.699	0.715	0.0983
chr13_46699651_46700151	chr13	46699651	46700151	1	1	HDAC3_Q1	0	0	1	0	0.0119179	0.81803	-0.355	-0.49	0.16	0.16	0.212	0.00756	4.15e-06	-1	0.29	-0.54	0.538	0.857	0.091
chr17_65910863_65911518	chr17	65910863	65911518	1	1	HDAC3_Q3	0	0	1	0	0.00586153	0.699646	-0.355	0.07	-0.28	-0.28	0.0918	0.00774	8.5e-05	-0.36	-0.35	-0.63	0.792	0.421	0.0548
chr11_118435887_118436519	chr11	118435887	118436519	1	1	HDAC3_Q4	0	0	1	0	4.26579e-15	0.441724	-0.355	0.95	0.43	-1.14	2.11e-10	5.36e-07	0.00845	0.07	-0.78	-0.77	0.889	0.173	0.104
chr15_49665211_49665711	chr15	49665211	49665711	1	0		0	0	0	0	2.11107e-06	0.586912	-0.355	0.01	0.25	-0.8	2.38e-05	0.00525	0.127	-0.24	-0.47	0.07	0.748	0.325	0.596
chr5_9623557_9624057	chr5	9623557	9624057	1	0		0	0	0	0	0.00324082	0.0737434	-0.355	0.58	0.12	-0.65	0.47	0.000773	0.66	-0.71	0	0.23	0.0173	0.809	0.691
chr2_195656878_195657507	chr2	195656878	195657507	1	0		1	0	0	0	1.09985e-15	0.0457356	-0.355	2.66	2.88	-1.25	0.000258	1.09e-13	0.999	-0.87	0.16	0.68	0.00821	0.952	0.791
chr15_75557256_75557756	chr15	75557256	75557756	1	1	HDAC3_Q1	0	1	1	1	0.00156542	0.865913	-0.355	-0.93	0.94	0.31	0.0651	0.00247	2.42e-07	-1.58	0.87	-0.76	0.55	0.962	0.0284
chr1_148305576_148306076	chr1	148305576	148306076	1	1	HDAC3_Q4	0	0	1	0	0.000387167	0.406247	-0.355	0.37	0.88	0.39	5.38e-05	0.638	0.00257	0.22	-0.93	-0.63	0.996	0.136	0.102
chr8_104818297_104818797	chr8	104818297	104818797	1	1	HDAC3_Q4	1	0	1	0	5.03883e-10	0.00728486	-0.355	0.61	1.75	0.52	0.0122	1.61e-09	0.00602	-1.58	0.87	-0.09	0.000915	0.995	0.506
chr7_34045962_34046783	chr7	34045962	34046783	1	1	HDAC3_Q1	0	1	1	1	4.51847e-06	0.317079	-0.36	1.03	1.79	1.17	6.12e-07	0.459	1.76e-09	0	-0.72	-1.18	0.99	0.0953	0.000191
chr17_62414654_62415154	chr17	62414654	62415154	1	0		0	0	0	0	1.56675e-08	0.0884266	-0.36	-0.1	0.29	-1	1.94e-07	0.00366	0.208	-0.25	-0.47	0.1	0.0487	0.36	0.63
chr21_42675177_42675677	chr21	42675177	42675677	1	0		0	0	0	0	0.00347032	0.145782	-0.36	0.37	1.26	1.02	0.00309	0.127	0.556	-0.51	-0.21	1.46	0.0511	0.647	0.985
chr3_7427684_7428184	chr3	7427684	7428184	1	1	HDAC3_Q1	0	1	1	1	0.0247221	0.285539	-0.365	-0.93	0.29	-0.56	0.152	0.0247	2.42e-07	-1.22	0.49	-1.62	0.0839	0.97	0.000768
chr7_105881597_105882097	chr7	105881597	105882097	1	1	HDAC3_Q2	0	0	0	0	4.49841e-09	0.565224	-0.365	-0.57	-0.42	-0.18	2.86e-07	0.000673	6.91e-05	-0.15	-0.58	0.39	0.547	0.417	0.828
chr17_63371956_63372456	chr17	63371956	63372456	1	0		1	0	1	0	0.0104795	3.98986e-06	-0.37	-0.88	0.58	-0.78	0.237	0.00583	0.241	-1.39	0.65	-0.07	2.48e-07	0.992	0.493
chr6_38877192_38877692	chr6	38877192	38877692	1	1	HDAC3_Q1	1	1	1	1	1.49813e-08	0.0497686	-0.37	-1.34	0.07	-1.66	5.42e-08	0.0125	1.23e-12	-0.42	-0.32	-2.32	0.0126	0.687	6.89e-06
chr16_49466962_49467462	chr16	49466962	49467462	1	1	HDAC3_Q1	0	1	1	1	0.000332165	0.62219	-0.37	0.3	0.72	-0.02	0.0124	0.00234	1.23e-12	-0.74	0	-2.32	0.353	0.762	6.89e-06
chr1_207454336_207455020	chr1	207454336	207455020	1	1	HDAC3_Q1	1	1	1	1	5.67764e-06	0.000646506	-0.37	0.09	0.51	-1.11	0.0032	0.000112	5.44e-08	-0.74	0	-2.04	7.14e-05	0.845	3.79e-06
chr17_3297307_3297807	chr17	3297307	3297807	1	1	HDAC3_Q1	0	1	1	1	0.000332165	0.692697	-0.37	-0.04	-0.45	-0.4	0.0124	0.00234	2.61e-11	-0.32	-0.42	-1.83	0.567	0.577	0.00042
chr2_202450512_202451012	chr2	202450512	202451012	1	1	HDAC3_Q1	0	1	1	1	0.000331998	0.800964	-0.37	0.88	1.29	1.75	0.00232	0.0125	1.23e-12	-0.42	-0.32	-1.13	0.577	0.762	0.0108
chr9_747155_747803	chr9	747155	747803	1	1	HDAC3_Q2	0	0	1	0	1.53492e-11	0.221233	-0.37	0.58	0.7	-0.05	0.00514	1.02e-10	2.48e-05	-1	0.26	-0.63	0.063	0.91	0.0557
chr16_67693355_67693855	chr16	67693355	67693855	1	1	HDAC3_Q3	1	0	1	0	0.0419392	0.000109606	-0.37	0.88	0.88	1.26	0.326	0.0216	0.000174	-0.74	0	-0.5	1.02e-05	0.849	0.168
chr14_63551874_63552583	chr14	63551874	63552583	0	1	HDAC3_Q1	0	1	1	1	0.173921	0.754624	0.14	0.72	-0.4	-0.33	0.203	0.205	2.17e-08	0.7	-0.42	-1.51	0.699	0.554	9.76e-05
chr1_16635682_16636182	chr1	16635682	16636182	1	1	HDAC3_Q3	0	0	1	0	0.00214365	0.842891	-0.37	0.02	0.51	0.26	0.00265	0.0862	0.000264	-0.38	-0.36	-0.35	0.923	0.536	0.206
chr11_46639483_46640197	chr11	46639483	46640197	0	1	HDAC3_Q1	0	1	1	1	0.0586898	0.33496	-0.825	-0.27	-0.49	-0.42	0.0772	0.137	1.34e-06	-0.65	-1	-1.51	0.667	0.153	9.76e-05
chr20_56506542_56507190	chr20	56506542	56507190	0	1	HDAC3_Q1	0	1	1	1	0.851543	0.737392	0.79	0.65	1.48	0.44	0.601	0.844	2.35e-08	0.58	1	-1.5	0.371	0.996	2.47e-05
chr5_12043121_12043621	chr5	12043121	12043621	1	0		0	0	1	0	0.000803669	0.662613	-0.37	-1.03	0.14	-0.8	0.685	0.000112	0.155	-1.91	1.17	-0.09	0.303	0.994	0.506
chr8_76057776_76058276	chr8	76057776	76058276	0	1	HDAC3_Q3	0	1	1	1	0.255802	0.288896	0.16	-1.05	-0.37	-1.41	0.685	0.102	0.000174	-0.68	1	-1.5	0.0839	0.986	0.000225
chr1_117406829_117407329	chr1	117406829	117407329	0	1	HDAC3_Q3	0	1	1	1	0.14643	0.816194	-1	-0.93	-0.52	-0.56	0.326	0.102	0.000174	-1.42	-0.58	-1.5	0.809	0.567	0.000768
chr10_116825789_116826289	chr10	116825789	116826289	0	1	HDAC3_Q3	0	1	1	1	0.398321	0.953491	-0.245	1.04	0.72	0.68	0.685	0.192	0.000174	-0.49	0	-1.5	0.933	0.762	0.000768
chr2_178833400_178833900	chr2	178833400	178833900	0	1	HDAC3_Q3	0	1	1	1	0.359852	0.948549	-1.795	-4.17	-1.58	-1.21	0.976	0.116	0.000779	-4.17	0.58	-1.5	0.87	0.801	0.000768
chr3_170825556_170826056	chr3	170825556	170826056	0	1	HDAC3_Q3	1	1	1	1	0.463819	0.00393806	0.085	0.29	-0.88	-0.92	0.809	0.205	0.000779	0.17	0	-1.5	0.000594	0.762	0.000768
chr3_8652732_8653232	chr3	8652732	8653232	1	0		0	0	1	0	0.00313972	0.586966	-0.37	-0.3	0.29	-0.65	0.000714	0.491	0.253	0	-0.74	-0.09	0.827	0.294	0.506
chr17_77098519_77099019	chr17	77098519	77099019	1	0		0	0	0	0	8.55295e-07	0.0882446	-0.37	1.13	1.29	0.93	0.00514	9.32e-06	0.0786	-0.74	0	0.64	0.0201	0.87	0.891
chr7_32958602_32959102	chr7	32958602	32959102	1	0		0	0	0	0	1.9753e-06	0.301561	-0.37	0.07	-0.2	-0.69	0.0591	1.97e-06	0.438	-0.74	0	0.83	0.101	0.87	0.921
chr5_181221884_181222665	chr5	181221884	181222665	1	0		1	0	0	0	4.98181e-17	0.00185223	-0.37	1.88	1.99	1.35	4.38e-05	2.69e-14	0.241	-0.79	0.05	1	0.000217	0.894	0.993
chr14_54646129_54646629	chr14	54646129	54646629	1	0		1	0	0	0	0.00555661	0.0100267	-0.37	1.13	0.55	1.31	0.865	0.000773	0.47	-1	0.26	1.03	0.0014	0.938	0.974
chr3_161431684_161432184	chr3	161431684	161432184	1	1	HDAC3_Q2	0	1	1	1	0.023519	0.995107	-0.37	-0.29	1.61	0.67	0.0591	0.0599	1.29e-05	-1.32	0.58	-0.84	0.91	0.992	0.0296
chr2_149535213_149535713	chr2	149535213	149535713	1	0		0	0	1	0	0.0113526	0.191066	-0.37	0.44	0.8	-1.11	0.478	0.00317	0.754	-1.1	0.36	-0.32	0.0533	0.884	0.417
chr5_21586082_21586582	chr5	21586082	21586582	1	1	HDAC3_Q1	0	1	1	1	8.42774e-05	0.443425	-0.375	-0.56	0.44	-0.42	3.7e-05	0.176	4.58e-06	-0.26	-0.49	-1.13	0.371	0.417	0.0108
chr20_51830569_51831069	chr20	51830569	51831069	1	1	HDAC3_Q3	0	1	1	1	0.000525783	0.121996	-0.375	-0.1	0.2	-0.73	0.00501	0.00959	0.00123	-0.5	-0.25	-0.79	0.0427	0.616	0.00904
chr16_75129581_75130081	chr16	75129581	75130081	1	1	HDAC3_Q3	0	0	1	0	0.00657127	0.735623	-0.375	0.49	0.66	0.72	0.0282	0.0287	0.000214	-0.46	-0.29	-0.35	0.544	0.676	0.238
chr11_66990194_66990694	chr11	66990194	66990694	1	1	HDAC3_Q4	0	0	1	0	0.0408183	0.147908	-0.375	-0.03	-0.03	-0.07	0.00754	0.904	0.0294	0.42	-1.17	-0.5	0.985	0.0342	0.0562
chr12_115864045_115864545	chr12	115864045	115864545	0	1	HDAC3_Q1	0	1	1	1	0.110726	0.951133	0.47	0.88	1.29	0.26	0.152	0.153	1.74e-06	0.26	0.68	-1.5	0.735	0.958	0.00243
chr6_3129968_3130468	chr6	3129968	3130468	0	1	HDAC3_Q1	0	1	1	1	0.191074	0.692697	-0.37	0.3	0.72	0.68	0.152	0.31	1.74e-06	-0.42	-0.32	-1.5	0.577	0.567	0.00243
chr9_132711730_132712230	chr9	132711730	132712230	0	1	HDAC3_Q1	0	1	1	1	0.369441	0.820691	-0.87	-0.12	-1.71	0.26	0.769	0.153	1.74e-06	-0.74	-1	-1.5	0.735	0.632	0.00243
chr15_49856789_49857289	chr15	49856789	49857289	1	0		0	0	0	0	0.00126342	0.174384	-0.375	-0.8	0.2	-0.69	0.696	0.000182	0.586	-1.58	0.83	0.52	0.0427	0.978	0.859
chr2_179022834_179023334	chr2	179022834	179023334	1	1	HDAC3_Q1	0	1	1	1	8.97578e-08	0.0663445	-0.38	0.88	0.61	-0.44	0.53	8.37e-09	1.74e-06	-1.5	0.74	-2.2	0.0128	0.96	3.58e-05
chr15_51947597_51948097	chr15	51947597	51948097	1	1	HDAC3_Q3	1	0	1	0	1.18328e-07	0.0169087	-0.38	-0.88	0.93	-0.42	0.319	1.86e-08	0.0023	-2.25	1.49	-0.54	0.00241	0.998	0.189
chr12_112482215_112482715	chr12	112482215	112482715	1	1	HDAC3_Q4	1	0	0	0	1.21676e-08	4.57836e-05	-0.38	1.3	2.04	1.37	0.0651	8.37e-09	0.0291	-1.5	0.74	0.33	3.4e-06	0.99	0.596
chr8_86559690_86560373	chr8	86559690	86560373	1	1	HDAC3_Q1	0	1	1	1	0.000152111	0.981912	-0.38	0.22	0.8	0.46	0.0847	0.000146	3.41e-10	-1.12	0.36	-1.26	0.923	0.884	0.00104
chr2_47256258_47256758	chr2	47256258	47256758	1	0		1	0	0	0	1.23344e-07	0.00251921	-0.385	0.61	0.29	0.26	8.05e-09	0.77	0.241	1.32	-2.09	0.38	0.999	0.000274	0.75
chr15_82130084_82130768	chr15	82130084	82130768	1	1	HDAC3_Q1	0	1	1	1	0.0178524	0.25789	-0.385	-0.49	-0.3	-1.07	0.0125	0.205	3.83e-09	-0.19	-0.58	-2.02	0.384	0.184	5.76e-07
chr15_98383693_98384193	chr15	98383693	98384193	0	1	HDAC3_Q2	0	1	1	1	0.0646257	0.677862	-0.075	1.13	-0.04	-0.07	0.319	0.0373	2.48e-05	0.17	-0.32	-1.5	0.554	0.567	0.00243
chr6_47334811_47335311	chr6	47334811	47335311	0	1	HDAC3_Q2	0	1	1	1	0.0941127	0.932423	-0.305	0.3	1.52	0.68	0.0368	0.515	2.48e-05	-0.42	-0.19	-1.5	0.938	0.699	0.00243
chr7_151417521_151418021	chr7	151417521	151418021	0	1	HDAC3_Q2	0	1	1	1	0.137991	0.738866	-0.18	-1.88	0.93	-0.92	0.175	0.176	2.48e-05	-1.58	1.22	-1.5	0.371	1	0.00243
chr14_22789265_22789765	chr14	22789265	22789765	0	1	HDAC3_Q2	0	1	1	1	0.217919	0.660827	-1.16	-1.93	0.66	0.04	0.175	0.321	2.48e-05	-2.32	0	-1.5	0.353	0.849	0.00243
chr18_22690971_22691471	chr18	22690971	22691471	0	1	HDAC3_Q2	0	1	1	1	0.232039	0.953166	0.26	-0.12	0.14	-0.48	0.0847	0.722	2.48e-05	0.74	-0.22	-1.5	0.993	0.715	0.00243
chr1_32839415_32839915	chr1	32839415	32839915	0	1	HDAC3_Q2	0	1	1	1	0.461009	0.120661	-1.16	-1.04	-1.04	-0.07	0.319	0.515	2.48e-05	-1	-1.32	-1.5	0.0803	0.323	0.00243
chr14_69489803_69490303	chr14	69489803	69490303	0	1	HDAC3_Q2	0	1	1	1	0.642408	0.709387	0.905	0.61	1.1	0.26	0.887	0.321	2.48e-05	0	1.81	-1.5	0.353	0.97	0.00243
chr10_47137782_47138282	chr10	47137782	47138282	0	1	HDAC3_Q2	0	1	1	1	0.676909	0.961295	0.63	1.26	2.85	2.23	0.976	0.321	2.48e-05	-1.32	2.58	-1.5	0.735	1	0.00243
chr2_238093836_238094336	chr2	238093836	238094336	0	1	HDAC3_Q2	0	1	1	1	0.859937	0.540016	-1.58	-0.71	-0.71	1.26	0.72	0.722	2.48e-05	-1.58	-1.58	-1.5	0.801	0.264	0.00243
chr16_85450774_85451405	chr16	85450774	85451405	1	1	HDAC3_Q1	1	1	1	1	0.00613758	0.00602911	-0.385	0.51	1.03	0.17	0.0125	0.0599	1.17e-07	-0.51	-0.26	-1.63	0.0011	0.667	6.12e-05
chr1_150834095_150834595	chr1	150834095	150834595	1	1	HDAC3_Q2	0	1	1	1	4.20227e-06	0.877974	-0.385	0.56	0.88	-1.4	0.0208	1.25e-05	7.57e-05	-0.87	0.1	-2.27	0.622	0.882	1.14e-06
chr14_72710135_72710635	chr14	72710135	72710635	0	1	HDAC3_Q3	0	1	1	1	0.0527693	0.981043	-0.83	-2.03	0.29	-1.07	0.0484	0.192	0.000174	-1.81	0.15	-1.5	0.933	0.87	0.00243
chr10_36021627_36022127	chr10	36021627	36022127	0	1	HDAC3_Q3	0	1	1	1	0.114438	0.316824	-0.585	-0.05	-0.37	-0.41	0.0484	0.501	0.000174	0	-1.17	-1.5	0.849	0.111	0.00243
chr9_121482125_121482625	chr9	121482125	121482625	0	1	HDAC3_Q3	0	1	1	1	0.320517	0.786208	-0.405	1.61	1.29	1.26	0.499	0.192	0.000174	-0.49	-0.32	-1.5	0.554	0.762	0.00243
chr5_36694392_36694892	chr5	36694392	36694892	0	1	HDAC3_Q3	0	1	1	1	0.459274	0.956786	-0.16	-0.13	0.46	-0.16	0.326	0.501	0.000174	-0.32	0	-1.5	0.849	0.849	0.00243
chr8_102514001_102514501	chr8	102514001	102514501	1	1	HDAC3_Q2	0	1	1	1	0.0312747	0.878481	-0.385	-0.44	-0.22	-0.37	0.101	0.0491	8.5e-06	-0.58	-0.19	-1.05	0.999	0.55	0.0123
chr1_147102187_147102687	chr1	147102187	147102687	1	0		0	0	1	0	0.0121621	0.171703	-0.385	-0.49	0.73	-0.62	0.601	0.00273	0.0731	-1.58	0.81	-0.71	0.0415	0.986	0.104
chr10_70549872_70550372	chr10	70549872	70550372	0	1	HDAC3_Q3	0	1	1	1	0.809917	0.884698	0.27	-1.44	1.26	-0.48	0.918	0.491	0.000779	-1.58	2.12	-1.5	0.56	1	0.00243
chr15_83345170_83345670	chr15	83345170	83345670	0	1	HDAC3_Q3	0	1	1	1	0.963615	0.614541	0.87	-0.52	0.8	-0.56	0.809	0.918	0.000779	0.42	1.32	-1.5	0.264	0.997	0.00243
chr11_46399879_46400379	chr11	46399879	46400379	0	1	HDAC3_Q4	0	1	1	1	0.229156	0.995093	-0.175	-0.2	0.94	-0.56	0.125	0.481	0.00257	-0.49	0.14	-1.5	0.98	0.921	0.00243
chr15_71263818_71264318	chr15	71263818	71264318	0	1	HDAC3_Q4	0	1	1	1	0.193341	0.983673	0.24	0.29	0.82	-0.92	0.0772	0.62	0.00679	0.36	0.12	-1.5	0.989	0.834	0.00243
chr17_59209332_59209832	chr17	59209332	59209832	1	1	HDAC3_Q3	0	0	0	0	0.0165148	0.40052	-0.385	0.29	-0.09	0.56	0.15	0.0156	0.000767	-0.39	-0.38	0.07	0.318	0.417	0.601
chr1_215778217_215778717	chr1	215778217	215778717	0	1	HDAC3_Q1	0	1	1	1	0.869598	0.999778	1.165	-0.03	0.51	-0.66	0.617	0.867	6.98e-08	1.14	1.19	-1.49	0.979	1	4.91e-05
chr20_50050098_50050598	chr20	50050098	50050598	0	1	HDAC3_Q3	0	1	1	1	0.454677	0.941233	0.12	-0.1	0.11	-0.97	0.24	0.67	8.21e-05	0.24	0	-1.49	0.768	0.882	4.91e-05
chr8_139936053_139936553	chr8	139936053	139936553	0	1	HDAC3_Q2	0	1	1	1	0.964158	0.991723	0.79	0.29	1.46	0.52	0.918	0.811	5.44e-05	0	1.58	-1.47	0.875	0.999	0.000118
chr7_153663426_153663926	chr7	153663426	153663926	1	1	HDAC3_Q4	0	1	1	1	3.7566e-06	0.158365	-0.385	-0.5	0.18	-2.14	4.48e-07	0.515	0.0276	0.32	-1.09	-1.91	0.577	0.0638	0.00548
chr3_25192871_25193371	chr3	25192871	25193371	1	0		1	0	1	0	5.32658e-06	1.15264e-10	-0.385	0.29	0.55	-0.4	0.72	4.65e-07	0.192	-1.77	1	-0.37	4.52e-12	0.938	0.383
chr8_90529704_90530204	chr8	90529704	90530204	0	1	HDAC3_Q2	1	1	1	1	0.254515	0.0416356	0.29	0.28	-0.13	-0.48	0.101	0.687	8.5e-06	1	-0.42	-1.47	0.0126	0.554	0.000387
chr11_66395806_66396306	chr11	66395806	66396306	0	1	HDAC3_Q2	0	1	1	1	0.596572	0.985949	0.18	-0.04	0.96	0.2	0.499	0.501	8.5e-06	-0.32	0.68	-1.47	0.849	0.986	0.000387
chr7_4537782_4538282	chr7	4537782	4538282	0	1	HDAC3_Q2	1	1	1	1	0.269891	0.000891715	-0.955	1.3	-0.28	0.95	0.114	0.66	5.44e-05	0.26	-2.17	-1.47	0.019	0.00453	0.000387
chr6_64774777_64775277	chr6	64774777	64775277	1	0		0	0	1	0	0.00906824	0.924506	-0.385	-1.93	0.88	-2.25	0.00122	0.959	0.904	-0.58	-0.19	-0.32	0.993	0.642	0.464
chr16_78542276_78542776	chr16	78542276	78542776	0	1	HDAC3_Q3	0	1	1	1	0.802652	0.839353	-0.32	0.78	0.78	0.43	0.601	0.735	0.00229	-0.22	-0.42	-1.47	0.884	0.554	0.000387
chr5_9050599_9051099	chr5	9050599	9051099	0	1	HDAC3_Q3	0	1	1	1	0.973111	0.990808	0.13	-0.72	0.45	-0.48	0.843	0.922	0.00229	-0.32	0.58	-1.47	0.918	0.945	0.000387
chr20_57657874_57658374	chr20	57657874	57658374	1	1	HDAC3_Q4	0	0	1	0	0.000994799	0.240733	-0.385	0.61	0.46	0.26	0.000454	0.214	0.00257	0.15	-0.92	-0.5	0.87	0.0739	0.168
chr2_71742896_71743396	chr2	71742896	71743396	0	1	HDAC3_Q1	0	1	1	1	0.236499	0.922003	0	-0.71	-1.71	0.52	0.171	0.367	5.33e-14	1	-1	-1.47	1	0.632	0.00119
chr15_49856057_49856557	chr15	49856057	49856557	1	1	HDAC3_Q4	0	0	1	0	0.000443353	0.495475	-0.385	-0.61	0.91	-0.59	0.00187	0.0213	0.0174	-1	0.23	-0.49	0.197	0.934	0.175
chr17_13572040_13572540	chr17	13572040	13572540	0	1	HDAC3_Q1	0	1	1	1	0.110144	0.496857	-0.37	-1.04	-0.45	0.2	0.0414	0.558	2.7e-10	0	-0.74	-1.47	0.999	0.185	0.00119
chr5_172080289_172080789	chr5	172080289	172080789	1	1	HDAC3_Q4	0	0	1	0	3.23134e-07	0.0504201	-0.385	0.29	-0.03	-0.57	0.0368	4.65e-07	0.0276	-0.77	0	-0.13	0.0128	0.687	0.469
chr9_93358758_93359258	chr9	93358758	93359258	1	0		1	0	0	0	5.32658e-06	1.15264e-10	-0.385	0.63	0.89	-0.06	0.72	4.65e-07	0.392	-1.77	1	0.05	4.52e-12	0.938	0.606
chr16_78074809_78075309	chr16	78074809	78075309	1	0		0	0	0	0	1.30616e-05	0.352853	-0.385	0.15	-0.17	-0.34	0.101	8.65e-06	0.155	-0.77	0	0.51	0.136	0.809	0.706
chr2_124969990_124970490	chr2	124969990	124970490	1	0		0	0	0	0	3.7566e-06	0.158365	-0.385	0.11	0.79	0.02	4.48e-07	0.515	0.895	0.32	-1.09	2.23	0.577	0.0638	0.991
chr4_32019028_32019528	chr4	32019028	32019528	0	1	HDAC3_Q1	0	1	1	1	0.0991608	0.205627	-0.29	-0.71	1.29	0.52	0.308	0.0657	3.12e-08	-1.58	1	-1.47	0.0527	0.986	0.00119
chr17_66060042_66060542	chr17	66060042	66060542	1	0		0	0	0	0	9.9317e-07	0.337562	-0.385	-0.66	0.08	-0.37	0.125	4.49e-07	0.207	-1.35	0.58	0.87	0.117	0.882	0.962
chr5_131702743_131703408	chr5	131702743	131703408	1	1	HDAC3_Q4	1	0	0	0	0.000118637	0.0327586	-0.39	-0.68	-0.03	-0.13	0.755	1.25e-05	0.0174	-1.65	0.87	0.03	0.00532	0.985	0.565
chr15_72556673_72557173	chr15	72556673	72557173	0	1	HDAC3_Q1	0	1	1	1	0.125203	0.947716	0.02	-1.17	0	-0.94	0.0847	0.321	7.83e-07	-0.32	0.36	-1.47	0.735	0.945	0.00119
chr16_25001149_25001649	chr16	25001149	25001649	0	1	HDAC3_Q1	0	1	1	1	0.144473	0.291607	-0.42	-0.71	-0.71	-0.06	0.0368	0.888	7.83e-07	0.58	-1.42	-1.47	0.999	0.0839	0.00119
chr12_101614680_101615180	chr12	101614680	101615180	0	1	HDAC3_Q1	0	1	1	1	0.217919	0.243502	-0.66	-0.52	-0.93	-0.29	0.175	0.321	7.83e-07	-0.32	-1	-1.47	0.353	0.185	0.00119
chr7_155953616_155954116	chr7	155953616	155954116	0	1	HDAC3_Q1	0	1	1	1	0.461709	0.62219	-0.16	1.86	1.86	2.1	0.513	0.321	7.83e-07	-0.32	0	-1.47	0.353	0.762	0.00119
chr10_35241216_35241716	chr10	35241216	35241716	0	1	HDAC3_Q1	0	1	1	1	0.957177	0.999975	2	-0.04	0.55	0.2	1	0.722	7.83e-07	0.42	3.58	-1.47	0.993	1	0.00119
chr14_79323035_79323535	chr14	79323035	79323535	1	0		1	0	0	0	3.77941e-08	0.0031471	-0.39	1.53	0.88	0.04	5.45e-09	0.328	0.535	0.87	-1.65	0.38	0.971	0.000362	0.75
chr17_76322647_76323147	chr17	76322647	76323147	1	1	HDAC3_Q1	0	1	1	1	0.00622392	0.681588	-0.39	1.1	-0.12	-0.44	0.308	0.00247	3.12e-08	-0.36	-0.42	-2.44	0.55	0.577	1.23e-06
chr5_13832759_13833259	chr5	13832759	13833259	1	1	HDAC3_Q1	0	1	1	1	0.0312747	0.853563	-0.39	1.88	1.66	1.31	0.101	0.0491	1.68e-06	-0.36	-0.42	-1.57	0.921	0.554	0.000387
chr7_34135574_34136074	chr7	34135574	34136074	1	1	HDAC3_Q1	0	1	1	1	0.000936095	0.445944	-0.39	-0.3	-0.07	-0.42	0.175	0.000519	1.25e-07	-1	0.22	-1.35	0.17	0.918	0.000583
chr10_25153443_25153943	chr10	25153443	25153943	1	1	HDAC3_Q2	0	0	1	0	0.00458246	0.833754	-0.39	0.51	0.29	0.36	0.0368	0.0146	2.48e-05	-0.36	-0.42	-0.8	0.87	0.554	0.0547
chr3_138442963_138443463	chr3	138442963	138443463	1	0		0	0	0	0	0.000311115	0.121584	-0.39	-0.69	0.11	-0.23	0.844	3.2e-05	0.155	-2	1.22	0.14	0.027	0.97	0.469
chr3_169664557_169665057	chr3	169664557	169665057	1	0		1	0	0	0	3.04133e-06	0.000695423	-0.39	0.4	0.69	0.06	0.0213	8.65e-06	0.0668	-0.92	0.14	0.24	7.63e-05	0.857	0.706
chr2_142678419_142678919	chr2	142678419	142678919	0	1	HDAC3_Q2	0	1	1	1	0.202469	0.382914	-1.16	0.57	-0.43	0.8	0.499	0.102	8.5e-06	-1	-1.32	-1.47	0.384	0.323	0.00119
chr6_45895529_45896029	chr6	45895529	45896029	0	1	HDAC3_Q2	0	1	1	1	0.236042	0.86695	-0.695	-1.72	0.28	-0.48	0.326	0.192	8.5e-06	-1.81	0.42	-1.47	0.554	0.958	0.00119
chr21_9972425_9972925	chr21	9972425	9972925	0	1	HDAC3_Q2	0	1	1	1	0.254515	0.524568	-0.71	-0.71	-0.29	-0.06	0.101	0.687	8.5e-06	-0.42	-1	-1.47	0.938	0.215	0.00119
chr2_29610791_29611291	chr2	29610791	29611291	0	1	HDAC3_Q2	0	1	1	1	0.322357	0.544819	-0.21	-0.71	0.88	0.52	0.947	0.102	8.5e-06	-2	1.58	-1.47	0.215	0.998	0.00119
chr16_53979953_53980453	chr16	53979953	53980453	0	1	HDAC3_Q2	1	1	1	1	0.345976	0.00447762	-2.08	-2.88	-1.88	-0.65	0.326	0.328	8.5e-06	-2.58	-1.58	-1.47	0.00366	0.143	0.00119
chr7_139089443_139089943	chr7	139089443	139089943	0	1	HDAC3_Q2	0	1	1	1	0.397706	0.544044	-1.405	-2.29	-0.29	-0.06	0.191	0.687	8.5e-06	-2	-0.81	-1.47	0.577	0.371	0.00119
chr5_174769224_174769724	chr5	174769224	174769724	0	1	HDAC3_Q2	0	1	1	1	0.596572	0.98987	-0.53	-1.04	0.55	0.2	0.499	0.501	8.5e-06	-1.32	0.26	-1.47	0.918	0.938	0.00119
chr2_172143147_172143647	chr2	172143147	172143647	0	1	HDAC3_Q2	0	1	1	1	0.710216	0.867654	0.63	1.72	1.3	0.95	0.685	0.501	8.5e-06	0.68	0.58	-1.47	0.567	0.938	0.00119
chr14_87646939_87647439	chr14	87646939	87647439	0	1	HDAC3_Q2	0	1	1	1	0.786808	0.98173	0.5	0.07	-0.2	-0.29	0.844	0.501	8.5e-06	0.26	0.74	-1.47	0.849	0.96	0.00119
chr10_19560096_19560596	chr10	19560096	19560596	0	1	HDAC3_Q2	0	1	1	1	0.826781	0.066719	-2.16	-1.28	-2.28	0.95	0.499	0.947	8.5e-06	-1	-3.32	-1.47	0.982	0.0126	0.00119
chr16_46410721_46411221	chr16	46410721	46411221	1	0		0	0	0	0	2.19113e-05	0.656227	-0.39	-0.49	0.29	-0.84	3.1e-05	0.0491	0.312	-0.36	-0.42	0.46	0.55	0.538	0.797
chr5_16938444_16938944	chr5	16938444	16938944	1	0		0	0	0	0	0.0190014	0.3199	-0.39	-0.19	0.3	0.32	0.00309	0.892	0.904	0.32	-1.1	1.83	0.97	0.0985	0.993
chr1_207258275_207258775	chr1	207258275	207258775	1	1	HDAC3_Q4	0	0	0	0	2.75299e-10	0.0842398	-0.39	-0.52	0.26	0.32	0.00812	1.29e-09	0.00782	-1.36	0.58	1.06	0.0173	0.954	0.986
chr1_205469584_205470084	chr1	205469584	205470084	1	1	HDAC3_Q3	0	0	1	0	0.0410149	0.97187	-0.395	-1.17	0.53	-0.21	0.0591	0.116	0.000214	-1.17	0.38	-0.62	0.793	0.974	0.1
chr17_65026398_65027037	chr17	65026398	65027037	1	1	HDAC3_Q1	0	0	1	0	4.65732e-07	0.899971	-0.395	-0.06	0.57	0.12	5.38e-05	0.000468	2.05e-07	-0.63	-0.16	-0.53	0.934	0.629	0.0859
chr1_207073883_207074383	chr1	207073883	207074383	1	1	HDAC3_Q2	0	1	1	1	0.000787249	0.729338	-0.395	-0.49	0.02	-0.64	0.00858	0.00874	8.5e-06	-0.65	-0.14	-1.05	0.667	0.542	0.0123
chr9_123116884_123117384	chr9	123116884	123117384	0	1	HDAC3_Q2	0	1	1	1	0.502524	0.939755	-0.5	-0.71	-0.29	-0.06	0.918	0.205	5.44e-05	-1.42	0.42	-1.47	0.884	0.762	0.00119
chr7_103575877_103576377	chr7	103575877	103576377	0	1	HDAC3_Q2	0	1	1	1	0.522016	0.979253	0.565	0.11	0.6	0.02	0.976	0.205	5.44e-05	-0.68	1.81	-1.47	0.809	0.993	0.00119
chr15_91885498_91885998	chr15	91885498	91885998	0	1	HDAC3_Q2	1	1	1	1	0.581948	0.0237616	0.16	-0.2	0.65	-0.29	0.488	0.491	5.44e-05	-0.26	0.58	-1.47	0.00366	0.979	0.00119
chr11_117577800_117578300	chr11	117577800	117578300	0	1	HDAC3_Q2	0	1	1	1	0.666904	0.991014	0.755	1.2	0.46	0.11	0.918	0.332	5.44e-05	0.51	1	-1.47	0.884	0.983	0.00119
chr3_190424667_190425167	chr3	190424667	190425167	0	1	HDAC3_Q2	0	1	1	1	0.763958	0.98808	0.27	2.1	1.61	1.52	0.809	0.491	5.44e-05	0.22	0.32	-1.47	0.971	0.875	0.00119
chr12_46371613_46372113	chr12	46371613	46372113	0	1	HDAC3_Q2	0	1	1	1	0.809917	0.981298	0.71	1.29	0.88	0.52	0.918	0.491	5.44e-05	0.42	1	-1.47	0.827	0.983	0.00119
chr3_180269600_180270100	chr3	180269600	180270100	0	1	HDAC3_Q2	0	1	1	1	0.868972	0.979233	-1	-3.52	-1.2	-1.29	0.809	0.66	5.44e-05	-2.32	0.32	-1.47	0.918	0.875	0.00119
chr3_13936936_13937436	chr3	13936936	13937436	0	1	HDAC3_Q2	0	1	1	1	0.908548	0.988416	0.63	1.88	1.88	1.52	0.658	0.918	5.44e-05	1	0.26	-1.47	0.908	0.938	0.00119
chr10_97738900_97739400	chr10	97738900	97739400	0	1	HDAC3_Q2	0	1	1	1	0.932299	0.99184	1	-0.29	0.03	-0.06	0.658	0.996	5.44e-05	2	0	-1.47	1	0.875	0.00119
chr16_74373104_74373604	chr16	74373104	74373604	1	1	HDAC3_Q3	0	0	1	0	0.0103595	0.549258	-0.395	-1.13	0.46	-0.25	0.225	0.00606	0.000264	-1.5	0.71	-0.45	0.219	0.993	0.144
chr3_9875806_9876306	chr3	9875806	9876306	1	1	HDAC3_Q4	0	0	1	0	1.70715e-11	0.254657	-0.395	0.72	-0.66	-1.72	0.00313	1.87e-10	0.0278	-0.3	-0.49	-0.74	0.124	0.56	0.211
chr10_14583549_14584049	chr10	14583549	14584049	0	1	HDAC3_Q3	1	1	1	1	0.14556	0.000217491	-1.635	0.43	-0.57	0.66	0.0686	0.481	0.000242	-0.81	-2.46	-1.47	0.0166	0.0011	0.00119
chr10_1174403_1174903	chr10	1174403	1174903	0	1	HDAC3_Q3	0	1	1	1	0.325052	0.89771	-0.32	-0.04	0.96	0.2	0.125	0.782	0.000242	-0.32	-0.32	-1.47	0.849	0.687	0.00119
chr16_85326254_85326754	chr16	85326254	85326754	0	1	HDAC3_Q3	0	1	1	1	0.609732	0.975993	0.085	-0.75	0.09	-0.84	0.332	0.782	0.000242	0	0.17	-1.47	0.995	0.793	0.00119
chr2_127284509_127285009	chr2	127284509	127285009	0	1	HDAC3_Q3	0	1	1	1	0.506766	0.334611	-0.66	1.04	0.72	0.95	0.22	0.867	0.000823	0	-1.32	-1.47	0.918	0.111	0.00119
chr10_94145518_94146018	chr10	94145518	94146018	0	1	HDAC3_Q3	0	1	1	1	0.679464	0.255778	-1.79	-1.3	-2.88	-0.65	0.939	0.336	0.000823	-1.58	-2	-1.47	0.87	0.0803	0.00119
chr5_176787464_176787964	chr5	176787464	176787964	0	1	HDAC3_Q3	0	1	1	1	0.804617	0.997638	0.52	0.88	1.75	0.52	0.939	0.473	0.000823	-0.42	1.46	-1.47	0.933	0.999	0.00119
chr6_44533738_44534238	chr6	44533738	44534238	1	1	HDAC3_Q1	0	1	1	1	3.5755e-05	0.86765	-0.4	-1.88	-0.3	-0.92	4.81e-05	0.0536	2.61e-11	-0.58	-0.22	-1.5	0.96	0.554	0.00243
chr7_33040872_33041372	chr7	33040872	33041372	1	0		1	0	0	0	9.83634e-07	0.00740316	-0.4	0.88	1.51	1.35	0.0282	1.97e-06	0.127	-1.15	0.35	1.06	0.000958	0.968	0.966
chr16_88811972_88812472	chr16	88811972	88812472	0	1	HDAC3_Q3	0	1	1	1	0.0601118	0.876837	-0.435	0.37	1.14	-0.21	0.225	0.0484	0.00229	-1	0.13	-1.47	0.647	0.845	0.00119
chr17_50879777_50880277	chr17	50879777	50880277	0	1	HDAC3_Q3	0	1	1	1	0.168467	0.64445	0	0.14	0.67	-0.8	0.463	0.0862	0.00229	-0.53	0.53	-1.47	0.294	0.974	0.00119
chr20_55254081_55254581	chr20	55254081	55254581	0	1	HDAC3_Q3	0	1	1	1	0.757953	0.928995	-0.215	-1.58	-0.26	-1.35	0.463	0.844	0.00229	-0.58	0.15	-1.47	0.971	0.667	0.00119
chr16_85340017_85340517	chr16	85340017	85340517	0	1	HDAC3_Q3	0	1	1	1	0.852848	0.492993	0	0.28	-0.13	-0.48	0.843	0.604	0.00229	0	0	-1.47	0.215	0.849	0.00119
chr1_182725201_182725838	chr1	182725201	182725838	1	1	HDAC3_Q2	0	1	1	1	0.0223747	0.66357	-0.4	0.29	1.42	0.79	0.00441	0.757	7.57e-05	-0.26	-0.54	-1.08	0.971	0.311	0.0061
chr15_73847768_73848402	chr15	73847768	73848402	0	1	HDAC3_Q1	0	1	1	1	0.115376	0.92967	0.245	-0.64	-0.28	-0.99	0.499	0.0491	3.12e-07	-0.36	0.85	-1.45	0.687	0.945	0.000194
chr14_53249587_53250087	chr14	53249587	53250087	0	1	HDAC3_Q1	0	1	1	1	0.559072	0.991245	0.84	0.09	0.74	-0.26	0.326	0.687	3.12e-07	0.81	0.87	-1.45	0.875	0.995	0.000194
chr2_3547867_3548367	chr2	3547867	3548367	1	1	HDAC3_Q4	0	0	1	0	6.21124e-11	0.576419	-0.4	0.03	1.17	-0.06	1.8e-10	0.0124	0.00602	-0.26	-0.54	-0.09	0.56	0.421	0.506
chr13_46769189_46769689	chr13	46769189	46769689	0	1	HDAC3_Q2	0	1	1	1	0.108166	0.108768	-0.63	-0.39	-0.13	-0.26	0.636	0.0355	1.71e-05	-1.26	0	-1.45	0.0318	0.715	0.000194
chr11_83089243_83089743	chr11	83089243	83089743	0	1	HDAC3_Q2	0	1	1	1	0.281426	0.992052	0.3	0.16	1.05	-0.19	0.125	0.638	1.71e-05	0.22	0.38	-1.45	0.9	0.974	0.000194
chr17_51725294_51725794	chr17	51725294	51725794	0	1	HDAC3_Q3	0	1	1	1	0.402413	0.466999	-0.45	-0.44	0.56	0.02	0.921	0.145	0.000264	-1.58	0.68	-1.45	0.17	0.986	0.000194
chr7_1555816_1556316	chr7	1555816	1556316	0	1	HDAC3_Q4	0	1	1	1	0.969117	0.0669618	-0.375	0.87	-0.13	0.33	0.967	0.788	0.00424	-0.17	-0.58	-1.45	0.0335	0.371	0.000194
chr14_69128765_69129265	chr14	69128765	69129265	1	1	HDAC3_Q4	0	0	1	0	5.09835e-10	0.297694	-0.4	0.96	1.42	0.2	8.05e-09	0.00247	0.0291	-0.17	-0.63	-0.09	0.394	0.219	0.506
chr17_66129733_66130233	chr17	66129733	66130233	1	1	HDAC3_Q4	0	0	0	0	2.74202e-08	0.10479	-0.4	-0.22	-0.63	-0.45	2.6e-08	0.0491	0.0252	0.42	-1.22	0.54	0.986	0.022	0.796
chr16_84614391_84614891	chr16	84614391	84614891	1	0		0	0	0	0	0.000114257	0.124957	-0.4	0.94	0.48	0.94	7.81e-05	0.116	0.438	0.29	-1.09	1.46	0.793	0.0342	0.995
chr1_203799856_203800356	chr1	203799856	203800356	1	1	HDAC3_Q4	0	0	1	0	2.1937e-05	0.136457	-0.405	-0.45	-0.33	-0.68	3.62e-05	0.0421	0.00245	-0.12	-0.69	-0.23	0.184	0.165	0.226
chr5_176359211_176359840	chr5	176359211	176359840	0	1	HDAC3_Q1	0	1	1	1	0.0591211	0.729519	-0.125	0.51	0.29	0.17	0.0213	0.501	3.12e-07	0.49	-0.74	-1.45	0.918	0.394	0.000583
chr2_132245267_132245767	chr2	132245267	132245767	1	1	HDAC3_Q1	0	1	1	1	0.0265796	0.74826	-0.405	-0.71	-0.03	-1.4	0.0213	0.192	1.68e-06	-0.49	-0.32	-2.18	0.554	0.687	5.55e-06
chr1_205658487_205658987	chr1	205658487	205658987	0	1	HDAC3_Q1	0	1	1	1	0.111155	0.805268	-0.89	-1.83	-0.61	-0.96	0.114	0.205	2.86e-06	-1.42	-0.36	-1.45	0.809	0.55	0.000583
chr13_41123522_41124022	chr13	41123522	41124022	0	1	HDAC3_Q1	0	1	1	1	0.329505	0.932486	-0.205	-0.29	0.88	0.17	0.203	0.491	2.86e-06	-0.58	0.17	-1.45	0.827	0.793	0.000583
chr17_67267235_67267735	chr17	67267235	67267735	0	1	HDAC3_Q1	0	1	1	1	0.522016	0.999153	1.065	0.51	1.03	0.17	0.976	0.205	2.86e-06	-0.19	2.32	-1.45	0.962	0.997	0.000583
chr21_40077077_40077577	chr21	40077077	40077577	1	1	HDAC3_Q2	0	1	1	1	0.0298178	0.654258	-0.405	-0.12	-0.45	-0.48	0.22	0.0213	7.57e-05	-0.49	-0.32	-0.94	0.538	0.547	0.00685
chr8_135980051_135980551	chr8	135980051	135980551	0	1	HDAC3_Q2	0	1	1	1	0.988704	0.991001	0.37	-0.88	-0.56	-0.42	0.89	0.959	1.71e-05	0.42	0.32	-1.45	0.993	0.875	0.000583
chr16_86644022_86644651	chr16	86644022	86644651	0	1	HDAC3_Q2	0	1	1	1	0.399901	0.764856	-1.115	-2.21	0.6	0.25	0.135	0.98	7.57e-05	-1.58	-0.65	-1.45	0.993	0.401	0.000583
chr17_70175385_70175885	chr17	70175385	70175885	0	1	HDAC3_Q2	1	1	1	1	0.449388	0.0175363	-1.295	-1.29	0.29	0.17	0.47	0.336	7.57e-05	-2.17	-0.42	-1.45	0.00453	0.554	0.000583
chr1_181484431_181484931	chr1	181484431	181484931	0	1	HDAC3_Q3	0	1	1	1	0.44589	0.710721	-0.015	1.29	1.75	0.75	0.463	0.337	0.000264	-0.32	0.29	-1.45	0.401	0.857	0.000583
chr20_63920352_63920852	chr20	63920352	63920852	0	1	HDAC3_Q3	0	1	1	1	0.694366	0.76633	0.08	0.03	0.03	-0.31	0.334	0.984	0.000767	0.81	-0.65	-1.45	0.997	0.401	0.000583
chr10_63713093_63713593	chr10	63713093	63713593	0	1	HDAC3_Q3	0	1	1	1	0.765737	0.48685	-1.045	-1.12	-0.12	-0.25	0.45	0.887	0.00192	-1.22	-0.87	-1.45	0.699	0.256	0.000583
chr17_57520526_57521026	chr17	57520526	57521026	1	1	HDAC3_Q3	0	0	1	0	0.000301548	0.560203	-0.405	-0.13	0.7	0.26	0.00018	0.145	0.00229	-0.42	-0.39	-0.14	0.659	0.341	0.396
chr17_68686099_68686599	chr17	68686099	68686599	0	1	HDAC3_Q2	0	1	1	1	0.0917164	0.178155	-0.36	0.02	0.61	-0.33	0.439	0.0418	2.8e-05	-0.93	0.21	-1.43	0.0487	0.882	7.09e-05
chr20_56923918_56924418	chr20	56923918	56924418	0	1	HDAC3_Q2	1	1	1	1	0.0637284	8.32374e-06	-1.585	-0.85	-1.58	-0.51	0.0251	0.466	2.39e-05	-0.85	-2.32	-1.43	0.0335	1.61e-05	9.76e-05
chr20_60271755_60272282	chr20	60271755	60272282	1	0		0	0	0	0	6.06852e-05	0.701891	-0.405	-0.9	-0.09	-0.84	0.000971	0.0047	0.0516	-0.74	-0.07	0.18	0.434	0.773	0.485
chr15_65868663_65869163	chr15	65868663	65869163	1	0		0	0	0	0	7.68176e-06	0.738024	-0.405	-0.17	0.83	-0.51	0.00198	0.00025	0.438	-1	0.19	0.66	0.424	0.873	0.871
chr14_70045740_70046240	chr14	70045740	70046240	1	1	HDAC3_Q2	0	1	1	1	0.00324692	0.330028	-0.41	-1.03	0.43	-0.57	0.00111	0.328	3.99e-05	-0.58	-0.24	-1.13	0.185	0.54	0.00435
chr11_46841383_46841883	chr11	46841383	46841883	0	1	HDAC3_Q1	0	1	1	1	0.351828	0.87195	-0.15	0.12	-0.56	-0.23	0.33	0.332	1.17e-07	0.19	-0.49	-1.43	0.962	0.56	0.000287
chr5_178148841_178149341	chr5	178148841	178149341	0	1	HDAC3_Q3	0	1	1	1	0.0509421	0.147903	-0.99	-1.34	0.66	-0.68	0.0371	0.24	0.000667	-1.81	-0.17	-1.43	0.0533	0.632	0.000287
chr3_161156744_161157244	chr3	161156744	161157244	0	1	HDAC3_Q1	0	1	1	1	0.355486	0.988207	-0.125	0.29	0.88	0.54	0.332	0.335	4.21e-08	-0.42	0.17	-1.42	0.962	0.884	0.000142
chr3_11155354_11155854	chr3	11155354	11155854	0	1	HDAC3_Q1	0	1	1	1	0.549766	0.422121	-0.145	-0.13	-0.13	0.11	0.225	0.968	1.73e-06	0.58	-0.87	-1.42	0.938	0.153	0.000142
chr1_206005158_206005658	chr1	206005158	206005658	1	1	HDAC3_Q2	0	1	1	1	0.00144632	0.184493	-0.41	0.14	0.14	-0.8	0.00513	0.0287	5.44e-05	-0.29	-0.53	-1.47	0.153	0.294	0.00119
chr17_67944589_67945089	chr17	67944589	67945089	1	1	HDAC3_Q2	0	0	1	0	0.0051567	0.992326	-0.41	-0.81	0.38	0.12	0.225	0.00273	6.6e-06	-1.36	0.54	-0.44	0.952	0.923	0.052
chr16_73277177_73277677	chr16	73277177	73277677	1	0		0	0	1	0	2.05939e-05	0.236648	-0.41	0.4	1.4	-0.29	0.89	1.6e-06	0.361	-2.14	1.32	-0.69	0.063	0.997	0.208
chr11_68459926_68460426	chr11	68459926	68460426	1	0		0	0	0	0	5.5129e-08	0.205478	-0.41	1.09	1.44	0.59	0.00513	5.18e-07	0.851	-0.93	0.11	1.96	0.063	0.824	0.984
chr20_37766406_37766906	chr20	37766406	37766906	1	0		0	0	0	0	4.08082e-05	0.209566	-0.415	-1	1.22	-0.13	0.319	9.32e-06	1	-2.32	1.49	3.46	0.0533	1	1
chr17_64668100_64668600	chr17	64668100	64668600	1	0		0	1	1	1	0.0400751	0.705473	-0.415	0.45	1.37	-0.75	0.0635	0.105	0.241	-0.83	0	-1.21	0.424	0.799	0.0071
chr1_201132371_201132871	chr1	201132371	201132871	1	1	HDAC3_Q3	0	0	1	0	1.63848e-13	0.121624	-0.415	0.07	-0.08	-1.29	1.8e-10	2.68e-05	0.000173	0	-0.83	-0.84	0.133	0.197	0.102
chr3_171984769_171985269	chr3	171984769	171985269	1	0		0	0	1	0	1.34167e-06	0.277716	-0.415	0.52	0.35	-1.02	2.07e-06	0.0373	0.0786	0.17	-1	-0.69	0.699	0.112	0.208
chr1_196361072_196361572	chr1	196361072	196361572	1	1	HDAC3_Q4	0	0	1	0	6.4552e-05	0.204721	-0.415	0	0	-0.07	2.38e-05	0.205	0.00805	0.17	-1	-0.07	0.699	0.0739	0.493
chr16_84109822_84110322	chr16	84109822	84110322	1	0		0	0	0	0	9.21913e-09	0.308177	-0.415	0.14	-0.03	-0.2	4.94e-08	0.00825	0.241	0.17	-1	1.24	0.809	0.112	0.921
chr7_51750167_51750667	chr7	51750167	51750667	1	0		1	0	0	0	2.05811e-10	0.00250796	-0.415	-0.12	0.73	-0.21	0.0414	1.87e-10	0.676	-1.68	0.85	2.23	0.000274	0.994	0.991
chr2_231662025_231662525	chr2	231662025	231662525	1	1	HDAC3_Q1	0	0	1	0	0.0154946	0.425654	-0.415	-0.05	0.8	1.19	0.0213	0.102	1.68e-06	-0.68	-0.15	-0.25	0.215	0.676	0.293
chr1_199687213_199687713	chr1	199687213	199687713	1	0		0	0	0	0	1.04306e-06	0.0871358	-0.415	-0.36	-0.17	-0.34	1.18e-07	0.501	0.0668	0.49	-1.32	0.24	0.995	0.0173	0.706
chr17_51371753_51372384	chr17	51371753	51372384	1	0		0	0	0	0	3.54306e-09	0.703576	-0.415	0.18	0.87	0.21	1.2e-05	1.25e-05	0.17	-0.76	-0.07	0.93	0.436	0.773	0.979
chr12_90616648_90617148	chr12	90616648	90617148	1	1	HDAC3_Q1	1	1	1	1	0.000231064	0.0155034	-0.42	-0.2	-1.52	-0.29	0.0533	0.000366	2.15e-15	-0.26	-0.58	-1.57	0.00366	0.594	0.000118
chr17_48293446_48294072	chr17	48293446	48294072	1	1	HDAC3_Q1	0	1	1	1	0.000478451	0.475391	-0.42	-0.71	-0.3	-0.78	0.00122	0.0355	4.21e-08	-0.42	-0.42	-1.14	0.542	0.318	0.00152
chr13_24683676_24684176	chr13	24683676	24684176	1	1	HDAC3_Q3	0	1	1	1	1.61623e-05	0.366555	-0.42	3.91	3.91	1	0.513	2.14e-06	0.0023	-1.42	0.58	-3.32	0.124	0.938	1.61e-06
chr1_151857602_151858310	chr1	151857602	151858310	1	1	HDAC3_Q3	0	1	1	1	2.65407e-06	0.447105	-0.42	-0.69	0.55	-0.8	0.0635	2.51e-06	0.000667	-1.45	0.61	-0.74	0.157	0.998	0.0313
chr17_78142246_78142746	chr17	78142246	78142746	1	1	HDAC3_Q4	0	0	1	0	2.99627e-07	0.228367	-0.42	-0.13	-0.13	-1.08	0.308	5.13e-08	0.0291	-1.42	0.58	-0.69	0.0638	0.938	0.208
chr10_5844636_5845136	chr10	5844636	5845136	1	0		1	0	1	0	0.000250388	0.0479858	-0.42	-0.13	-0.13	-0.26	3.1e-05	0.687	0.0668	0.58	-1.42	-0.13	0.938	0.00883	0.469
chr5_178143170_178143670	chr5	178143170	178143670	1	1	HDAC3_Q4	0	0	1	0	0.000102316	0.575743	-0.42	0	0.53	0.39	3.62e-05	0.222	0.00245	-0.15	-0.69	-0.02	0.997	0.236	0.51
chr10_11986656_11987156	chr10	11986656	11987156	1	0		0	0	0	0	5.16086e-12	0.336298	-0.42	2.49	3.23	1.56	6.9e-09	2.46e-05	0.127	-0.58	-0.26	0.07	0.146	0.703	0.596
chr20_49763653_49764153	chr20	49763653	49764153	1	1	HDAC3_Q4	0	0	1	0	1.51122e-08	0.0846654	-0.42	-0.71	-0.98	-1.07	0.53	1.29e-09	0.00782	-1.58	0.74	-0.35	0.0173	0.96	0.196
chr11_80311874_80312374	chr11	80311874	80312374	1	1	HDAC3_Q4	1	0	0	0	1.51122e-08	0.0102307	-0.42	1.3	1.04	1.54	0.53	1.29e-09	0.00782	-1.58	0.74	0.24	0.0014	0.96	0.558
chr2_42252573_42253073	chr2	42252573	42253073	1	0		1	0	0	0	8.66437e-05	0.00706006	-0.42	-0.33	-0.33	0.18	0.72	9.32e-06	0.192	-1.58	0.74	0.83	0.000915	0.96	0.832
chr2_86766565_86767065	chr2	86766565	86767065	1	1	HDAC3_Q2	1	1	1	1	0.0441465	0.0258855	-0.425	-0.77	-0.45	-1.51	0.513	0.0146	2.48e-05	-1.17	0.32	-2.2	0.00453	0.875	3.58e-05
chr5_157695338_157695838	chr5	157695338	157695838	1	0		1	0	0	0	3.34594e-11	0.0105354	-0.425	0.18	0.5	-0.19	0.557	2.11e-12	0.311	-2.17	1.32	0.63	0.0014	0.993	0.82
chr13_51730590_51731090	chr13	51730590	51731090	1	1	HDAC3_Q2	0	0	1	0	0.0094896	0.751962	-0.425	-0.85	-0.36	-0.51	0.0144	0.0856	2.48e-05	-0.49	-0.36	-0.8	0.699	0.55	0.0547
chr5_14477231_14477731	chr5	14477231	14477731	1	0		0	0	1	0	0.000306799	0.0677481	-0.425	-0.3	0.58	-1.62	0.33	8.06e-05	0.657	-1.5	0.65	-0.32	0.0128	0.985	0.211
chr16_20301958_20302458	chr16	20301958	20302458	1	0		0	0	0	0	5.39882e-07	0.395816	-0.425	0.29	1.29	0.62	9.17e-08	0.321	0.0786	0	-0.85	0.33	0.958	0.136	0.749
chr21_41429482_41429982	chr21	41429482	41429982	1	1	HDAC3_Q4	1	0	1	0	0.000220387	0.035426	-0.425	0.51	-0.27	-0.25	0.332	5.58e-05	0.0198	-0.66	-0.19	-0.34	0.00823	0.699	0.278
chr1_220365499_220365999	chr1	220365499	220365999	1	0		1	0	0	0	1.41065e-06	0.00577057	-0.425	-0.13	0.2	-0.49	9.17e-08	0.888	0.392	1	-1.85	0.05	1	0.000698	0.383
chr11_80534518_80535018	chr11	80534518	80535018	1	1	HDAC3_Q1	0	0	1	0	0.023519	0.710721	-0.43	-1.2	-0.06	-0.29	0.0591	0.0599	2.86e-06	-1	0.14	-0.67	0.401	0.857	0.056
chr17_65387959_65388459	chr17	65387959	65388459	1	1	HDAC3_Q2	0	0	1	0	0.0354633	0.173455	-0.43	0.29	-0.61	0.23	0.225	0.0256	2.39e-05	-0.21	-0.65	-0.44	0.421	0.0985	0.133
chr17_68734489_68734989	chr17	68734489	68734989	1	1	HDAC3_Q4	0	0	1	0	3.31521e-06	0.104334	-0.43	-0.87	-0.24	-1.5	0.00187	0.000108	0.0174	-0.86	0	-0.49	0.027	0.799	0.175
chr10_115880998_115881629	chr10	115880998	115881629	1	0		0	0	0	0	3.59134e-08	0.292662	-0.43	-0.72	0.74	0.39	3.29e-09	0.515	0.0786	0	-0.86	0.78	0.577	0.146	0.931
chr13_21603664_21604397	chr13	21603664	21604397	1	0		0	1	1	1	2.11237e-07	0.0528997	-0.43	-0.03	1.14	-1.07	0.463	2.36e-08	0.141	-1.86	1	-1.04	0.00933	0.999	0.0464
chr8_102347310_102347810	chr8	102347310	102347810	0	1	HDAC3_Q2	0	1	1	1	0.340864	0.975615	0.61	0.51	0.88	0.17	0.114	0.918	1.29e-05	1.22	0	-1.35	0.993	0.793	0.000583
chr20_60648473_60648973	chr20	60648473	60648973	1	1	HDAC3_Q3	0	1	1	1	0.0226448	0.291607	-0.43	-0.24	-0.24	-1.19	0.00513	0.66	0.000214	0.26	-1.12	-1.95	0.999	0.0839	0.000107
chr1_148294657_148295290	chr1	148294657	148295290	1	0		0	0	0	0	1.56312e-06	0.573041	-0.43	-0.45	0.14	-0.66	0.0166	5.47e-06	0.361	-1.07	0.21	0.78	0.251	0.93	0.931
chr17_49005316_49005816	chr17	49005316	49005816	1	0		1	0	0	0	0.0036467	0.0143777	-0.435	-1.01	0.47	-0.37	0.332	0.00125	0.361	-1.68	0.81	0.64	0.00202	0.986	0.891
chr15_76735247_76735747	chr15	76735247	76735747	0	1	HDAC3_Q1	0	1	1	1	0.0693731	0.999888	0.6	-1.08	0.51	-0.62	0.0244	0.532	3.74e-09	0.42	0.78	-1.35	0.993	0.992	0.00164
chr10_113571050_113571550	chr10	113571050	113571550	0	1	HDAC3_Q1	0	1	1	1	0.151734	0.994139	0.11	-0.12	1.1	0.75	0.53	0.0657	3.74e-09	-1	1.22	-1.35	0.9	0.993	0.00164
chr7_154980553_154981053	chr7	154980553	154981053	1	1	HDAC3_Q1	0	1	1	1	0.00141608	0.214639	-0.435	0.22	0	-1.91	0.00168	0.0856	1.25e-07	0	-0.87	-3.13	0.215	0.256	1.44e-09
chr1_113723216_113723716	chr1	113723216	113723716	1	1	HDAC3_Q1	1	1	1	1	0.000616434	0.0293841	-0.435	-0.22	0.56	-0.07	0.0282	0.00203	2.86e-06	-1	0.13	-0.94	0.00545	0.845	0.0146
chr10_47302936_47303436	chr10	47302936	47303436	0	1	HDAC3_Q1	0	1	1	1	0.0646257	0.535468	-0.465	-0.24	0.99	0.64	0.319	0.0373	1.25e-07	-1.42	0.49	-1.35	0.215	0.97	0.00164
chr16_84427248_84427748	chr16	84427248	84427748	0	1	HDAC3_Q1	0	1	1	1	0.217919	0.918289	0.13	0.55	0.55	0.42	0.175	0.321	1.25e-07	0.26	0	-1.35	0.735	0.849	0.00164
chr7_41446630_41447265	chr7	41446630	41447265	0	1	HDAC3_Q1	1	1	1	1	0.642408	0.0103806	-0.37	-0.71	-1.29	0.17	0.887	0.321	1.25e-07	-0.74	0	-1.35	0.00158	0.865	0.00164
chr2_66891297_66891797	chr2	66891297	66891797	0	1	HDAC3_Q1	0	1	1	1	0.738668	0.67316	-0.13	-1.88	-0.56	-0.42	0.72	0.515	1.25e-07	-1	0.74	-1.35	0.323	0.96	0.00164
chr3_150498497_150498997	chr3	150498497	150498997	1	0		0	1	1	1	0.000241711	0.838286	-0.435	0.22	1.54	-1.11	0.000714	0.0287	0.127	-0.87	0	-1.32	0.667	0.732	0.0328
chr1_219026131_219026631	chr1	219026131	219026631	1	1	HDAC3_Q2	0	1	1	1	0.0125167	0.974539	-0.435	-1.15	-0.42	-1.5	0.0591	0.0287	5.44e-05	-0.87	0	-1.47	0.9	0.87	0.00119
chr16_83888781_83889281	chr16	83888781	83889281	0	1	HDAC3_Q1	0	1	1	1	0.0596068	0.765226	0.425	0.55	0.4	-0.31	0.499	0.0216	1.68e-06	0	0.85	-1.35	0.401	0.994	0.00164
chr5_150345529_150346204	chr5	150345529	150346204	0	1	HDAC3_Q1	0	1	1	1	0.490165	0.354759	0.095	-0.44	-0.44	0.02	0.191	0.947	1.68e-06	1	-0.81	-1.35	0.999	0.111	0.00164
chr2_112178707_112179207	chr2	112178707	112179207	0	1	HDAC3_Q1	0	1	1	1	0.828197	0.094077	0.34	-1.87	0.13	-0.42	0.947	0.501	1.68e-06	-1.32	2	-1.35	0.019	0.997	0.00164
chr5_36664176_36664676	chr5	36664176	36664676	0	1	HDAC3_Q1	0	1	1	1	0.895848	0.892386	0.58	-0.12	1.46	0.75	0.844	0.687	1.68e-06	-0.42	1.58	-1.35	0.577	0.994	0.00164
chr17_48102512_48103012	chr17	48102512	48103012	1	1	HDAC3_Q2	0	0	1	0	4.36792e-06	0.268503	-0.435	0.88	0.29	0.75	3.1e-05	0.00874	3.99e-05	0.13	-1	-0.13	0.667	0.112	0.308
chr11_65496720_65497220	chr11	65496720	65497220	1	1	HDAC3_Q3	0	1	1	1	0.0124721	0.845023	-0.435	-0.45	0.81	-0.54	0.0282	0.0599	0.000214	-1	0.13	-1.35	0.547	0.91	0.00119
chr17_47261891_47262391	chr17	47261891	47262391	1	1	HDAC3_Q3	0	1	1	1	0.0408803	0.825878	-0.435	0.77	0.77	0.2	0.114	0.0599	0.000779	-0.51	-0.36	-1.23	0.857	0.55	0.00904
chr17_59163963_59164463	chr17	59163963	59164463	1	1	HDAC3_Q4	1	0	1	0	3.2819e-06	2.96011e-07	-0.435	0.29	0.21	-0.53	0.0111	1.8e-05	0.00982	-0.64	-0.23	-0.46	2.48e-08	0.629	0.15
chr3_21328371_21328871	chr3	21328371	21328871	0	1	HDAC3_Q2	1	1	1	1	0.0927613	0.0153842	-0.935	-0.56	-1.3	-0.42	0.0282	0.66	1.29e-05	0	-1.87	-1.35	0.567	0.0038	0.00164
chr9_96852824_96853324	chr9	96852824	96853324	0	1	HDAC3_Q2	0	1	1	1	0.096755	0.124888	-1.48	-0.86	-0.86	0.02	0.0591	0.332	1.29e-05	-1.22	-1.74	-1.35	0.809	0.0335	0.00164
chr10_24454586_24455086	chr10	24454586	24455086	0	1	HDAC3_Q2	0	1	1	1	0.219164	0.218399	-2.375	-2.52	-1.52	-0.06	0.488	0.116	1.29e-05	-3.17	-1.58	-1.35	0.394	0.143	0.00164
chr17_76332131_76332631	chr17	76332131	76332631	0	1	HDAC3_Q2	0	1	1	1	0.620406	0.991571	0.255	-0.8	-0.12	-0.66	0.33	0.811	1.29e-05	0.32	0.19	-1.35	0.97	0.9	0.00164
chr1_204061576_204062076	chr1	204061576	204062076	1	0		0	0	0	0	8.97797e-05	0.938506	-0.435	-0.75	0.67	-0.5	0.000243	0.0287	0.127	-0.87	0	0.24	0.768	0.873	0.706
chr1_215747840_215748340	chr1	215747840	215748340	0	1	HDAC3_Q2	0	1	1	1	0.234243	0.0932111	-0.57	-1.45	-1.13	-0.99	0.89	0.0696	6.65e-05	-1.46	0.32	-1.35	0.0214	0.875	0.00164
chr11_118368788_118369288	chr11	118368788	118369288	0	1	HDAC3_Q2	0	1	1	1	0.33551	0.877491	0.02	-0.93	0.45	-0.79	0.478	0.214	6.65e-05	-0.85	0.89	-1.35	0.55	0.996	0.00164
chr3_169587121_169587621	chr3	169587121	169587621	0	1	HDAC3_Q2	0	1	1	1	0.844731	0.686312	-0.95	-0.71	0.29	0.75	0.636	0.782	6.65e-05	-1.32	-0.58	-1.35	0.567	0.567	0.00164
chr13_44186131_44186631	chr13	44186131	44186631	1	1	HDAC3_Q2	0	1	1	1	0.0104197	0.0520062	-0.435	0.03	0.51	-0.66	0.0368	0.0373	2.48e-05	-0.68	-0.19	-1.83	0.0166	0.55	0.000107
chr3_166060800_166061300	chr3	166060800	166061300	0	1	HDAC3_Q3	0	1	1	1	0.822638	0.927176	-0.195	-0.93	0.07	-0.47	0.617	0.757	0.000258	-0.58	0.19	-1.35	0.715	0.9	0.00164
chr16_14356889_14357389	chr16	14356889	14357389	0	1	HDAC3_Q3	0	1	1	1	0.870448	0.420079	-0.405	-0.39	-0.72	-0.26	0.865	0.62	0.000258	-0.49	-0.32	-1.35	0.384	0.371	0.00164
chr1_215379741_215380241	chr1	215379741	215380241	1	1	HDAC3_Q3	0	0	1	0	0.0354633	0.778592	-0.435	-0.58	0.74	0.18	0.225	0.0256	0.000264	-1.32	0.45	-0.56	0.421	0.982	0.0935
chr1_143201055_143201555	chr1	143201055	143201555	0	1	HDAC3_Q3	0	1	1	1	0.592426	0.600967	-0.055	-0.75	0.62	-0.62	0.733	0.337	0.000803	-1	0.89	-1.35	0.256	0.989	0.00164
chr11_46243030_46243530	chr11	46243030	46243530	0	1	HDAC3_Q3	0	1	1	1	0.810196	0.944914	0.955	0.52	1.26	-0.19	0.968	0.466	0.000803	0	1.91	-1.35	0.687	1	0.00164
chr5_170521886_170522386	chr5	170521886	170522386	0	1	HDAC3_Q3	0	1	1	1	0.881259	0.352557	-0.66	-0.82	-0.82	-0.36	0.601	0.922	0.000803	-0.32	-1	-1.35	0.99	0.111	0.00164
chr17_56143314_56143814	chr17	56143314	56143814	0	1	HDAC3_Q3	0	1	1	1	0.953673	0.999982	0.05	-2.17	0.74	-0.71	0.968	0.735	0.000803	-1.81	1.91	-1.35	0.994	1	0.00164
chr12_49286123_49286750	chr12	49286123	49286750	1	1	HDAC3_Q1	0	1	1	1	0.0393721	0.997638	-0.44	-2.03	0.67	-0.2	0.175	0.0373	1.85e-08	-2	1.12	-1.08	0.933	0.999	0.0061
chr7_92710740_92711240	chr7	92710740	92711240	1	1	HDAC3_Q2	0	1	1	1	0.00466817	0.222622	-0.44	3.64	3.91	3.29	0.319	0.00172	2.48e-05	-1.14	0.26	-1.5	0.0681	0.849	0.00243
chr20_8290245_8290745	chr20	8290245	8290745	0	1	HDAC3_Q2	0	1	1	1	0.786808	0.959738	0.21	1.23	0.91	1.14	0.844	0.501	3.99e-05	0	0.42	-1.35	0.958	0.762	0.00119
chr20_61365134_61365761	chr20	61365134	61365761	1	0		0	0	0	0	2.80912e-09	0.0739436	-0.44	0.42	0.15	0.18	5.45e-09	0.0216	0.155	0.26	-1.14	1.03	0.982	0.0143	0.974
chr2_37508110_37508610	chr2	37508110	37508610	0	1	HDAC3_Q3	0	1	1	1	0.620406	0.995898	0.255	-0.72	0.61	-0.48	0.33	0.811	0.000214	0	0.51	-1.35	0.938	0.971	0.00119
chr17_66908931_66909431	chr17	66908931	66909431	1	1	HDAC3_Q2	0	1	1	1	3.52131e-06	0.559215	-0.44	-0.05	-0.05	-1.03	0.0251	8.58e-06	8.17e-05	-0.78	-0.1	-1.17	0.349	0.642	0.00258
chr20_49384718_49385218	chr20	49384718	49385218	1	0		0	0	0	0	4.65732e-07	0.0829229	-0.44	0.83	0.29	-0.51	5.38e-05	0.000468	0.556	-0.09	-0.79	0.66	0.0739	0.219	0.749
chr7_113030378_113030878	chr7	113030378	113030878	0	1	HDAC3_Q3	0	1	1	1	0.110166	0.98835	-1.645	-2.98	0.19	-0.75	0.332	0.0696	0.000818	-3.46	0.17	-1.35	0.963	0.884	0.00119
chr5_151447279_151447779	chr5	151447279	151447779	0	1	HDAC3_Q3	0	1	1	1	0.948227	0.977695	0.715	0.88	0.29	-0.06	0.89	0.782	0.000818	0.85	0.58	-1.35	0.849	0.938	0.00119
chr3_16151345_16151845	chr3	16151345	16151845	0	1	HDAC3_Q4	0	1	1	1	0.399901	0.603772	-0.435	-1.19	-0.19	-0.54	0.135	0.98	0.00245	0	-0.87	-1.35	0.997	0.256	0.00119
chr5_171401412_171401912	chr5	171401412	171401912	1	0		0	0	0	0	2.29955e-05	0.743167	-0.44	0.61	1.99	1.4	8.35e-06	0.192	0.312	-0.49	-0.39	1.1	0.699	0.537	0.931
chr11_80774901_80775401	chr11	80774901	80775401	1	0		0	0	1	0	7.81868e-08	0.967889	-0.44	0.56	1.81	-0.21	1.89e-06	0.00203	0.0567	-0.81	-0.07	-0.57	0.965	0.785	0.104
chr12_54032691_54033317	chr12	54032691	54033317	1	1	HDAC3_Q3	0	0	1	0	2.739e-14	0.0990063	-0.445	0.88	1.46	0.52	1.83e-14	0.0418	0.000173	0.26	-1.15	-0.57	0.918	0.022	0.196
chr17_57172722_57173222	chr17	57172722	57173222	1	1	HDAC3_Q1	0	1	1	1	0.00279254	0.179935	-0.445	0.07	-0.45	-0.43	0.00513	0.0599	2.17e-08	0	-0.89	-1.34	0.256	0.17	0.000394
chr17_58135570_58136070	chr17	58135570	58136070	1	1	HDAC3_Q2	0	1	1	1	0.0464139	0.63494	-0.445	-0.42	-0.15	-0.18	0.234	0.034	2.74e-05	-0.77	-0.12	-0.69	0.427	0.653	0.0094
chr16_77221993_77222493	chr16	77221993	77222493	1	0		1	0	1	0	0.00175474	6.13901e-05	-0.445	0.23	0.4	-0.31	0.617	0.000296	0.0875	-1.25	0.36	-0.54	4.89e-06	0.945	0.189
chr10_59834368_59834868	chr10	59834368	59834868	0	1	HDAC3_Q1	0	1	1	1	0.0650591	0.888714	0.5	-0.71	1.03	-0.06	0.287	0.0418	3.13e-09	-0.74	1.74	-1.35	0.567	1	0.0034
chr2_45556419_45556919	chr2	45556419	45556919	0	1	HDAC3_Q1	0	1	1	1	0.110826	0.407034	-0.08	-0.63	-0.63	0.02	0.557	0.0418	3.13e-09	-0.74	0.58	-1.35	0.143	0.95	0.0034
chr20_11898205_11898705	chr20	11898205	11898705	0	1	HDAC3_Q1	0	1	1	1	0.110826	0.986984	-1	-3.04	0.29	0.2	0.557	0.0418	3.13e-09	-3.32	1.32	-1.35	0.849	0.993	0.0034
chr14_90093090_90093833	chr14	90093090	90093833	1	1	HDAC3_Q4	0	0	0	0	7.10313e-08	0.37199	-0.445	-0.29	0.51	-0.06	2.99e-08	0.116	0.00805	-0.17	-0.72	0.06	0.687	0.173	0.596
chr11_65470463_65470963	chr11	65470463	65470963	1	1	HDAC3_Q1	0	1	1	1	0.0082233	0.624407	-0.45	-0.3	0.12	-0.65	0.0213	0.0491	3.12e-07	-0.58	-0.32	-1.67	0.394	0.687	0.000118
chr20_42123725_42124225	chr20	42123725	42124225	1	1	HDAC3_Q3	0	1	1	1	0.000393531	0.388772	-0.45	0.55	1.96	0.79	0.000104	0.336	0.000823	-0.58	-0.32	-0.87	0.238	0.533	0.0284
chr19_48661044_48661544	chr19	48661044	48661544	1	0		0	0	1	0	1.29018e-08	0.412866	-0.45	2.1	1.29	-0.44	0.0213	2.72e-08	0.535	-0.58	-0.32	-0.32	0.341	0.407	0.417
chr8_134211308_134211808	chr8	134211308	134211808	1	0		0	0	1	0	0.00313972	0.914982	-0.45	-0.02	1.56	-0.76	0.000714	0.491	0.657	-0.58	-0.32	-0.32	0.945	0.653	0.211
chr5_87280198_87280698	chr5	87280198	87280698	0	1	HDAC3_Q1	0	1	1	1	0.0559891	0.73368	0.05	2.26	3.26	2.5	0.152	0.0657	2.42e-07	-0.58	0.68	-1.35	0.371	0.986	0.0034
chr14_99727114_99727614	chr14	99727114	99727614	0	1	HDAC3_Q1	0	1	1	1	0.151103	0.705585	-0.5	-0.12	-0.12	0.52	0.0651	0.532	2.42e-07	0	-1	-1.35	0.96	0.353	0.0034
chr6_34755161_34755661	chr6	34755161	34755661	0	1	HDAC3_Q1	0	1	1	1	0.151103	0.992656	0.32	0.72	1.52	0.95	0.0651	0.532	2.42e-07	0.42	0.22	-1.35	0.96	0.918	0.0034
chr14_80383711_80384211	chr14	80383711	80384211	0	1	HDAC3_Q1	0	1	1	1	0.284804	0.420287	0.34	0.3	1.72	0.95	0.53	0.153	2.42e-07	-0.74	1.42	-1.35	0.143	0.997	0.0034
chr10_69787208_69787708	chr10	69787208	69787708	1	0		0	0	0	0	3.98599e-05	0.721649	-0.45	-0.44	0.88	-0.81	9.03e-06	0.321	0.392	-0.32	-0.58	0.05	0.849	0.417	0.606
chr11_76235401_76236304	chr11	76235401	76236304	1	0		0	0	0	0	6.14278e-22	0.995084	-0.45	1.61	2.1	0.07	3.17e-08	3.6e-16	0.367	-0.94	0.04	0.1	0.949	0.951	0.63
chr8_130988250_130988920	chr8	130988250	130988920	1	0		1	0	0	0	1.87263e-11	1.6557e-05	-0.45	-1.53	0.05	-1.89	0.0244	2.64e-11	0.241	-2	1.1	0.38	1.13e-06	0.997	0.355
chr21_40604997_40605497	chr21	40604997	40605497	1	1	HDAC3_Q1	0	1	1	1	0.0299723	0.643345	-0.45	-0.39	0.45	-0.75	0.00739	0.638	4.15e-06	-0.26	-0.64	-2.04	0.971	0.294	3.79e-06
chr17_55711909_55712409	chr17	55711909	55712409	1	1	HDAC3_Q3	0	1	1	1	0.000293887	0.794212	-0.45	0.8	0.95	0.29	0.0125	0.00203	0.000214	-0.64	-0.26	-0.93	0.647	0.667	0.0268
chr1_149708419_149708919	chr1	149708419	149708919	1	0		0	0	0	0	2.16366e-12	0.493003	-0.45	5.23	5.49	3.55	0.00016	4.32e-10	0.556	-0.9	0	0.23	0.213	0.857	0.691
chr17_8225943_8226744	chr17	8225943	8226744	1	0		0	0	0	0	3.08713e-06	0.385587	-0.45	1.73	1.18	-0.06	0.0016	0.000117	0.92	-0.28	-0.62	0.87	0.531	0.236	0.911
chr21_10778433_10778933	chr21	10778433	10778933	1	0		0	0	0	0	4.08082e-05	0.09753	-0.45	-1.2	-0.52	-1.06	0.319	9.32e-06	0.392	-1.58	0.68	0.87	0.0201	0.986	0.797
chr17_56850817_56851504	chr17	56850817	56851504	1	1	HDAC3_Q4	0	0	0	0	3.7325e-10	0.169885	-0.45	-1.25	-0.4	-0.52	0.00198	7.26e-09	0.0225	-1.26	0.36	1.04	0.0427	0.945	0.992
chr5_144604576_144605076	chr5	144604576	144605076	0	1	HDAC3_Q1	0	1	1	1	0.137991	0.39719	-1.79	-1.09	0.49	1.14	0.175	0.176	4.58e-06	-2.58	-1	-1.35	0.371	0.353	0.0034
chr2_121658982_121659482	chr2	121658982	121659482	0	1	HDAC3_Q1	0	1	1	1	0.271666	0.28343	0.55	1.3	1.04	0.95	0.887	0.0856	4.58e-06	-0.22	1.32	-1.35	0.0839	0.96	0.0034
chr3_195177423_195177923	chr3	195177423	195177923	0	1	HDAC3_Q1	0	1	1	1	0.335754	0.886773	0.425	0.29	1.13	0.2	0.319	0.321	4.58e-06	0	0.85	-1.35	0.567	0.994	0.0034
chr16_31272994_31273494	chr16	31272994	31273494	0	1	HDAC3_Q1	0	1	1	1	0.568493	0.995074	0.455	0.29	1.1	0.52	0.319	0.722	4.58e-06	0.42	0.49	-1.35	0.983	0.918	0.0034
chr1_170470256_170470756	chr1	170470256	170470756	0	1	HDAC3_Q1	0	1	1	1	0.640576	0.999916	0.715	-1.06	0.52	-0.42	0.319	0.888	4.58e-06	0.58	0.85	-1.35	0.993	0.994	0.0034
chr12_101671296_101671796	chr12	101671296	101671796	0	1	HDAC3_Q1	0	1	1	1	0.676909	0.996542	0.425	-2.65	0.52	-0.42	0.976	0.321	4.58e-06	-2.32	3.17	-1.35	0.918	1	0.0034
chr18_9635935_9636435	chr18	9635935	9636435	1	0		1	0	0	0	0.000970483	8.38965e-12	-0.45	0.88	0.29	-0.08	0.844	0.000112	0.535	-1.32	0.42	0.05	3.09e-13	0.908	0.606
chr11_14827335_14827835	chr11	14827335	14827835	1	0		0	0	0	0	2.54069e-06	0.171629	-0.45	0.91	1.49	0.17	2.86e-07	0.532	0.816	0.42	-1.32	1.26	0.96	0.0426	0.905
chr12_63499456_63499956	chr12	63499456	63499956	1	1	HDAC3_Q1	0	1	1	1	0.0212956	0.189117	-0.455	-0.12	0.14	-0.48	0.0368	0.0856	7.83e-07	-0.49	-0.42	-1.74	0.0839	0.554	6.15e-05
chr11_69234204_69234704	chr11	69234204	69234704	1	1	HDAC3_Q1	0	1	1	1	0.0445093	0.688159	-0.455	-0.12	0.61	0.75	0.0244	0.31	3.74e-09	-0.42	-0.49	-1.35	0.577	0.56	0.00164
chr17_59986799_59987299	chr17	59986799	59987299	1	1	HDAC3_Q1	0	1	1	1	0.00224429	0.938022	-0.455	-0.97	-0.11	-0.7	0.00346	0.0695	1.85e-08	-0.71	-0.2	-1.02	0.952	0.703	0.000646
chr6_40709069_40709569	chr6	40709069	40709569	1	0		0	0	1	0	5.39882e-07	0.117727	-0.455	-0.29	0.13	-1.24	9.17e-08	0.321	0.192	0.26	-1.17	-0.37	0.735	0.0342	0.383
chr1_203581777_203582277	chr1	203581777	203582277	1	0		0	0	1	0	1.57407e-05	0.144764	-0.455	-0.24	0.18	-0.36	2.13e-06	0.501	0.0668	0.26	-1.17	-0.13	0.958	0.0342	0.469
chr1_201442572_201443072	chr1	201442572	201443072	0	1	HDAC3_Q2	0	1	1	1	0.0764502	0.0663353	-1.37	-2.29	0.29	-0.06	0.0213	0.687	3.99e-05	-2	-0.74	-1.35	0.0803	0.153	0.0034
chr9_90493768_90494268	chr9	90493768	90494268	0	1	HDAC3_Q2	0	1	1	1	0.0962073	0.420079	-0.615	0.22	-0.37	-0.14	0.191	0.102	3.99e-05	-0.42	-0.81	-1.35	0.384	0.371	0.0034
chr16_74620790_74621290	chr16	74620790	74621290	0	1	HDAC3_Q2	0	1	1	1	0.0962073	0.973365	0.485	0.39	0.53	-0.7	0.191	0.102	3.99e-05	0.32	0.65	-1.35	0.809	0.962	0.0034
chr20_16457432_16457932	chr20	16457432	16457932	0	1	HDAC3_Q2	0	1	1	1	0.114438	0.236997	-2.245	-3.04	-0.04	0.2	0.0484	0.501	3.99e-05	-3.32	-1.17	-1.35	0.567	0.111	0.0034
chr14_85978977_85979477	chr14	85978977	85979477	0	1	HDAC3_Q2	0	1	1	1	0.147726	0.783569	-2.085	-3.65	-0.65	-0.42	0.685	0.0491	3.99e-05	-4.17	0	-1.35	0.55	0.762	0.0034
chr7_4956084_4956584	chr7	4956084	4956584	0	1	HDAC3_Q2	1	1	1	1	0.236197	0.0205831	-2.195	-0.26	-1.26	0.97	0.191	0.328	3.99e-05	-1.58	-2.81	-1.35	0.827	0.00366	0.0034
chr1_117538046_117538546	chr1	117538046	117538546	0	1	HDAC3_Q2	0	1	1	1	0.398321	0.989327	-0.45	-0.63	0.11	0.02	0.685	0.192	3.99e-05	-1.22	0.32	-1.35	0.98	0.875	0.0034
chr14_57595127_57595627	chr14	57595127	57595627	0	1	HDAC3_Q2	0	1	1	1	0.491782	0.751164	0.5	-0.82	-0.01	-0.59	0.947	0.192	3.99e-05	-0.81	1.81	-1.35	0.384	0.999	0.0034
chr14_80766461_80766961	chr14	80766461	80766961	0	1	HDAC3_Q2	0	1	1	1	0.560145	0.886122	-0.13	0.51	0.19	0.43	0.685	0.328	3.99e-05	-0.26	0	-1.35	0.992	0.567	0.0034
chr2_19763857_19764357	chr2	19763857	19764357	0	1	HDAC3_Q2	0	1	1	1	0.930262	0.63566	0.405	1.54	-0.26	0.97	0.947	0.687	3.99e-05	0.81	0	-1.35	0.323	0.865	0.0034
chr8_134295330_134295830	chr8	134295330	134295830	0	1	HDAC3_Q2	0	1	1	1	0.994483	0.989594	1.16	0.72	1.04	0.95	0.947	0.947	3.99e-05	1	1.32	-1.35	0.982	0.875	0.0034
chr8_76396834_76397334	chr8	76396834	76397334	1	0		1	0	0	0	0.00559436	0.000710667	-0.455	0.29	0.88	0.95	0.918	0.000734	0.127	-1.91	1	0.07	7.14e-05	0.938	0.437
chr18_12758666_12759166	chr18	12758666	12759166	1	0		1	0	0	0	2.54069e-06	0.00614485	-0.455	2.85	2.26	1.53	2.86e-07	0.532	0.816	1	-1.91	1.26	0.264	0.00284	0.905
chr11_47838527_47839027	chr11	47838527	47839027	1	0		1	0	0	0	0.00590393	1.80349e-05	-0.455	1.29	1.29	1.26	0.976	0.000734	0.966	-1.91	1	1.96	1.36e-06	0.908	0.98
chr20_42038674_42039174	chr20	42038674	42039174	1	1	HDAC3_Q1	1	0	1	0	0.00822063	0.047471	-0.455	-0.24	0.18	0.28	0.0484	0.0216	1.68e-06	-0.74	-0.17	-0.7	0.0119	0.687	0.0563
chr14_69810728_69811228	chr14	69810728	69811228	0	1	HDAC3_Q3	0	1	1	1	0.249859	0.985639	-0.82	-1.88	0.29	-0.65	0.33	0.205	0.000214	-2	0.36	-1.35	0.884	0.945	0.0034
chr2_196638972_196639472	chr2	196638972	196639472	0	1	HDAC3_Q3	0	1	1	1	0.269891	0.316824	-0.455	0.37	-0.21	0.02	0.114	0.66	0.000214	0.26	-1.17	-1.35	0.849	0.111	0.0034
chr12_84444226_84444726	chr12	84444226	84444726	0	1	HDAC3_Q3	0	1	1	1	0.330351	0.977521	-0.29	0.07	1.07	0.31	0.488	0.205	0.000214	-1	0.42	-1.35	0.884	0.9	0.0034
chr11_46568501_46569001	chr11	46568501	46569001	0	1	HDAC3_Q3	0	1	1	1	0.344992	0.579304	-0.65	0.91	4.37	3.14	0.918	0.116	0.000214	-3.17	1.87	-1.35	0.238	0.999	0.0034
chr8_101096452_101096952	chr8	101096452	101096952	0	1	HDAC3_Q3	0	1	1	1	0.621668	0.684229	-0.32	-0.34	-1.34	-0.69	0.809	0.332	0.000214	-0.22	-0.42	-1.35	0.554	0.577	0.0034
chr5_175796945_175797445	chr5	175796945	175797445	0	1	HDAC3_Q3	0	1	1	1	0.688111	0.723084	0.55	3.26	3.26	2.5	0.658	0.491	0.000214	0.42	0.68	-1.35	0.371	0.958	0.0034
chr7_28848016_28848516	chr7	28848016	28848516	0	1	HDAC3_Q3	0	1	1	1	0.689188	0.880203	1.18	0.88	0.71	-0.06	0.976	0.332	0.000214	0.36	2	-1.35	0.554	0.997	0.0034
chr14_61442251_61442751	chr14	61442251	61442751	0	1	HDAC3_Q3	0	1	1	1	0.809917	0.984089	0.935	-0.4	0.48	-0.75	0.918	0.491	0.000214	0	1.87	-1.35	0.827	1	0.0034
chr8_82959256_82959756	chr8	82959256	82959756	0	1	HDAC3_Q3	0	1	1	1	0.868972	0.692697	-1.37	-0.71	0.88	1.52	0.809	0.66	0.000214	-2.32	-0.42	-1.35	0.567	0.577	0.0034
chr8_101391557_101392057	chr8	101391557	101392057	1	1	HDAC3_Q3	0	1	1	1	0.00319983	0.615942	-0.455	0.25	-0.27	-0.84	0.0282	0.0127	0.000214	-0.26	-0.65	-1.35	0.659	0.401	0.0034
chr1_206059507_206060007	chr1	206059507	206060007	1	0		0	0	1	0	0.00143873	0.474187	-0.455	-0.12	-0.12	-1.16	0.000714	0.205	0.0567	0	-0.91	-0.84	0.933	0.184	0.102
chr15_98873156_98873656	chr15	98873156	98873656	0	1	HDAC3_Q3	1	1	1	1	0.175663	0.0298318	-0.71	-0.2	0.07	-0.29	0.332	0.127	0.000818	-1	-0.42	-1.35	0.0119	0.394	0.0034
chr16_69888069_69888569	chr16	69888069	69888569	0	1	HDAC3_Q3	0	1	1	1	0.180708	0.525648	-2.02	-3.13	0.87	0.11	0.0686	0.638	0.000818	-3.58	-0.46	-1.35	0.715	0.283	0.0034
chr3_17042315_17042815	chr3	17042315	17042815	0	1	HDAC3_Q3	0	1	1	1	0.452648	0.47816	-0.745	-0.2	-0.52	-0.29	0.332	0.481	0.000818	-0.49	-1	-1.35	0.809	0.215	0.0034
chr11_80417832_80418332	chr11	80417832	80418332	0	1	HDAC3_Q3	0	1	1	1	0.463709	0.0643011	-0.79	-0.39	-1.13	-0.48	0.212	0.782	0.000818	0	-1.58	-1.35	0.353	0.0335	0.0034
chr14_83794107_83794607	chr14	83794107	83794607	0	1	HDAC3_Q3	0	1	1	1	0.504049	0.579304	-0.425	-1.49	-1.16	-1.25	0.212	0.892	0.000818	0	-0.85	-1.35	0.999	0.238	0.0034
chr8_100577723_100578223	chr8	100577723	100578223	0	1	HDAC3_Q3	0	1	1	1	0.667128	0.994824	0.205	-0.22	-0.03	-0.8	0.478	0.638	0.000818	0.22	0.19	-1.35	1	0.9	0.0034
chr16_264908_265408	chr16	264908	265408	0	1	HDAC3_Q3	0	1	1	1	0.741628	0.944855	-0.065	2.26	3.26	2.5	0.478	0.782	0.000818	-0.32	0.19	-1.35	0.849	0.809	0.0034
chr10_116284273_116284773	chr10	116284273	116284773	0	1	HDAC3_Q3	0	1	1	1	0.81596	0.871256	-1.535	-4.12	-0.8	-0.89	0.478	0.959	0.000818	-2.58	-0.49	-1.35	0.96	0.56	0.0034
chr3_134894144_134894644	chr3	134894144	134894644	0	1	HDAC3_Q3	0	1	1	1	0.844932	0.944149	-0.16	-1.44	-0.03	-0.8	0.78	0.638	0.000818	-1	0.68	-1.35	0.715	0.958	0.0034
chr1_169099117_169099617	chr1	169099117	169099617	0	1	HDAC3_Q3	0	1	1	1	0.844932	0.477451	-0.37	-1.44	-0.44	-0.8	0.78	0.638	0.000818	-1	0.26	-1.35	0.185	0.938	0.0034
chr20_49390615_49391115	chr20	49390615	49391115	0	1	HDAC3_Q4	0	1	1	1	0.33811	0.93493	0.355	0.45	0.87	-0.48	0.755	0.137	0.00245	-0.29	1	-1.35	0.667	0.992	0.0034
chr15_80861540_80862040	chr15	80861540	80862040	0	1	HDAC3_Q4	1	1	1	1	0.392453	0.0243394	-1.325	-3.71	-0.9	-1.48	0.939	0.137	0.00245	-3.46	0.81	-1.35	0.0038	0.97	0.0034
chr6_36011436_36011936	chr6	36011436	36011936	0	1	HDAC3_Q4	0	1	1	1	0.822638	0.927176	-0.11	0	0	-0.35	0.617	0.757	0.00245	0	-0.22	-1.35	0.9	0.715	0.0034
chr5_11558366_11558866	chr5	11558366	11558866	0	1	HDAC3_Q4	0	1	1	1	0.82308	0.980128	0.5	-0.77	0.23	-0.54	0.47	0.995	0.00245	1	0	-1.35	0.998	0.809	0.0034
chr11_69499979_69500479	chr11	69499979	69500479	0	1	HDAC3_Q4	0	1	1	1	0.869598	0.997507	0.255	0.29	1.29	0.2	0.617	0.867	0.00245	0	0.51	-1.35	0.958	0.971	0.0034
chr16_73011052_73011552	chr16	73011052	73011552	0	1	HDAC3_Q4	0	1	1	1	0.897125	0.27876	-0.32	-1.13	-0.13	-0.48	0.939	0.62	0.00245	-1.22	0.58	-1.35	0.0839	0.938	0.0034
chr6_14867828_14868328	chr6	14867828	14868328	0	1	HDAC3_Q4	0	1	1	1	0.987764	0.98173	0.5	-0.33	-0.06	-0.42	0.865	0.98	0.00245	0.74	0.26	-1.35	0.96	0.849	0.0034
chr1_217455470_217456327	chr1	217455470	217456327	1	1	HDAC3_Q4	0	0	1	0	0.0422957	0.88568	-0.455	-0.66	0.34	-0.09	0.0288	0.247	0.00286	-0.77	-0.14	-0.27	0.799	0.703	0.242
chr20_55059929_55060429	chr20	55059929	55060429	0	1	HDAC3_Q4	0	1	1	1	0.14429	0.143144	-0.645	-0.08	-0.67	-1.02	0.225	0.145	0.0061	-0.42	-0.87	-1.35	0.758	0.0426	0.0034
chr21_44428382_44428882	chr21	44428382	44428882	0	1	HDAC3_Q4	0	1	1	1	0.287543	0.297453	-0.155	-0.06	0.16	-0.42	0.0849	0.968	0.0061	0.58	-0.89	-1.35	0.875	0.0985	0.0034
chr1_177451369_177451869	chr1	177451369	177451869	0	1	HDAC3_Q4	0	1	1	1	0.894634	0.857344	-1.18	-3.3	-0.49	-1.07	0.587	0.984	0.0131	-2	-0.36	-1.35	0.938	0.55	0.0034
chr12_76101848_76102348	chr12	76101848	76102348	1	0		0	0	0	0	0.00558142	0.303856	-0.455	0.28	0.45	0.85	0.212	0.00317	0.207	-0.91	0	0.98	0.112	0.793	0.976
chr1_116115434_116115934	chr1	116115434	116115934	0	1	HDAC3_Q2	0	1	1	1	0.745058	0.14108	-1.77	-1.29	-0.71	0.54	0.822	0.459	2.6e-05	-2.32	-1.22	-1.34	0.946	0.0335	0.000142
chr3_143191644_143192144	chr3	143191644	143192144	1	0		0	0	0	0	2.28097e-05	0.25151	-0.455	-1.03	-0.62	-1.98	9.03e-06	0.176	0.895	0	-0.91	1.63	0.371	0.184	0.956
chr1_218498402_218498902	chr1	218498402	218498902	1	1	HDAC3_Q2	0	1	1	1	3.66124e-07	0.0993666	-0.46	-0.15	-0.15	-0.91	7.81e-05	0.00025	5.44e-05	-0.42	-0.5	-0.87	0.0638	0.318	0.0284
chr5_174522630_174523130	chr5	174522630	174523130	0	1	HDAC3_Q1	1	1	1	1	0.339526	0.0184097	-1.37	-0.88	-1.3	-0.05	0.22	0.473	1.34e-06	-1	-1.74	-1.34	0.699	0.0038	0.000394
chr1_174300654_174301320	chr1	174300654	174301320	0	1	HDAC3_Q1	0	1	1	1	0.724835	0.999778	0.56	-0.17	0.53	-0.34	0.755	0.473	1.34e-06	0	1.12	-1.34	0.98	0.999	0.000394
chr20_58903780_58905028	chr20	58903780	58905028	1	1	HDAC3_Q3	0	0	0	0	1.13647e-11	0.419377	-0.46	-0.46	-0.17	-0.47	1.67e-09	0.00023	0.00138	-0.35	-0.57	0.28	0.744	0.191	0.828
chr5_16708765_16709265	chr5	16708765	16709265	1	1	HDAC3_Q4	0	0	1	0	0.000693653	0.147211	-0.46	-0.65	0.52	0.01	0.809	8.06e-05	0.00805	-2.09	1.17	-0.51	0.0342	0.979	0.182
chr17_52617703_52618203	chr17	52617703	52618203	1	1	HDAC3_Q4	0	0	1	0	2.79792e-06	0.907496	-0.46	-0.88	1.03	-0.23	5.14e-07	0.328	0.0252	-0.58	-0.34	-0.15	0.945	0.637	0.437
chr16_77228486_77228986	chr16	77228486	77228986	1	0		0	0	0	0	8.46755e-05	0.532244	-0.46	-0.3	-0.56	-0.05	0.918	7.13e-06	0.127	-1.66	0.74	0.24	0.236	0.875	0.706
chr1_218232719_218233219	chr1	218232719	218233219	1	0		0	0	0	0	0.00144083	0.211789	-0.46	-0.35	0.07	-0.06	0.00187	0.0784	0.0875	-0.42	-0.5	0.46	0.17	0.318	0.765
chr10_117283510_117284143	chr10	117283510	117284143	0	1	HDAC3_Q1	0	1	1	1	0.233374	0.54515	0.69	1.04	2.18	1.37	0.72	0.0856	2.59e-09	-0.49	1.87	-1.34	0.215	0.999	0.000802
chr5_76816236_76816736	chr5	76816236	76816736	1	0		0	0	0	0	0.000104134	0.149528	-0.46	-1.72	0.45	0.64	0.947	8.65e-06	0.155	-3.09	2.17	1.03	0.0342	0.999	0.974
chr20_55393397_55393897	chr20	55393397	55393897	1	0		0	0	1	0	0.00239965	0.501677	-0.46	-0.79	-0.5	-1.73	0.135	0.00192	0.0875	-0.92	0	-0.77	0.219	0.857	0.104
chr20_51611842_51612342	chr20	51611842	51612342	1	1	HDAC3_Q3	0	0	1	0	0.00152379	0.81402	-0.46	-0.29	0.55	0.12	0.0332	0.0047	8.58e-05	-1	0.08	-0.44	0.532	0.857	0.128
chr17_51662255_51662755	chr17	51662255	51662755	0	1	HDAC3_Q2	1	1	1	1	0.0958644	0.0157554	-1.92	-2.65	0.67	0.01	0.225	0.0862	8.17e-05	-3.7	-0.14	-1.34	0.00284	0.78	0.000802
chr16_67528978_67529478	chr16	67528978	67529478	0	1	HDAC3_Q3	0	1	1	1	0.990202	0.629452	-0.13	0.29	0.29	0.62	0.955	0.904	0.000263	-0.26	0	-1.34	0.715	0.384	0.000802
chr10_113747694_113748194	chr10	113747694	113748194	1	1	HDAC3_Q4	0	1	1	1	1.36847e-06	0.208211	-0.46	-0.35	0.24	-4.25	4.48e-07	0.176	0.0276	0	-0.92	-3.91	0.715	0.0739	3.39e-06
chr17_69477508_69478008	chr17	69477508	69478008	1	1	HDAC3_Q4	0	1	1	1	0.000306799	0.490569	-0.46	0.05	-0.31	-1.49	0.33	8.06e-05	0.00805	-0.92	0	-1.54	0.219	0.827	0.00502
chr7_112265214_112265714	chr7	112265214	112265714	1	0		0	0	1	0	0.000100802	0.0505924	-0.46	-2.22	-1.22	-1.57	8.35e-06	0.947	0.155	0.58	-1.5	-0.09	1	0.00883	0.506
chr3_129471280_129471780	chr3	129471280	129471780	1	0		1	0	1	0	1.27551e-05	0.0137955	-0.46	1.88	0.88	0.26	8.35e-06	0.102	0.312	0.58	-1.5	-0.04	0.215	0.00883	0.355
chr5_115594638_115595138	chr5	115594638	115595138	1	0		0	0	0	0	0.00380496	0.248379	-0.46	-0.45	1.13	-0.07	0.000454	0.959	0.754	0	-0.92	0.38	0.908	0.0739	0.75
chr8_96305338_96305838	chr8	96305338	96305838	1	1	HDAC3_Q4	1	0	0	0	2.48072e-06	0.00345816	-0.46	0.29	-0.56	0.47	0.319	4.65e-07	0.0276	-0.92	0	0.77	0.000698	0.56	0.94
chr16_87002147_87002647	chr16	87002147	87002647	1	0		1	0	0	0	3.88549e-05	0.00566389	-0.46	0.76	1.35	0.64	0.326	8.65e-06	0.535	-1.5	0.58	0.87	0.000698	0.979	0.911
chr1_199690430_199690930	chr1	199690430	199690930	1	0		1	0	0	0	0.000428292	0.043227	-0.46	-0.38	-0.97	-0.9	7.81e-05	0.491	0.657	0.58	-1.5	1.07	0.827	0.00883	0.949
chr10_104048054_104048554	chr10	104048054	104048554	1	1	HDAC3_Q1	0	1	1	1	0.00184226	0.154737	-0.465	-0.3	-0.07	-1.62	0.0368	0.00524	4.58e-06	-0.74	-0.19	-2.32	0.0511	0.699	6.89e-06
chr15_88714773_88715273	chr15	88714773	88715273	1	1	HDAC3_Q1	1	1	1	1	0.0185989	0.00836838	-0.465	-0.54	0.68	-0.16	0.513	0.00524	7.83e-07	-1.74	0.81	-1.74	0.0011	0.97	6.15e-05
chr17_66314540_66315065	chr17	66314540	66315065	1	1	HDAC3_Q2	0	0	1	0	7.4817e-10	0.132051	-0.465	0.29	0.53	0.39	2.6e-08	0.00114	3.99e-05	-0.24	-0.69	-0.02	0.417	0.0698	0.51
chr2_10984427_10984927	chr2	10984427	10984927	1	0		1	0	0	0	1.53375e-07	0.0479858	-0.465	-0.07	-0.3	-1.25	0.152	5.13e-08	0.241	-1.19	0.26	0.05	0.00883	0.938	0.606
chr1_149986193_149986908	chr1	149986193	149986908	1	1	HDAC3_Q3	0	0	1	0	1.95247e-08	0.383889	-0.465	-1.26	0.2	-0.91	0.00739	1.21e-07	0.000818	-1.58	0.65	-0.23	0.125	0.996	0.325
chr17_57544249_57544749	chr17	57544249	57544749	1	1	HDAC3_Q4	1	0	0	0	0.0420284	0.0283809	-0.465	-0.64	-0.26	0.08	0.333	0.0212	0.00424	-0.93	0	0.14	0.00823	0.537	0.479
chr3_4471580_4472080	chr3	4471580	4472080	1	1	HDAC3_Q4	0	0	0	0	3.1103e-10	0.117812	-0.465	-0.44	0.29	0.32	1.81e-10	0.0657	0.0291	0	-0.93	1.03	0.185	0.136	0.974
chr6_42973704_42974204	chr6	42973704	42974204	1	1	HDAC3_Q1	0	1	1	1	0.0176845	0.528365	-0.47	-0.04	0.77	0.42	0.0144	0.176	4.58e-06	-0.58	-0.36	-1.13	0.371	0.55	0.0108
chr16_67940031_67940531	chr16	67940031	67940531	1	0		1	0	0	0	0.00646905	0.00245616	-0.47	1.04	2.04	0.95	0.636	0.00125	0.556	-1.68	0.74	0.23	0.000274	0.971	0.691
chr17_64087248_64087786	chr17	64087248	64087786	1	1	HDAC3_Q4	0	0	0	0	5.26241e-06	0.835856	-0.47	-0.13	1.35	0.75	4.27e-05	0.00774	0.0131	-1	0.06	0.46	0.534	0.908	0.835
chr17_68843381_68843881	chr17	68843381	68843881	1	0		0	0	0	0	4.97461e-06	0.144376	-0.47	0.7	1.12	0.47	0.0125	2.49e-05	0.882	-0.94	0	1.77	0.0374	0.873	0.998
chr3_11838264_11838764	chr3	11838264	11838764	1	1	HDAC3_Q1	0	1	1	1	5.72036e-13	0.655023	-0.47	-0.52	0.94	0.14	3.58e-10	4.89e-05	2.61e-11	-0.81	-0.13	-0.8	0.384	0.768	0.0268
chr16_89168177_89168677	chr16	89168177	89168677	1	1	HDAC3_Q4	0	0	1	0	0.000994799	0.152636	-0.47	1.2	0.87	0.53	0.000454	0.214	0.0481	0.15	-1.09	-0.34	0.55	0.0638	0.294
chr3_196562956_196563456	chr3	196562956	196563456	1	1	HDAC3_Q3	0	0	0	0	4.05852e-25	0.409222	-0.475	0.31	1.11	-0.46	3.58e-10	1.85e-17	0.0024	-1.17	0.22	0.23	0.146	0.938	0.691
chr14_51004926_51005426	chr14	51004926	51005426	1	0		0	0	0	0	0.000560462	0.482345	-0.475	-0.44	1.02	0.21	7.81e-05	0.66	0.253	-0.32	-0.63	0.33	0.567	0.311	0.749
chr1_203256472_203256972	chr1	203256472	203256972	1	0		0	0	0	0	0.00508207	0.924992	-0.475	0.51	1.41	0.36	0.00441	0.137	0.47	-0.65	-0.3	0.33	0.987	0.647	0.749
chr1_205373686_205374186	chr1	205373686	205374186	1	1	HDAC3_Q4	0	0	0	0	0.00364779	0.672416	-0.475	-0.42	0.04	0.15	0.00187	0.222	0.0408	-0.32	-0.63	0.39	0.995	0.311	0.735
chr13_46137063_46138427	chr13	46137063	46138427	1	1	HDAC3_Q1	0	1	1	1	9.38511e-05	0.105836	-0.475	-0.92	-0.04	-0.68	0.169	4.33e-05	2.99e-06	-1.32	0.37	-0.77	0.0223	0.985	0.0101
chr20_49011945_49012445	chr20	49011945	49012445	1	1	HDAC3_Q3	0	1	1	1	7.11494e-05	0.0882446	-0.475	-0.07	0.44	-0.65	0.0484	0.000112	0.000174	-1.1	0.15	-1.23	0.0201	0.87	0.00904
chr7_58037995_58038495	chr7	58037995	58038495	1	1	HDAC3_Q3	0	0	1	0	5.78146e-06	0.339508	-0.475	0.29	0.56	0.2	5.25e-06	0.0696	0.000818	-0.14	-0.81	-0.35	0.667	0.156	0.238
chr1_204551294_204551794	chr1	204551294	204551794	1	1	HDAC3_Q4	0	0	1	0	3.04133e-06	0.367071	-0.475	-0.71	-0.25	-0.75	0.0213	8.65e-06	0.00255	-1.09	0.14	-0.21	0.136	0.857	0.385
chr6_28212887_28213515	chr6	28212887	28213515	1	0		1	0	0	0	4.25084e-16	0.0309184	-0.475	1.72	1.44	0.46	8.35e-06	1.27e-12	0.0668	-0.67	-0.28	0.24	0.00762	0.642	0.706
chr2_120485935_120486435	chr2	120485935	120486435	1	1	HDAC3_Q4	0	0	0	0	1.55913e-08	0.111429	-0.475	0.61	0.09	0.39	2.86e-07	0.00247	0.00782	0.15	-1.1	0.52	0.238	0.0985	0.859
chr1_150631224_150631985	chr1	150631224	150631985	1	1	HDAC3_Q1	0	0	1	0	3.50756e-05	0.502795	-0.48	0.42	0.92	1.06	0.00069	0.00366	1.4e-07	-0.66	-0.3	-0.23	0.432	0.436	0.259
chr17_67580782_67581282	chr17	67580782	67581282	1	1	HDAC3_Q2	0	1	1	1	0.0218453	0.74884	-0.48	-1.2	0.48	-1.56	0.0414	0.0784	2.09e-05	-1.26	0.3	-2.04	0.413	0.923	3.79e-06
chr15_70560415_70560915	chr15	70560415	70560915	1	1	HDAC3_Q3	0	1	1	1	0.0237597	0.480953	-0.48	-0.33	0.94	-1.02	0.212	0.0169	0.000818	-1.38	0.42	-1.95	0.184	0.954	0.000107
chr21_38590979_38591479	chr21	38590979	38591479	1	1	HDAC3_Q3	0	0	1	0	0.00367114	0.650955	-0.48	-0.01	-0.01	0.02	0.0414	0.0101	0.000258	-0.58	-0.38	-0.46	0.538	0.542	0.15
chr7_83820930_83821430	chr7	83820930	83821430	1	1	HDAC3_Q4	1	0	1	0	5.19283e-08	0.0145409	-0.48	0.77	0.29	-0.07	8.05e-09	0.31	0.0291	0.81	-1.77	-0.36	0.999	0.00202	0.355
chr15_45198329_45198829	chr15	45198329	45198829	1	0		0	0	0	0	1.65915e-09	0.506418	-0.48	0.88	1.4	-0.29	0.00812	8.37e-09	0.241	-1.28	0.32	0.05	0.219	0.87	0.606
chr3_62765764_62766264	chr3	62765764	62766264	1	1	HDAC3_Q4	0	0	0	0	5.97044e-05	0.41449	-0.48	-0.83	-0.41	-0.77	0.0152	0.000295	0.0131	-0.87	-0.09	0.06	0.173	0.807	0.598
chr1_181264436_181264936	chr1	181264436	181264936	1	1	HDAC3_Q4	0	0	0	0	0.00225886	0.28226	-0.48	-0.13	-0.71	-0.19	0.33	0.000734	0.0225	-0.74	-0.22	0.1	0.112	0.715	0.63
chr9_937194_937694	chr9	937194	937694	1	0		0	0	0	0	4.40923e-05	0.120796	-0.48	-0.86	0.01	-1.21	0.101	3.2e-05	0.312	-1.42	0.46	0.23	0.027	0.962	0.691
chr11_70232977_70233477	chr11	70232977	70233477	1	0		0	0	0	0	7.24918e-07	0.786504	-0.48	0.29	0.7	-0.05	0.000359	0.000112	0.0668	-0.74	-0.22	0.24	0.647	0.653	0.706
chr16_53130545_53131178	chr16	53130545	53131178	1	0		1	0	0	0	8.76156e-19	0.00269308	-0.48	4.91	5.32	3.29	0.00858	2.2e-18	0.772	-1.5	0.54	0.96	0.000298	0.99	0.902
chr17_58271288_58272008	chr17	58271288	58272008	1	1	HDAC3_Q1	0	1	1	1	0.00043417	0.282689	-0.48	0.29	0.19	0.12	0.0635	0.000613	2.15e-07	-0.68	-0.28	-0.85	0.125	0.642	0.0053
chr14_65742303_65742936	chr14	65742303	65742936	1	0		0	0	0	0	7.81868e-08	0.789594	-0.48	0.12	1.29	-0.23	1.89e-06	0.00203	0.657	-0.81	-0.15	1.07	0.538	0.792	0.949
chr8_115745708_115746208	chr8	115745708	115746208	1	0		1	0	0	0	0.000130094	0.0471373	-0.485	1.52	1.52	0.95	0.326	3.2e-05	0.312	-1.19	0.22	0.23	0.00883	0.918	0.691
chr5_26639070_26639705	chr5	26639070	26639705	1	0		1	0	0	0	1.75336e-06	0.00197883	-0.485	0.77	0.77	0.2	1.15e-07	0.892	0.904	0.81	-1.78	1.23	0.577	0.000362	0.848
chr17_55271635_55272282	chr17	55271635	55272282	1	1	HDAC3_Q1	0	0	1	0	0.0103595	0.334661	-0.485	-0.17	0.6	0.66	0.135	0.0101	1.34e-06	-1.1	0.13	-0.53	0.112	0.91	0.0859
chr21_44677262_44677762	chr21	44677262	44677762	1	1	HDAC3_Q2	0	1	1	1	0.0235884	0.188085	-0.485	1.5	0.76	-0.19	0.0166	0.214	1.71e-05	0.15	-1.12	-2.27	0.55	0.0839	1.14e-06
chr1_175796014_175796514	chr1	175796014	175796514	1	1	HDAC3_Q1	0	1	1	1	7.22245e-10	0.843083	-0.49	-0.29	0.71	0.17	4.81e-05	5.94e-07	2.15e-15	-1.17	0.19	-1.35	0.55	0.9	0.000583
chr21_42023305_42023828	chr21	42023305	42023828	1	1	HDAC3_Q1	0	1	1	1	1.59925e-09	0.936286	-0.49	0.77	1.96	0.2	4.48e-07	0.000146	4.58e-06	-0.89	-0.09	-1.35	0.824	0.807	0.0034
chr16_36176513_36177013	chr16	36176513	36177013	1	1	HDAC3_Q4	0	0	1	0	0.00359759	0.0509902	-0.49	-0.98	0.4	-0.64	0.00122	0.335	0.00257	-0.68	-0.3	-0.8	0.0166	0.537	0.0547
chr19_35612305_35612805	chr19	35612305	35612805	1	0		0	0	1	0	1.62631e-18	0.811122	-0.49	1.61	2.99	-1.03	6.21e-15	5.72e-06	0.321	-0.68	-0.3	-0.32	0.699	0.647	0.358
chrX_109943948_109944448	chrX	109943948	109944448	1	0		1	0	0	0	8.31226e-13	0.0102492	-0.49	2.58	3.72	2.23	0.0122	2.11e-12	0.105	-1.85	0.87	0.38	0.0014	0.962	0.55
chr8_124415440_124415940	chr8	124415440	124415940	1	1	HDAC3_Q1	0	1	1	1	0.00013141	0.532593	-0.495	-0.62	0.38	-0.13	0.0204	0.000517	9.47e-09	-1.15	0.16	-0.71	0.223	0.927	0.00612
chr17_67935641_67936164	chr17	67935641	67936164	1	1	HDAC3_Q2	0	0	1	0	0.00757766	0.946793	-0.495	-0.49	-0.49	-0.34	0.333	0.00286	2.8e-05	-0.87	-0.12	-0.59	0.913	0.758	0.052
chr17_64454069_64454569	chr17	64454069	64454569	1	1	HDAC3_Q3	0	1	1	1	1.36134e-05	0.137561	-0.495	0.29	0.93	0.22	2.71e-06	0.337	0.000264	-0.15	-0.84	-0.8	0.401	0.0765	0.0155
chr20_58329693_58330193	chr20	58329693	58330193	1	0		0	0	0	0	0.000178951	0.25954	-0.495	-0.59	-0.05	-0.16	4.38e-05	0.337	0.0828	-0.24	-0.75	0.44	0.54	0.132	0.808
chr15_52916400_52917167	chr15	52916400	52917167	1	0		0	0	0	0	1.41309e-06	0.795232	-0.495	-0.45	0.55	0.12	3.83e-06	0.0213	0.828	-0.64	-0.35	2.15	0.815	0.531	1
chr15_78425210_78425710	chr15	78425210	78425710	1	0		0	1	1	1	0.000191925	0.0609091	-0.5	0.43	1.75	-1.89	0.89	1.79e-05	0.556	-2.32	1.32	-2.32	0.0111	0.997	0.00717
chr17_83197878_83198378	chr17	83197878	83198378	1	0		0	0	0	0	5.1161e-05	0.875038	-0.5	0.09	0.25	0.27	0.212	1.79e-05	0.207	-1.15	0.15	0.77	0.625	0.87	0.94
chr13_45050180_45050680	chr13	45050180	45050680	1	1	HDAC3_Q1	0	1	1	1	0.0281258	0.539831	-0.5	-0.82	0.76	-0.56	0.53	0.00825	2.42e-07	-2	1	-2.32	0.215	0.983	6.89e-06
chr2_170124152_170124652	chr2	170124152	170124652	1	1	HDAC3_Q1	0	1	1	1	0.0248248	0.863333	-0.5	-0.2	-0.93	-1.26	0.72	0.00524	4.58e-06	-1	0	-2.32	0.91	0.577	6.89e-06
chr10_5200360_5200860	chr10	5200360	5200860	1	0		0	1	1	1	0.000250388	0.325633	-0.5	-0.72	0.28	-3.04	3.1e-05	0.687	0.312	0	-1	-2.32	0.875	0.112	0.00717
chr5_178159825_178160480	chr5	178159825	178160480	1	1	HDAC3_Q1	0	1	1	1	0.00840805	0.978094	-0.5	-0.93	1.07	-0.56	0.018	0.0596	1.78e-07	-1.42	0.42	-1.56	0.807	0.989	8.25e-06
chr7_1157574_1158074	chr7	1157574	1158074	1	1	HDAC3_Q1	0	1	1	1	0.00523293	0.854414	-0.5	0.55	0.77	0.42	0.191	0.00327	5.44e-08	-1	0	-1.54	0.93	0.55	0.000194
chr16_65809680_65810180	chr16	65809680	65810180	1	1	HDAC3_Q1	0	1	1	1	0.0110189	0.794636	-0.5	-0.12	0.29	0.26	0.0122	0.12	3.36e-08	-0.42	-0.58	-1.5	0.762	0.567	0.00243
chr7_139043857_139044357	chr7	139043857	139044357	1	1	HDAC3_Q1	0	1	1	1	0.0276063	0.940569	-0.5	-0.28	1.89	0.68	0.0651	0.0657	1.74e-06	-1.58	0.58	-1.5	0.715	0.945	0.00243
chr7_85798350_85798850	chr7	85798350	85798850	1	1	HDAC3_Q1	0	1	1	1	0.00353775	0.0834054	-0.5	-1.21	-0.21	0.25	0.557	0.00072	2.16e-11	-2	1	-1.35	0.0166	0.982	0.00164
chr17_52878800_52879300	chr17	52878800	52879300	1	1	HDAC3_Q1	0	1	1	1	0.000710829	0.97688	-0.5	0.57	1.57	1.03	0.00812	0.00825	3.74e-09	-1	0	-1.35	0.98	0.809	0.00164
chr11_75495369_75495869	chr11	75495369	75495869	1	1	HDAC3_Q1	0	1	1	1	0.00955467	0.479898	-0.5	-1.16	-0.84	-0.93	0.00812	0.153	2.42e-07	-0.32	-0.68	-1.35	0.735	0.238	0.0034
chr8_140521045_140521545	chr8	140521045	140521545	1	1	HDAC3_Q1	0	1	1	1	0.0185989	0.903588	-0.5	0.11	-0.21	0.44	0.513	0.00524	1.85e-08	-1	0	-1.25	0.78	0.762	0.00212
chr17_57278500_57279148	chr17	57278500	57279148	1	1	HDAC3_Q1	0	1	1	1	0.000990692	0.272371	-0.5	-0.06	0.39	-0.06	0.000971	0.0996	2.63e-09	-0.45	-0.55	-1.24	0.421	0.181	3.12e-05
chr20_58572334_58572834	chr20	58572334	58572834	1	1	HDAC3_Q1	0	1	1	1	0.00125286	0.429529	-0.5	0.37	1.26	0.91	0.0166	0.00756	1.53e-09	-1	0	-1.04	0.197	0.748	0.00197
chr2_112664498_112664998	chr2	112664498	112664998	1	1	HDAC3_Q1	0	1	1	1	1.24046e-10	0.747917	-0.5	-0.85	-2.27	-1.4	0.0124	3.69e-10	2.61e-11	-0.58	-0.42	-1	0.659	0.577	0.0248
chr12_108264593_108265093	chr12	108264593	108265093	1	0		0	1	1	1	0.00215262	0.222946	-0.5	0.88	0.29	-1.03	0.918	0.00025	0.253	-1.42	0.42	-1.64	0.0638	0.908	0.0219
chr11_49352895_49353395	chr11	49352895	49353395	1	1	HDAC3_Q1	0	0	1	0	0.0391168	0.530718	-0.5	-0.88	-0.3	-0.05	0.0368	0.176	4.58e-06	-0.58	-0.42	-0.76	0.371	0.554	0.0557
chr1_147090431_147090931	chr1	147090431	147090931	1	1	HDAC3_Q1	0	0	1	0	0.0212956	0.754624	-0.5	-1.25	-0.45	0.1	0.0368	0.0856	7.83e-07	-0.81	-0.19	-0.35	0.554	0.699	0.226
chr1_204264567_204265067	chr1	204264567	204265067	1	1	HDAC3_Q2	0	1	1	1	0.0024256	0.721537	-0.5	-0.36	0.42	-1.21	0.00739	0.0355	6.65e-05	-0.78	-0.22	-1.84	0.542	0.653	6.15e-05
chr5_11098490_11098990	chr5	11098490	11098990	1	1	HDAC3_Q2	1	1	1	1	0.00399539	0.00760978	-0.5	-0.66	0.34	-0.75	0.0213	0.0216	3.99e-05	-1	0	-1.35	0.0011	0.87	0.0034
chr16_87251127_87251627	chr16	87251127	87251627	1	1	HDAC3_Q3	0	0	1	0	2.09771e-07	0.457302	-0.5	0.96	1.29	0.2	2.07e-06	0.00524	0.0023	-0.32	-0.68	-0.77	0.78	0.208	0.104
chr18_34328353_34328853	chr18	34328353	34328853	1	1	HDAC3_Q3	0	0	1	0	6.66836e-08	0.343538	-0.5	1.3	1.72	0.95	4.94e-08	0.0657	0.00182	0	-1	-0.57	0.945	0.112	0.104
chr13_31913555_31914055	chr13	31913555	31914055	0	1	HDAC3_Q1	0	1	1	1	0.916193	0.420079	-0.695	-0.88	-0.88	0.08	0.843	0.735	1.73e-06	-0.81	-0.58	-1.28	0.384	0.371	0.000195
chr11_82841823_82842478	chr11	82841823	82842478	0	1	HDAC3_Q1	0	1	1	1	0.185689	0.946001	-0.105	-0.96	-0.45	-0.81	0.212	0.214	4.21e-08	-0.36	0.15	-1.28	0.793	0.87	0.00051
chr20_57954291_57954791	chr20	57954291	57954791	0	1	HDAC3_Q2	0	1	1	1	0.110524	0.215327	-0.49	0.04	-0.25	-0.45	0.0979	0.237	2.74e-05	-0.24	-0.74	-1.28	0.748	0.0739	0.00051
chr17_53708515_53709015	chr17	53708515	53709015	1	0		0	0	1	0	0.000187501	0.657124	-0.5	-0.52	0.8	-0.89	3.1e-05	0.501	0.155	-0.32	-0.68	-0.69	0.979	0.303	0.0981
chr1_177835081_177835768	chr1	177835081	177835768	0	1	HDAC3_Q1	0	1	1	1	0.405115	0.968253	-0.37	-0.65	-0.06	0.18	0.658	0.205	1.17e-07	-1	0.26	-1.26	0.809	0.938	0.00104
chr8_101631459_101631959	chr8	101631459	101631959	1	1	HDAC3_Q3	0	0	1	0	8.55295e-07	0.206744	-0.5	-0.85	0.74	-0.34	0.00514	9.32e-06	0.0023	-1.58	0.58	-0.17	0.0533	0.982	0.409
chr17_49112075_49112575	chr17	49112075	49112575	0	1	HDAC3_Q3	0	1	1	1	0.152167	0.875557	-0.27	0.29	0.7	-0.05	0.15	0.233	8.5e-05	-0.42	-0.12	-1.26	0.834	0.653	0.00104
chr2_159597735_159598235	chr2	159597735	159598235	0	1	HDAC3_Q1	0	1	1	1	0.114438	0.0696865	-0.455	-0.86	0.56	0.21	0.0484	0.501	3.12e-07	-0.74	-0.17	-1.25	0.019	0.687	0.000802
chr10_8128136_8128636	chr10	8128136	8128636	0	1	HDAC3_Q2	0	1	1	1	0.101558	0.357197	0.435	-0.49	0.16	-0.64	0.979	0.0213	7.57e-05	-1	1.87	-1.25	0.112	1	0.000802
chr15_98410509_98411009	chr15	98410509	98411009	1	1	HDAC3_Q3	0	0	1	0	2.05811e-10	0.050467	-0.5	-0.77	0.55	-0.12	0.0414	1.87e-10	0.000173	-2	1	-0.15	0.00883	0.997	0.437
chr1_145551687_145552187	chr1	145551687	145552187	1	1	HDAC3_Q4	0	1	1	1	0.00192259	0.379211	-0.5	-1.58	-0.58	-2.32	0.809	0.00025	0.00805	-2	1	-1.91	0.124	0.986	0.000747
chr3_3203557_3204057	chr3	3203557	3204057	1	1	HDAC3_Q4	1	1	1	1	0.000345594	3.38328e-06	-0.5	0.29	2.29	0.92	0.947	3.2e-05	0.0252	-3	2	-1.18	2.07e-07	0.997	0.0407
chr1_215587976_215588476	chr1	215587976	215588476	1	1	HDAC3_Q4	0	0	1	0	0.000960209	0.915783	-0.5	-1.36	-0.36	-1.02	0.865	0.000108	0.0174	-2	1	-0.67	0.625	0.99	0.104
chr12_60383694_60384194	chr12	60383694	60384194	1	1	HDAC3_Q4	1	0	1	0	6.33543e-05	1.74235e-05	-0.5	-0.44	-0.71	-1.07	0.513	9.32e-06	0.0276	-1.32	0.32	-0.62	1.36e-06	0.875	0.102
chr11_47884464_47884964	chr11	47884464	47884964	0	1	HDAC3_Q1	0	1	1	1	0.0816461	0.876162	-0.47	-0.72	0.09	-0.06	0.0484	0.328	3.12e-07	-0.58	-0.36	-1.25	0.992	0.55	0.00212
chr5_18025614_18026114	chr5	18025614	18026114	0	1	HDAC3_Q1	1	1	1	1	0.236197	0.0147369	-1.695	-0.82	-2.82	-0.17	0.191	0.328	3.12e-07	-0.58	-2.81	-1.25	0.56	0.00366	0.00212
chr15_65553752_65554252	chr15	65553752	65554252	1	0		1	0	1	0	0.0121686	0.00677658	-0.5	-0.13	-0.39	0.39	0.995	0.00165	0.0613	-1.74	0.74	-0.22	0.000958	0.875	0.363
chr17_64640721_64641221	chr17	64640721	64641221	0	1	HDAC3_Q1	0	1	1	1	0.0657795	0.689613	-0.66	-0.65	0.35	0.01	0.203	0.0599	2.86e-06	-1.32	0	-1.25	0.401	0.809	0.00212
chr12_53074711_53075211	chr12	53074711	53075211	0	1	HDAC3_Q1	0	1	1	1	0.0973276	0.644898	-0.98	-1.06	-0.06	0.01	0.33	0.0599	2.86e-06	-1.74	-0.22	-1.25	0.401	0.715	0.00212
chr1_204099114_204099770	chr1	204099114	204099770	0	1	HDAC3_Q1	0	1	1	1	0.173921	0.999799	0.49	-0.27	1.09	-0.42	0.203	0.205	2.86e-06	-0.19	1.17	-1.25	0.98	1	0.00212
chr1_206889645_206890145	chr1	206889645	206890145	1	1	HDAC3_Q4	0	0	1	0	1.19619e-07	0.0601579	-0.5	-0.67	0.65	-0.6	0.0484	1.24e-07	0.00845	-1.74	0.74	-0.34	0.0111	0.982	0.294
chr14_102789196_102789696	chr14	102789196	102789696	1	0		0	0	0	0	0.000127062	0.312996	-0.5	-0.24	0.18	-0.36	3.1e-05	0.328	0.155	0	-1	0.14	0.827	0.112	0.64
chr8_106632610_106633110	chr8	106632610	106633110	0	1	HDAC3_Q2	0	1	1	1	0.258927	0.905311	-0.63	-1.44	0.29	-0.37	0.332	0.214	1.71e-05	-1.58	0.32	-1.25	0.687	0.87	0.00212
chr16_2964429_2964929	chr16	2964429	2964929	0	1	HDAC3_Q2	0	1	1	1	0.832686	0.291815	-0.245	0.03	-2.29	0.36	0.999	0.481	1.71e-05	-0.49	0	-1.25	0.0839	1	0.00212
chr15_85112757_85113257	chr15	85112757	85113257	1	0		0	0	0	0	0.000187501	0.140059	-0.5	-0.56	0.12	-0.42	3.1e-05	0.501	0.155	0	-1	0.14	0.918	0.0342	0.64
chr7_66930083_66930583	chr7	66930083	66930583	0	1	HDAC3_Q2	0	1	1	1	0.371252	0.928705	-0.08	-0.45	-0.45	-0.6	0.865	0.137	7.57e-05	-0.65	0.49	-1.25	0.667	0.97	0.00212
chr20_49269950_49270450	chr20	49269950	49270450	0	1	HDAC3_Q3	0	1	1	1	0.195058	0.33213	-1.29	-0.72	-0.39	-0.06	0.334	0.145	0.000264	-1.58	-1	-1.25	0.758	0.133	0.00212
chr11_69956334_69956834	chr11	69956334	69956834	0	1	HDAC3_Q3	0	1	1	1	0.988004	0.735169	-0.82	-0.57	0.43	1.09	0.921	0.922	0.000264	-1.32	-0.32	-1.25	0.99	0.371	0.00212
chr16_83147889_83148389	chr16	83147889	83148389	1	1	HDAC3_Q4	0	0	0	0	1.53375e-07	0.309453	-0.5	1.07	0.4	0.73	0.152	5.13e-08	0.00782	-1	0	0.07	0.124	0.735	0.596
chr17_48062699_48063199	chr17	48062699	48063199	0	1	HDAC3_Q4	0	1	1	1	0.926154	0.244067	-0.11	-0.4	0.48	-0.33	0.957	0.67	0.00848	-0.87	0.65	-1.25	0.0681	0.962	0.00212
chr11_76318889_76319389	chr11	76318889	76319389	1	0		0	0	0	0	0.00156177	0.657124	-0.5	-0.29	1.03	-0.06	0.000243	0.66	0.438	-0.32	-0.68	0.23	0.979	0.303	0.691
chr3_11481183_11481683	chr3	11481183	11481683	1	1	HDAC3_Q4	0	0	0	0	6.21124e-11	0.173721	-0.5	0.46	0.87	0.11	1.8e-10	0.0124	0.0278	0	-1	0.23	0.371	0.112	0.691
chr22_31579835_31580335	chr22	31579835	31580335	1	0		0	0	0	0	6.17512e-05	0.0580657	-0.5	0.29	0.03	-0.33	9.03e-06	0.515	0.392	0.58	-1.58	0.38	0.762	0.0137	0.75
chr16_88715229_88715729	chr16	88715229	88715729	0	1	HDAC3_Q2	0	1	1	1	0.456953	0.54548	0.76	0.56	1.3	0.44	0.844	0.192	8.5e-06	-0.22	1.74	-1.24	0.215	1	0.00164
chr2_177087667_177088167	chr2	177087667	177088167	0	1	HDAC3_Q2	0	1	1	1	0.868783	0.664758	-0.87	0.88	0.29	1.75	0.658	0.811	5.44e-05	-0.42	-1.32	-1.24	0.938	0.323	0.00164
chr15_83815229_83815729	chr15	83815229	83815729	1	0		0	0	0	0	0.00495323	0.0626713	-0.5	0.35	0.16	0.32	0.00122	0.481	0.361	0.19	-1.19	0.64	0.215	0.0533	0.891
chr8_100626461_100626961	chr8	100626461	100626961	0	1	HDAC3_Q4	0	1	1	1	0.276527	0.209821	-1.325	-1.44	-0.22	-0.57	0.334	0.233	0.00544	-2	-0.65	-1.24	0.542	0.0985	0.00164
chr14_95418494_95418994	chr14	95418494	95418994	1	0		0	0	0	0	1.01161e-05	0.107952	-0.5	0.03	0.71	0.54	2.07e-06	0.321	0.192	0	-1	0.83	0.353	0.0638	0.921
chr8_106184871_106185371	chr8	106184871	106185371	1	0		0	0	0	0	6.42462e-06	0.253345	-0.5	0.29	0.65	-0.06	2.13e-06	0.192	0.535	0	-1	0.87	0.933	0.0739	0.911
chr1_216757938_216758438	chr1	216757938	216758438	1	0		0	0	0	0	8.52648e-06	0.225357	-0.5	-0.03	0.56	0.2	1.17e-06	0.473	0.66	0	-1	1.23	0.933	0.063	0.984
chr8_138833036_138833536	chr8	138833036	138833536	1	0		0	0	0	0	1.01161e-05	0.238562	-0.5	-0.12	0.56	-0.21	2.07e-06	0.321	0.659	0	-1	1.23	0.567	0.112	0.848
chr17_56800159_56800659	chr17	56800159	56800659	1	0		0	0	0	0	0.0111347	0.391223	-0.5	-0.13	0.87	0.39	0.00441	0.336	0.828	-0.58	-0.42	1.52	0.238	0.538	0.992
chr19_55328914_55329414	chr19	55328914	55329414	1	0		0	0	0	0	2.44776e-11	0.0782097	-0.5	1.89	2.04	0.68	0.000659	1.29e-09	0.816	-1	0	1.96	0.0173	0.87	0.98
chr10_129004697_129005197	chr10	129004697	129005197	0	1	HDAC3_Q1	0	1	1	1	0.0693731	0.573803	-1.535	-2.71	0.61	0.75	0.0244	0.532	3.12e-08	-2.58	-0.49	-1.24	0.983	0.238	0.00435
chr1_186392475_186392975	chr1	186392475	186392975	0	1	HDAC3_Q1	0	1	1	1	0.151103	0.938736	0.9	0.88	0.51	0.17	0.0651	0.532	3.12e-08	1.58	0.22	-1.24	0.96	0.699	0.00435
chr17_10633381_10633881	chr17	10633381	10633881	1	0		1	0	0	0	8.30517e-07	0.00731688	-0.5	-1.04	-0.04	-0.07	4.94e-08	0.94	0.816	1	-2	1.96	1	0.000915	0.98
chr11_76097373_76097873	chr11	76097373	76097873	1	0		0	0	0	0	2.15418e-05	0.355478	-0.5	-1.93	-0.52	-0.29	2.07e-06	0.722	0.659	0	-1	2.23	0.993	0.112	0.999
chr11_78973744_78974244	chr11	78973744	78974244	0	1	HDAC3_Q1	0	1	1	1	0.0776056	0.871997	-0.195	-1.49	-0.49	-1.03	0.0847	0.176	7.83e-07	-0.58	0.19	-1.24	0.985	0.547	0.00435
chr1_32782809_32783309	chr1	32782809	32783309	0	1	HDAC3_Q1	0	1	1	1	0.0779116	0.449581	-1.535	-1.28	1.04	1.18	0.175	0.0856	7.83e-07	-2.81	-0.26	-1.24	0.215	0.735	0.00435
chr12_97805123_97805623	chr12	97805123	97805623	0	1	HDAC3_Q1	0	1	1	1	0.0941127	0.974269	0.245	0.03	0.88	0.17	0.0368	0.515	7.83e-07	0.32	0.17	-1.24	0.986	0.793	0.00435
chr15_92919079_92919579	chr15	92919079	92919579	0	1	HDAC3_Q1	0	1	1	1	0.125203	0.947716	0.425	0.51	0.88	0.17	0.0847	0.321	7.83e-07	0.49	0.36	-1.24	0.735	0.945	0.00435
chr14_73017792_73018292	chr14	73017792	73018292	0	1	HDAC3_Q1	0	1	1	1	0.233374	0.736519	0.37	0.29	-0.2	-0.06	0.72	0.0856	7.83e-07	0	0.74	-1.24	0.384	0.96	0.00435
chr13_41876244_41876744	chr13	41876244	41876744	1	0		0	1	1	1	0.00317513	0.0503834	-0.505	1.1	0.88	-0.08	0.000454	0.782	0.105	0.49	-1.5	-1.18	0.995	0.00883	0.0407
chr1_219459163_219459792	chr1	219459163	219459792	1	0		0	0	0	0	4.45138e-07	0.90749	-0.505	-0.9	0.38	-1.06	1.89e-06	0.0127	0.127	-0.78	-0.23	0.07	0.957	0.629	0.596
chr8_120514579_120515079	chr8	120514579	120515079	1	0		1	0	0	0	0.000560462	0.0235961	-0.505	0.51	0.29	0.17	7.81e-05	0.66	0.438	0.49	-1.5	0.46	0.979	0.00363	0.797
chr12_45368849_45369349	chr12	45368849	45369349	0	1	HDAC3_Q2	0	1	1	1	0.189169	0.944656	-0.18	-1.97	-0.16	-0.51	0.947	0.0491	8.5e-06	-2.17	1.81	-1.24	0.687	0.999	0.00435
chr2_106724392_106724892	chr2	106724392	106724892	0	1	HDAC3_Q2	0	1	1	1	0.345976	0.470931	-1.18	-2.52	0.29	-0.06	0.326	0.328	8.5e-06	-2.58	0.22	-1.24	0.185	0.918	0.00435
chr12_79595427_79595927	chr12	79595427	79595927	0	1	HDAC3_Q2	0	1	1	1	0.50599	0.751531	1.325	-1.17	0.29	-0.71	0.991	0.192	8.5e-06	-0.81	3.46	-1.24	0.384	1	0.00435
chr7_12828074_12828574	chr7	12828074	12828574	0	1	HDAC3_Q2	0	1	1	1	0.559072	0.996054	-0.1	-0.63	0.6	0.25	0.326	0.687	8.5e-06	-0.42	0.22	-1.24	0.994	0.918	0.00435
chr20_19517972_19518472	chr20	19517972	19518472	0	1	HDAC3_Q2	0	1	1	1	0.710216	0.866286	0.035	0.29	-0.93	-0.06	0.685	0.501	8.5e-06	0.49	-0.42	-1.24	0.918	0.577	0.00435
chr20_57417666_57418166	chr20	57417666	57418166	1	0		0	0	0	0	2.22952e-07	0.795914	-0.505	-1	-0.08	-1.21	1.53e-06	0.00756	0.754	-0.64	-0.37	1.38	0.815	0.532	0.984
chr15_49979769_49980504	chr15	49979769	49980504	1	1	HDAC3_Q3	0	1	1	1	6.76849e-09	0.530736	-0.51	-0.77	-0.11	-1.9	0.0125	2.36e-08	0.00229	-1.27	0.25	-1.24	0.213	0.965	0.00435
chr14_81401023_81401523	chr14	81401023	81401523	1	1	HDAC3_Q3	0	0	1	0	1.42614e-07	0.870166	-0.51	-0.52	1.18	0.14	0.0244	2.96e-07	0.000376	-1.91	0.89	-0.34	0.538	0.996	0.294
chr6_11137200_11137700	chr6	11137200	11137700	1	0		0	0	1	0	2.40947e-06	0.116432	-0.51	-0.44	-0.22	-1.07	4.48e-07	0.321	0.0786	0.26	-1.28	-0.36	0.918	0.027	0.355
chr7_106552084_106552584	chr7	106552084	106552584	1	0		1	0	0	0	4.72113e-05	0.0460672	-0.51	-0.01	0.18	-0.59	0.488	7.13e-06	0.657	-1.44	0.42	0.65	0.00823	0.958	0.848
chr10_9169419_9169919	chr10	9169419	9169919	1	0		0	0	0	0	4.72113e-05	0.18965	-0.51	-0.07	0.12	0.08	0.488	7.13e-06	0.657	-1.44	0.42	1.38	0.0487	0.958	0.953
chr5_54760753_54761253	chr5	54760753	54761253	0	1	HDAC3_Q2	0	1	1	1	0.120481	0.347137	-0.52	-1.29	0.71	0.17	0.0282	0.918	5.44e-05	-0.58	-0.46	-1.24	0.264	0.407	0.00435
chr7_88217961_88218461	chr7	88217961	88218461	0	1	HDAC3_Q2	0	1	1	1	0.461637	0.6522	-0.84	-0.28	1.04	1.18	0.203	0.811	5.44e-05	-1	-0.68	-1.24	0.762	0.384	0.00435
chr10_7836003_7836503	chr10	7836003	7836503	0	1	HDAC3_Q2	0	1	1	1	0.621668	0.555477	-0.82	0.88	0.88	1.75	0.809	0.332	5.44e-05	-1.22	-0.42	-1.24	0.384	0.577	0.00435
chr14_106197971_106198471	chr14	106197971	106198471	0	1	HDAC3_Q2	0	1	1	1	0.686982	0.407284	-1.16	-1.04	-0.45	0.42	0.488	0.66	5.44e-05	-1.32	-1	-1.24	0.735	0.185	0.00435
chr12_52930716_52931216	chr12	52930716	52931216	0	1	HDAC3_Q2	0	1	1	1	0.868783	0.967862	0.925	0.79	0.96	0.25	0.658	0.811	5.44e-05	1	0.85	-1.24	0.762	0.994	0.00435
chr8_82031037_82031537	chr8	82031037	82031537	0	1	HDAC3_Q2	0	1	1	1	0.908548	0.977269	-0.29	0.29	1.61	1.75	0.658	0.918	5.44e-05	-0.58	0	-1.24	0.908	0.875	0.00435
chr7_149529201_149529701	chr7	149529201	149529701	0	1	HDAC3_Q3	0	1	1	1	0.0766499	0.635932	-0.815	0.72	1.72	1.18	0.0686	0.214	0.000242	-1.17	-0.46	-1.24	0.687	0.407	0.00435
chr20_49573570_49574070	chr20	49573570	49574070	0	1	HDAC3_Q3	0	1	1	1	0.106982	0.634843	-0.29	2.85	3.26	2.72	0.0349	0.638	0.000242	0	-0.58	-1.24	0.985	0.283	0.00435
chr3_81233508_81234008	chr3	81233508	81234008	0	1	HDAC3_Q3	0	1	1	1	0.281426	0.181531	-1.79	-2.44	-0.12	0.02	0.125	0.638	0.000242	-2.58	-1	-1.24	0.185	0.238	0.00435
chr1_153712872_153713372	chr1	153712872	153713372	0	1	HDAC3_Q3	0	1	1	1	0.355486	0.987032	0.29	1.72	2.3	1.18	0.332	0.335	0.000242	0	0.58	-1.24	0.884	0.954	0.00435
chr16_86065412_86065912	chr16	86065412	86065912	0	1	HDAC3_Q3	0	1	1	1	0.374167	0.969701	0.34	0.72	2.3	1.18	0.125	0.959	0.000242	0.42	0.26	-1.24	0.801	0.954	0.00435
chr11_118710878_118711378	chr11	118710878	118711378	0	1	HDAC3_Q3	0	1	1	1	0.504049	0.569288	-0.02	-0.27	-0.75	-0.62	0.212	0.892	0.000242	0.81	-0.85	-1.24	0.97	0.238	0.00435
chr11_84628977_84629477	chr11	84628977	84629477	0	1	HDAC3_Q3	0	1	1	1	0.529892	0.145334	-0.585	-2.03	-0.44	-0.57	0.958	0.214	0.000242	-2.17	1	-1.24	0.0335	0.983	0.00435
chr14_96194093_96194593	chr14	96194093	96194593	0	1	HDAC3_Q3	0	1	1	1	0.658959	0.968253	-0.05	-0.85	-0.58	-0.71	0.89	0.335	0.000242	-0.68	0.58	-1.24	0.809	0.938	0.00435
chr5_172616700_172617200	chr5	172616700	172617200	0	1	HDAC3_Q3	0	1	1	1	0.685677	0.879214	0.08	0.3	1.89	1.18	0.958	0.335	0.000242	-1.42	1.58	-1.24	0.554	0.994	0.00435
chr1_202473791_202474291	chr1	202473791	202474291	0	1	HDAC3_Q3	0	1	1	1	0.741628	0.943903	-0.16	-1.12	-0.31	-0.66	0.478	0.782	0.000242	-0.32	0	-1.24	0.979	0.699	0.00435
chr16_75327724_75328224	chr16	75327724	75328224	0	1	HDAC3_Q3	0	1	1	1	0.924441	0.998459	1.71	0.71	0.71	0.17	0.999	0.638	0.000242	0.42	3	-1.24	0.945	1	0.00435
chr17_48734472_48734972	chr17	48734472	48734972	1	1	HDAC3_Q1	0	1	1	1	0.00507102	0.335961	-0.515	0.79	-0.63	-0.95	0.0244	0.0247	4.19e-10	0.19	-1.22	-2.64	0.554	0.185	3.15e-08
chr1_185040563_185041063	chr1	185040563	185041063	1	0		1	0	1	0	5.15725e-06	0.0120163	-0.515	1.04	1.04	-0.6	4.48e-07	0.722	0.392	0.74	-1.77	-0.91	0.801	0.00202	0.208
chr20_60690166_60690666	chr20	60690166	60690666	0	1	HDAC3_Q3	0	1	1	1	0.0922948	0.738241	-0.26	-0.75	0.03	-1.09	0.135	0.137	0.000823	-0.65	0.13	-1.24	0.407	0.91	0.00435
chr1_216286351_216286851	chr1	216286351	216286851	0	1	HDAC3_Q3	0	1	1	1	0.408131	0.715645	-0.775	0.29	0.88	0.75	0.22	0.62	0.000823	-0.81	-0.74	-1.24	0.884	0.394	0.00435
chr3_10118942_10119442	chr3	10118942	10119442	0	1	HDAC3_Q3	0	1	1	1	0.998104	0.999916	1.82	2.61	1.61	1.75	0.999	0.94	0.000823	1.32	2.32	-1.24	0.994	0.993	0.00435
chr3_161290412_161290912	chr3	161290412	161290912	1	0		0	0	1	0	7.68176e-06	0.0762258	-0.515	0.29	0.43	-0.8	0.00198	0.00025	0.253	-0.68	-0.35	-0.09	0.027	0.54	0.332
chr1_202834963_202835463	chr1	202834963	202835463	0	1	HDAC3_Q3	0	1	1	1	0.0828466	0.184276	-0.575	0.14	-0.22	-0.57	0.334	0.0484	0.00229	-0.64	-0.51	-1.24	0.112	0.401	0.00435
chr8_86994072_86994572	chr8	86994072	86994572	0	1	HDAC3_Q3	0	1	1	1	0.344537	0.626451	-0.305	-0.2	0.94	-0.06	0.733	0.145	0.00229	-1.26	0.65	-1.24	0.283	0.962	0.00435
chr7_101901335_101901835	chr7	101901335	101901835	0	1	HDAC3_Q3	0	1	1	1	0.641608	0.540401	-1.55	-2.29	0.51	0.17	0.843	0.337	0.00229	-3.32	0.22	-1.24	0.256	0.827	0.00435
chr20_55384131_55384631	chr20	55384131	55384631	0	1	HDAC3_Q4	0	1	1	1	0.196608	0.774476	-1.085	-2.03	0.29	-0.57	0.903	0.0542	0.00544	-2.91	0.74	-1.24	0.421	0.971	0.00435
chr5_173123349_173123849	chr5	173123349	173123849	0	1	HDAC3_Q4	0	1	1	1	0.808292	0.868696	-0.255	-0.58	0.23	-0.12	0.456	0.984	0.00544	0	-0.51	-1.24	0.97	0.55	0.00435
chr2_113582480_113582980	chr2	113582480	113582980	1	0		0	0	0	0	4.43645e-10	0.460154	-0.515	0.45	0.99	-0.48	3.7e-05	4.65e-07	0.192	-0.92	-0.11	0.23	0.219	0.748	0.691
chr17_49716244_49716744	chr17	49716244	49716744	1	1	HDAC3_Q4	0	0	0	0	1.59925e-09	0.783774	-0.515	-0.25	0.17	-0.45	4.48e-07	0.000146	0.00848	-0.53	-0.5	0.16	0.989	0.424	0.666
chr16_71910577_71911077	chr16	71910577	71911077	0	1	HDAC3_Q4	0	1	1	1	0.32809	0.938015	-0.16	-0.72	0.61	-0.48	0.78	0.127	0.00257	-1.32	1	-1.23	0.676	0.99	0.00119
chr5_10438296_10438796	chr5	10438296	10438796	1	0		0	0	0	0	5.09835e-10	0.103437	-0.515	-0.39	1.19	0.11	8.05e-09	0.00247	0.504	-0.85	-0.18	1.83	0.0335	0.637	0.972
chr3_155240368_155240868	chr3	155240368	155240868	0	1	HDAC3_Q3	0	1	1	1	0.255802	0.382962	-1.71	-2.29	-0.71	-0.06	0.685	0.102	0.000174	-3	-0.42	-1.23	0.215	0.577	0.0034
chr5_172630421_172630921	chr5	172630421	172630921	0	1	HDAC3_Q4	0	1	1	1	0.774792	0.822428	-0.87	-0.29	-0.71	-0.06	0.865	0.473	0.00679	-1	-0.74	-1.23	0.809	0.577	0.0034
chr21_10582597_10583097	chr21	10582597	10583097	1	1	HDAC3_Q1	0	0	1	0	0.00369554	0.7263	-0.52	-0.44	1.14	0.66	0.00858	0.0491	1.68e-06	-1.17	0.13	-0.7	0.394	0.91	0.0563
chr15_71324428_71325106	chr15	71324428	71325106	1	1	HDAC3_Q1	0	1	1	1	0.0102537	0.812319	-0.52	-0.9	-0.01	-0.15	0.00591	0.228	1.73e-06	-0.65	-0.39	-0.69	0.845	0.537	0.0315
chr17_52187335_52187835	chr17	52187335	52187835	1	1	HDAC3_Q3	0	0	1	0	0.0195478	0.609724	-0.52	-1.68	-0.68	-0.71	0.326	0.00874	0.000174	-1.46	0.42	-0.5	0.271	0.958	0.168
chr12_62827559_62828059	chr12	62827559	62828059	1	1	HDAC3_Q4	0	0	1	0	0.000235328	0.0853735	-0.52	-1.39	-0.9	-1.25	0.809	2.46e-05	0.0225	-1.85	0.81	-0.54	0.0173	0.97	0.189
chr18_22789697_22790197	chr18	22789697	22790197	0	1	HDAC3_Q1	0	1	1	1	0.15126	0.263833	-1.79	-2.82	-2.82	-0.59	0.12	0.289	3.36e-08	-1.58	-2	-1.23	0.908	0.0803	0.00904
chr5_93635229_93635729	chr5	93635229	93635729	0	1	HDAC3_Q1	0	1	1	1	0.247997	0.067658	-1.5	-0.71	-2.71	0.52	0.12	0.558	3.36e-08	0	-3	-1.23	0.999	0.0126	0.00904
chr21_42577424_42577924	chr21	42577424	42577924	1	0		0	0	0	0	6.4552e-05	0.352853	-0.52	-0.71	-0.2	-0.86	2.38e-05	0.205	0.438	-0.19	-0.85	0.66	0.809	0.136	0.749
chr15_53225793_53226293	chr15	53225793	53226293	1	0		1	0	0	0	2.69104e-08	0.00647533	-0.525	-0.25	-0.83	-1.45	0.0244	5.13e-08	0.241	-0.83	-0.22	0.38	0.00202	0.394	0.75
chr15_49954666_49955166	chr15	49954666	49955166	1	0		0	0	0	0	7.27911e-08	0.352557	-0.525	-1.1	-0.57	-0.54	1.24e-07	0.0287	0.851	-0.29	-0.76	2.73	0.999	0.11	1
chr17_56434851_56435351	chr17	56434851	56435351	1	1	HDAC3_Q2	0	0	1	0	0.0102537	0.957879	-0.53	-0.75	1.09	0.57	0.00591	0.228	6.6e-06	-1.14	0.08	-0.53	0.845	0.857	0.0859
chr1_147123819_147124319	chr1	147123819	147124319	1	1	HDAC3_Q3	1	0	1	0	0.0321386	0.0316642	-0.53	0.61	0.45	0.64	0.0152	0.337	0.000767	-0.14	-0.92	-0.56	0.0681	0.0739	0.0935
chr1_115035442_115035942	chr1	115035442	115035942	1	1	HDAC3_Q4	0	0	1	0	0.000193552	0.184828	-0.53	-0.25	-0.25	-1.25	0.0208	0.000773	0.0174	-0.71	-0.35	-0.86	0.0835	0.54	0.053
chr6_36181953_36182453	chr6	36181953	36182453	1	1	HDAC3_Q1	0	1	1	1	0.00724384	0.808176	-0.535	-1.04	0.29	-0.07	0.00313	0.289	3.36e-08	-0.58	-0.49	-1.5	0.801	0.56	0.000225
chr1_151724537_151725037	chr1	151724537	151725037	1	1	HDAC3_Q1	0	1	1	1	2.21652e-10	0.908105	-0.535	0.29	1.51	-0.06	0.000163	5.13e-08	1.74e-06	-1.42	0.35	-1.23	0.732	0.824	0.00904
chr4_19384595_19385095	chr4	19384595	19385095	0	1	HDAC3_Q1	0	1	1	1	0.0991608	0.136624	-0.71	-1.13	-1.13	-0.48	0.308	0.0657	1.74e-06	-1	-0.42	-1.23	0.0527	0.577	0.00904
chr8_61839385_61839885	chr8	61839385	61839885	0	1	HDAC3_Q1	0	1	1	1	0.201352	0.994585	0.16	0.61	-0.12	0.52	0.769	0.0657	1.74e-06	-0.26	0.58	-1.23	0.945	0.95	0.00904
chr10_108513220_108513720	chr10	108513220	108513720	0	1	HDAC3_Q1	0	1	1	1	0.460233	0.612068	-0.63	-3.52	0.8	-0.29	0.308	0.532	1.74e-06	-2.58	1.32	-1.23	0.264	0.99	0.00904
chr8_82755239_82755739	chr8	82755239	82755739	1	1	HDAC3_Q1	0	1	1	1	0.0094896	0.293818	-0.535	0.03	0.29	0.67	0.0144	0.0856	1.25e-07	-0.49	-0.58	-0.84	0.215	0.394	0.0296
chr1_217140641_217141141	chr1	217140641	217141141	1	1	HDAC3_Q2	0	1	1	1	0.0269113	0.561335	-0.535	-0.19	0.49	-0.55	0.0125	0.332	1.29e-05	-0.49	-0.58	-1.84	0.554	0.407	1.57e-05
chr11_73895689_73896189	chr11	73895689	73896189	0	1	HDAC3_Q2	0	1	1	1	0.0642448	0.944855	0.13	0.55	0.96	0.2	0.0368	0.321	2.48e-05	0.26	0	-1.23	0.849	0.809	0.00904
chr2_20825356_20825856	chr2	20825356	20825856	0	1	HDAC3_Q2	0	1	1	1	0.0642448	0.292098	-0.21	0.07	-0.2	-0.29	0.0368	0.321	2.48e-05	0.26	-0.68	-1.23	0.353	0.238	0.00904
chr11_72472272_72472772	chr11	72472272	72472772	0	1	HDAC3_Q2	1	1	1	1	0.0642448	0.0279477	-1.66	-1.37	-1.37	-0.14	0.0368	0.321	2.48e-05	-1.32	-2	-1.23	0.958	0.00453	0.00904
chr10_89688665_89689165	chr10	89688665	89689165	0	1	HDAC3_Q2	0	1	1	1	0.0646257	0.6522	-1.16	-2.03	-1.03	-0.8	0.319	0.0373	2.48e-05	-2	-0.32	-1.23	0.384	0.762	0.00904
chr2_74184230_74184730	chr2	74184230	74184730	0	1	HDAC3_Q2	0	1	1	1	0.181164	0.974961	0.295	1.88	2.1	1.52	0.513	0.0856	2.48e-05	-0.22	0.81	-1.23	0.809	0.97	0.00904
chr2_63975221_63975721	chr2	63975221	63975721	0	1	HDAC3_Q2	0	1	1	1	0.217919	0.993831	-0.45	-2.03	-0.03	-0.8	0.175	0.321	2.48e-05	-1.32	0.42	-1.23	0.99	0.9	0.00904
chr3_19185968_19186468	chr3	19185968	19186468	0	1	HDAC3_Q2	0	1	1	1	0.271666	0.23974	-0.405	-2.3	-1.3	-1.07	0.887	0.0856	2.48e-05	-1.81	1	-1.23	0.0839	0.762	0.00904
chr20_10565853_10566353	chr20	10565853	10566353	0	1	HDAC3_Q2	0	1	1	1	0.335754	0.672403	-1.03	-0.86	-1.44	-0.21	0.319	0.321	2.48e-05	-0.74	-1.32	-1.23	0.958	0.323	0.00904
chr3_112020909_112021409	chr3	112020909	112021409	0	1	HDAC3_Q2	0	1	1	1	0.388495	0.977135	0.37	0.29	0.03	-0.06	0.72	0.176	2.48e-05	0	0.74	-1.23	0.827	0.96	0.00904
chr6_34367972_34368472	chr6	34367972	34368472	0	1	HDAC3_Q2	0	1	1	1	0.444716	0.960841	0.16	0.49	1.23	1.14	0.175	0.888	2.48e-05	0.58	-0.26	-1.23	0.998	0.735	0.00904
chr10_96942887_96943387	chr10	96942887	96943387	0	1	HDAC3_Q2	0	1	1	1	0.568493	0.736519	-0.29	-1.98	-0.66	-0.75	0.319	0.722	2.48e-05	-0.58	0	-1.23	0.96	0.384	0.00904
chr14_92953532_92954032	chr14	92953532	92954032	0	1	HDAC3_Q2	0	1	1	1	0.738257	0.973041	0.775	0.11	0.6	0.02	0.513	0.722	2.48e-05	0.74	0.81	-1.23	0.801	0.97	0.00904
chr19_40450753_40451253	chr19	40450753	40451253	0	1	HDAC3_Q2	0	1	1	1	0.859937	0.99401	-0.08	0.29	1.29	1.52	0.72	0.722	2.48e-05	-0.58	0.42	-1.23	0.983	0.908	0.00904
chr15_50347374_50347874	chr15	50347374	50347874	1	1	HDAC3_Q2	0	0	1	0	2.5822e-05	0.213972	-0.535	-0.55	-0.23	-0.2	0.332	5.47e-06	1.71e-05	-1.39	0.32	-0.56	0.063	0.87	0.0935
chr17_67362227_67362727	chr17	67362227	67362727	1	1	HDAC3_Q3	0	1	1	1	0.0286543	0.529792	-0.535	-0.24	0.05	-0.18	0.15	0.0298	0.000263	-0.83	-0.24	-0.77	0.311	0.659	0.031
chr15_92787221_92787721	chr15	92787221	92787721	1	1	HDAC3_Q1	0	1	1	1	0.00048497	0.603045	-0.535	0.11	0.79	0.75	0.0847	0.000519	1.85e-08	-1.26	0.19	-0.94	0.283	0.9	0.0146
chr7_88130561_88131061	chr7	88130561	88131061	1	0		0	0	1	0	0.00225886	0.507672	-0.535	-0.85	0.15	-1.54	0.33	0.000734	0.253	-1.58	0.51	-0.69	0.197	0.971	0.208
chr15_92701908_92702408	chr15	92701908	92702408	0	1	HDAC3_Q3	0	1	1	1	0.146008	0.311024	-0.39	-0.22	-1.03	-0.8	0.101	0.328	0.000174	0.22	-1	-1.23	0.827	0.111	0.00904
chr21_9893504_9894004	chr21	9893504	9894004	0	1	HDAC3_Q3	0	1	1	1	0.295632	0.199297	-0.5	-1.03	-1.44	-0.8	0.101	0.846	0.000174	0.42	-1.42	-1.23	0.594	0.0839	0.00904
chr2_148863266_148863766	chr2	148863266	148863766	0	1	HDAC3_Q3	0	1	1	1	0.320242	0.743728	-1.905	-2.28	1.04	0.95	0.191	0.501	0.000174	-3.32	-0.49	-1.23	0.979	0.384	0.00904
chr3_169866567_169867067	chr3	169866567	169867067	0	1	HDAC3_Q3	0	1	1	1	0.320242	0.406439	-0.245	0.29	0.29	0.2	0.191	0.501	0.000174	0	-0.49	-1.23	0.353	0.384	0.00904
chr5_143071584_143072084	chr5	143071584	143072084	0	1	HDAC3_Q3	0	1	1	1	0.4599	0.863468	0	-0.2	0.07	-0.29	0.499	0.328	0.000174	-0.26	0.26	-1.23	0.56	0.938	0.00904
chr5_38790625_38791125	chr5	38790625	38791125	0	1	HDAC3_Q3	0	1	1	1	0.559072	0.527778	-0.5	0.72	0.3	0.95	0.326	0.687	0.000174	0	-1	-1.23	0.577	0.353	0.00904
chr1_166995016_166995516	chr1	166995016	166995516	0	1	HDAC3_Q3	0	1	1	1	0.63238	0.966025	0.21	1.88	1.29	1.52	0.844	0.328	0.000174	0	0.42	-1.23	0.827	0.908	0.00904
chr12_126652955_126653455	chr12	126652955	126653455	0	1	HDAC3_Q3	0	1	1	1	0.895848	0.709738	-0.79	-1.58	-1.58	-0.35	0.844	0.687	0.000174	-1	-0.58	-1.23	0.577	0.594	0.00904
chr17_52436565_52437065	chr17	52436565	52437065	1	1	HDAC3_Q3	1	0	0	0	7.72105e-10	0.0417609	-0.535	-0.71	0.02	-0.19	1.24e-09	0.0247	0.00182	-0.22	-0.85	0.3	0.0839	0.0835	0.756
chr20_64231627_64232127	chr20	64231627	64232127	1	0		0	0	1	0	0.000828525	0.164613	-0.535	0.29	1.03	-0.06	0.478	0.000166	0.207	-1.58	0.51	-0.35	0.0415	0.933	0.332
chr11_77471152_77471652	chr11	77471152	77471652	1	1	HDAC3_Q4	1	0	1	0	0.000270767	6.09393e-08	-0.535	0.5	-0.01	0.01	0.617	3.76e-05	0.0408	-1.07	0	-0.34	3.57e-09	0.827	0.278
chr21_39127961_39128461	chr21	39127961	39128461	1	0		0	0	0	0	0.000805942	0.396924	-0.535	-0.13	0.61	-0.26	0.00016	0.481	0.556	-0.22	-0.85	0.46	0.962	0.136	0.797
chr11_85452465_85453093	chr11	85452465	85453093	1	1	HDAC3_Q3	0	0	1	0	9.68892e-05	0.164362	-0.54	-0.52	0.48	-0.42	0.00075	0.0101	0.000823	-0.91	-0.17	-0.6	0.0533	0.725	0.0563
chr16_89490549_89491049	chr16	89490549	89491049	1	0		0	0	1	0	4.59151e-11	0.504894	-0.54	1.87	1.73	-0.89	4.26e-07	3.83e-06	0.866	-0.42	-0.66	-0.37	0.916	0.207	0.383
chr13_40671808_40672308	chr13	40671808	40672308	0	1	HDAC3_Q3	0	1	1	1	0.0704273	0.23175	-1.67	-0.71	0.29	0.52	0.114	0.116	0.000779	-2.17	-1.17	-1.23	0.55	0.111	0.00904
chr2_44062459_44062959	chr2	44062459	44062959	0	1	HDAC3_Q3	0	1	1	1	0.163181	0.760274	-0.535	-0.93	-0.67	-1.02	0.33	0.116	0.000779	-0.85	-0.22	-1.23	0.55	0.715	0.00904
chr7_40925641_40926141	chr7	40925641	40926141	0	1	HDAC3_Q3	0	1	1	1	0.518866	0.864123	0.29	-1.03	-0.44	-0.8	0.203	0.976	0.000779	1	-0.42	-1.23	0.95	0.554	0.00904
chr5_138089644_138090144	chr5	138089644	138090144	0	1	HDAC3_Q3	0	1	1	1	0.838853	0.954863	-1.79	-3.82	-2.82	-0.59	0.996	0.491	0.000779	-3.58	0	-1.23	0.715	1	0.00904
chr20_59463832_59464332	chr20	59463832	59464332	1	1	HDAC3_Q4	0	0	1	0	0.0407556	0.915989	-0.54	-0.22	0.67	0.07	0.0292	0.233	0.0131	-0.78	-0.3	-0.48	0.957	0.647	0.162
chr12_65143483_65143983	chr12	65143483	65143983	0	1	HDAC3_Q4	0	1	1	1	0.504049	0.868696	0.11	-1.03	-0.81	-1.38	0.212	0.892	0.00257	0.58	-0.36	-1.23	0.97	0.55	0.00904
chr13_44653019_44653519	chr13	44653019	44653519	0	1	HDAC3_Q4	0	1	1	1	0.540848	0.976922	1.29	-0.45	1.13	0.2	0.212	1	0.00257	2.58	0	-1.23	1	0.793	0.00904
chr17_47663663_47664163	chr17	47663663	47664163	0	1	HDAC3_Q4	0	1	1	1	0.556594	0.398994	-0.34	0.88	0.21	0.12	0.47	0.473	0.00679	0	-0.68	-1.23	0.554	0.238	0.00904
chr7_135291825_135292325	chr7	135291825	135292325	0	1	HDAC3_Q4	0	1	1	1	0.965749	0.787883	-0.74	-0.34	-0.34	0.31	0.865	0.867	0.00679	-0.74	-0.74	-1.23	0.735	0.577	0.00904
chr8_97563025_97563525	chr8	97563025	97563525	0	1	HDAC3_Q4	0	1	1	1	0.99786	0.99978	1.065	0.11	0.6	0.02	0.995	0.94	0.00679	0.32	1.81	-1.23	0.986	0.993	0.00904
chr16_75189886_75190386	chr16	75189886	75190386	0	1	HDAC3_Q4	0	1	1	1	0.402413	0.09171	-0.87	0.66	-0.34	0.31	0.921	0.145	0.0151	-1	-0.74	-1.23	0.0318	0.577	0.00904
chr1_185423770_185424526	chr1	185423770	185424526	0	1	HDAC3_Q1	0	1	1	1	0.152041	0.934751	-0.3	-1.51	-0.13	-0.72	0.0475	0.735	4.33e-07	-0.49	-0.11	-1.22	0.884	0.748	0.000633
chr1_152412878_152413378	chr1	152412878	152413378	0	1	HDAC3_Q1	0	1	1	1	0.0900251	0.094192	-0.695	0.44	0.8	0.74	0.0532	0.337	2.1e-06	-0.65	-0.74	-1.22	0.153	0.124	0.000633
chr9_675867_676367	chr9	675867	676367	0	1	HDAC3_Q1	0	1	1	1	0.506302	0.558227	-0.79	-2.13	-1.71	-0.75	0.89	0.214	2.05e-07	-1.58	0	-1.21	0.394	0.567	0.00128
chr3_62654317_62654817	chr3	62654317	62654817	1	1	HDAC3_Q4	0	0	1	0	3.65501e-05	0.699145	-0.54	-0.99	0.95	-0.57	0.0016	0.00165	0.0131	-1.51	0.43	-0.35	0.336	0.991	0.155
chr15_52196504_52197004	chr15	52196504	52197004	1	1	HDAC3_Q4	0	0	0	0	1.039e-05	0.0545116	-0.54	-0.16	-0.45	-0.16	0.125	5.47e-06	0.00257	-0.93	-0.15	0	0.0143	0.676	0.537
chr17_66923704_66924204	chr17	66923704	66924204	1	1	HDAC3_Q4	1	0	0	0	4.38456e-09	0.0260979	-0.54	0.29	-0.5	-0.61	9.76e-08	0.00192	0.0174	0.16	-1.24	0.03	0.857	0.00467	0.565
chr10_77669007_77669657	chr10	77669007	77669657	1	0		1	0	0	0	0.00268902	0.00436106	-0.54	-1.13	-0.13	0.25	0.995	0.000296	0.66	-2.66	1.58	0.96	0.000509	0.998	0.953
chr16_77818842_77819342	chr16	77818842	77819342	1	1	HDAC3_Q1	0	1	1	1	0.000483495	0.432231	-0.545	-0.17	-0.98	-0.52	0.0651	0.000673	3.12e-08	-0.51	-0.58	-1.24	0.401	0.371	0.00435
chr15_51957313_51957813	chr15	51957313	51957813	1	1	HDAC3_Q2	0	1	1	1	0.00504002	0.470282	-0.545	-1.09	0.04	-1.45	0.114	0.00525	5.44e-05	-1.38	0.29	-1.74	0.184	0.921	6.15e-05
chr7_93768835_93769335	chr7	93768835	93769335	1	1	HDAC3_Q3	1	0	1	0	1.23344e-07	0.00251921	-0.545	-1.03	-1.03	-0.37	8.05e-09	0.77	0.000376	1	-2.09	-0.34	0.999	0.000274	0.294
chr3_27832211_27832711	chr3	27832211	27832711	1	1	HDAC3_Q4	1	0	1	0	6.47601e-06	0.00569948	-0.545	-0.71	1.29	0.52	0.887	4.65e-07	0.0276	-3.09	2	-0.35	0.000698	0.986	0.332
chr11_84714411_84714911	chr11	84714411	84714911	1	0		0	0	1	0	0.00325452	0.666747	-0.545	-1.56	-0.88	-1.92	0.78	0.000468	0.556	-1.77	0.68	-0.04	0.318	0.958	0.55
chr1_206753921_206754421	chr1	206753921	206754421	1	1	HDAC3_Q4	0	0	0	0	2.34808e-08	0.39459	-0.545	-0.48	-0.33	-0.68	0.000507	2.14e-06	0.0276	-0.83	-0.26	0.38	0.311	0.417	0.793
chr15_93323765_93324265	chr15	93323765	93324265	1	0		0	0	0	0	0.0152274	0.673145	-0.545	-0.44	1.47	0.79	0.47	0.00453	0.828	-2	0.91	1.65	0.311	0.997	0.995
chr1_183676416_183676916	chr1	183676416	183676916	1	0		1	0	0	0	2.86969e-10	0.00248095	-0.545	-0.72	-0.72	-0.75	1.96e-11	0.558	1	1	-2.09	2.96	0.982	0.000274	1
chr10_32434088_32434588	chr10	32434088	32434588	1	1	HDAC3_Q1	0	1	1	1	1.2719e-05	0.727662	-0.545	-0.28	1.52	-0.6	0.00232	0.000366	5.33e-14	-1.58	0.49	-3.02	0.371	0.97	1.44e-09
chr8_101237825_101238325	chr8	101237825	101238325	1	1	HDAC3_Q1	0	1	1	1	5.46459e-05	0.756247	-0.545	-0.44	-0.44	-0.37	0.0244	0.000167	2.42e-07	-0.87	-0.22	-0.93	0.544	0.715	0.0268
chr20_60120812_60121759	chr20	60120812	60121759	1	1	HDAC3_Q1	0	0	1	0	1.11088e-10	0.786132	-0.545	-0.88	0.17	-0.54	4.04e-09	0.00101	6.71e-07	-0.76	-0.33	-0.42	0.94	0.449	0.0736
chr14_64596064_64596564	chr14	64596064	64596564	1	1	HDAC3_Q1	0	0	1	0	0.00141608	0.346019	-0.545	-0.58	-0.58	0.39	0.00168	0.0856	7.83e-07	-0.22	-0.87	-0.14	0.699	0.153	0.396
chr17_56682661_56683295	chr17	56682661	56683295	1	1	HDAC3_Q3	0	0	1	0	0.0407556	0.135376	-0.545	-0.93	0.92	0.39	0.0292	0.233	8.5e-05	-1.26	0.17	-0.44	0.0318	0.945	0.133
chr15_99478024_99478524	chr15	99478024	99478524	1	1	HDAC3_Q4	1	1	1	1	0.000438303	0.0209019	-0.545	0.71	0.29	-1.03	0.488	8.06e-05	0.0225	-1.09	0	-1.74	0.00363	0.849	0.00295
chr16_89706139_89706639	chr16	89706139	89706639	1	0		1	0	1	0	4.89925e-08	0.0173299	-0.545	0.71	1.03	-0.06	4.48e-07	0.00524	0.0786	-0.32	-0.77	-0.09	0.0119	0.208	0.506
chr2_45884058_45884558	chr2	45884058	45884558	1	0		1	0	1	0	5.76367e-05	0.00439932	-0.545	-0.03	-0.71	-0.8	0.499	8.65e-06	0.155	-1.09	0	-0.09	0.000698	0.735	0.506
chr7_34234938_34235438	chr7	34234938	34235438	1	0		0	0	1	0	0.023789	0.363552	-0.545	1.29	1.88	1.26	0.23	0.0156	0.208	-1.09	0	-0.04	0.136	0.845	0.524
chr2_156731590_156732090	chr2	156731590	156732090	1	0		0	0	0	0	5.15725e-06	0.232303	-0.545	-0.71	0.71	-1.03	4.48e-07	0.722	0.659	0	-1.09	0.26	0.96	0.0638	0.681
chr14_38561870_38562370	chr14	38561870	38562370	1	0		0	0	0	0	5.59916e-05	0.156252	-0.545	-0.39	0.28	-1.08	8.35e-06	0.501	0.772	0	-1.09	0.63	0.567	0.0638	0.82
chr14_42368362_42368862	chr14	42368362	42368862	1	0		1	0	0	0	4.08082e-05	0.0330015	-0.545	-0.33	0.16	-0.19	0.319	9.32e-06	0.392	-1.58	0.49	0.87	0.00545	0.97	0.911
chr11_59550489_59550989	chr11	59550489	59550989	1	0		0	0	0	0	9.30207e-12	0.940365	-0.545	0.48	1.07	-1.26	3.73e-05	8.37e-09	0.816	-1.09	0	1.26	0.799	0.845	0.905
chr7_32568480_32568980	chr7	32568480	32568980	1	0		0	0	0	0	1.36847e-06	0.146281	-0.545	-0.93	-0.52	-1.56	4.48e-07	0.176	0.895	0	-1.09	1.96	0.971	0.0342	0.98
chr12_124674963_124675463	chr12	124674963	124675463	1	0		1	0	0	0	7.49678e-05	0.0189424	-0.545	0.29	1.29	0.75	8.35e-06	0.687	0.94	0	-1.09	2.46	0.0803	0.0342	0.996
chr8_105066291_105066803	chr8	105066291	105066803	1	1	HDAC3_Q2	1	1	1	1	0.0036467	0.047774	-0.55	0.55	1.29	-0.77	0.332	0.00125	6.65e-05	-1.42	0.32	-2.54	0.00883	0.933	2.04e-07
chr5_126862668_126863168	chr5	126862668	126863168	1	1	HDAC3_Q2	1	0	1	0	4.35338e-09	0.00733311	-0.55	0.09	-0.72	0.11	1.55e-09	0.12	2.4e-05	0.81	-1.91	-0.17	0.323	0.00284	0.409
chr2_18960344_18960844	chr2	18960344	18960844	1	0		1	0	1	0	1.61623e-05	0.0129702	-0.55	0.55	0.29	-0.4	0.513	2.14e-06	0.0786	-1.42	0.32	-0.69	0.00202	0.875	0.208
chr10_50506777_50507277	chr10	50506777	50507277	1	0		0	0	0	0	0.000250388	0.0983957	-0.55	0.11	0.37	0.02	3.1e-05	0.687	0.312	0.32	-1.42	0.23	0.997	0.0201	0.691
chr5_154457684_154458184	chr5	154457684	154458184	1	1	HDAC3_Q1	0	1	1	1	1.22529e-06	0.702456	-0.55	0.88	1.61	-1.03	5.61e-06	0.0125	2.61e-11	-0.42	-0.68	-3.78	0.875	0.384	7.82e-10
chr7_158836110_158836610	chr7	158836110	158836610	1	1	HDAC3_Q1	0	1	1	1	0.000791681	0.416826	-0.55	0.37	0.6	-0.95	0.0144	0.00524	7.83e-07	-0.74	-0.36	-2.44	0.256	0.55	1.23e-06
chr11_68504010_68504510	chr11	68504010	68504510	1	1	HDAC3_Q1	0	0	1	0	0.0123453	0.856137	-0.55	-0.52	0.65	0.58	0.191	0.00874	1.68e-06	-1.46	0.36	-0.7	0.544	0.945	0.0563
chr1_201075556_201076056	chr1	201075556	201076056	1	0		0	1	1	1	0.000552596	0.46599	-0.55	1.21	0.47	-0.48	0.203	0.00025	0.0567	-0.68	-0.42	-1.18	0.424	0.394	0.0151
chr3_3468196_3468696	chr3	3468196	3468696	1	0		1	0	1	0	0.00187849	0.0302609	-0.55	-0.13	-0.39	-2.04	0.000243	0.811	0.657	0.58	-1.68	-0.91	0.875	0.00545	0.208
chr8_102961423_102961923	chr8	102961423	102961923	1	1	HDAC3_Q3	0	1	1	1	0.00199032	0.426502	-0.55	0.51	1.51	0.54	0.00987	0.0213	0.000823	-1	-0.1	-0.87	0.197	0.74	0.0136
chr20_58803379_58803879	chr20	58803379	58803879	1	1	HDAC3_Q3	0	0	1	0	1.0702e-06	0.458158	-0.55	0.87	0.61	0.11	0.000243	0.00025	0.000214	-0.42	-0.68	-0.76	0.537	0.303	0.0557
chr21_45218989_45219489	chr21	45218989	45219489	1	1	HDAC3_Q4	0	1	1	1	0.0373056	0.213271	-0.55	0.77	0.77	-0.4	0.00987	0.62	0.00679	0	-1.1	-1.83	0.554	0.0985	0.00042
chr15_70182617_70183117	chr15	70182617	70183117	1	1	HDAC3_Q4	0	0	1	0	0.000543342	0.0510685	-0.55	-0.39	0.87	-0.48	0.000243	0.205	0.0225	-0.68	-0.42	-0.77	0.0166	0.538	0.104
chr15_74680799_74681299	chr15	74680799	74681299	1	0		1	0	1	0	0.00646905	0.0482818	-0.55	0.11	0.96	-0.25	0.636	0.00125	0.361	-1.68	0.58	-0.36	0.00883	0.945	0.355
chr7_158764581_158765081	chr7	158764581	158765081	1	0		0	0	1	0	0.0175645	0.749429	-0.55	0.1	-0.12	-0.25	0.921	0.00273	0.249	-1.36	0.26	-0.35	0.534	0.715	0.312
chr1_199123450_199123950	chr1	199123450	199123950	1	1	HDAC3_Q4	0	0	1	0	2.12471e-15	0.15256	-0.55	-0.22	0.56	-1.07	2.62e-05	2.11e-12	0.00602	-1.36	0.26	-0.36	0.0415	0.845	0.355
chr5_154965822_154966322	chr5	154965822	154966322	1	1	HDAC3_Q4	0	0	1	0	0.000401813	0.169581	-0.55	2.1	1.88	1.75	0.000109	0.328	0.0252	0.22	-1.32	-0.35	0.945	0.0426	0.312
chr2_105581037_105581537	chr2	105581037	105581537	1	0		0	0	0	0	1.18821e-05	0.0847257	-0.55	-0.07	-0.07	-1.25	0.0847	9.32e-06	0.392	-1.1	0	0.05	0.0201	0.827	0.208
chr20_41300793_41301293	chr20	41300793	41301293	1	1	HDAC3_Q4	1	0	0	0	0.000244497	0.033892	-0.55	-0.17	0.6	0.25	0.125	0.000166	0.0198	-1.36	0.26	0.06	0.00572	0.954	0.596
chr1_117145587_117146087	chr1	117145587	117146087	1	1	HDAC3_Q4	0	0	0	0	4.93475e-10	0.173124	-0.55	0.09	-0.13	-0.48	1.55e-09	0.0124	0.0278	0.22	-1.32	0.23	0.971	0.0426	0.506
chr14_42595205_42595705	chr14	42595205	42595705	1	0		0	0	0	0	0.000401813	0.314085	-0.55	-0.3	-0.07	-1.25	0.000109	0.328	0.772	0	-1.1	0.63	0.945	0.0985	0.82
chr20_60605753_60606253	chr20	60605753	60606253	1	0		0	0	0	0	1.50142e-05	0.273141	-0.55	-1.03	0.78	1.01	1.17e-06	0.867	0.0875	-0.32	-0.78	1.04	1	0.0765	0.983
chr8_101545072_101545572	chr8	101545072	101545572	0	1	HDAC3_Q1	0	1	1	1	0.110584	0.995166	-0.645	-1	0	0.24	0.809	0.0287	5.95e-07	-1.87	0.58	-1.17	0.963	0.938	0.00104
chr11_78192237_78192737	chr11	78192237	78192737	0	1	HDAC3_Q2	0	1	1	1	0.193341	0.277692	-0.61	0.07	0.07	0.31	0.0772	0.62	2.09e-05	-0.22	-1	-1.17	0.933	0.0839	0.00104
chr1_203013528_203014180	chr1	203013528	203014180	0	1	HDAC3_Q1	0	1	1	1	0.0989477	0.8943	1.115	-0.36	0.83	-0.34	0.0651	0.31	4.4e-11	0.81	1.42	-1.17	0.577	1	0.00258
chr3_17602954_17603454	chr3	17602954	17603454	0	1	HDAC3_Q1	0	1	1	1	0.08219	0.586078	-1.585	-2.17	-1.58	-0.34	0.326	0.0491	5.44e-08	-2.17	-1	-1.17	0.687	0.353	0.00258
chr6_11200612_11201112	chr6	11200612	11201112	1	0		0	0	0	0	0.000409587	0.0865315	-0.55	0.16	-0.06	0.01	0.326	0.000112	0.535	-1.1	0	1.07	0.0201	0.849	0.871
chr3_10185885_10186510	chr3	10185885	10186510	0	1	HDAC3_Q1	0	1	1	1	0.452648	0.959024	0.485	0.58	0.44	-0.05	0.332	0.481	4.15e-06	0.65	0.32	-1.17	0.933	0.78	0.00258
chr15_54070621_54071121	chr15	54070621	54071121	0	1	HDAC3_Q2	0	1	1	1	0.409273	0.88336	-0.61	0.03	0.29	0.54	0.617	0.222	2.09e-05	-1	-0.22	-1.17	0.78	0.715	0.00258
chr8_92920157_92920657	chr8	92920157	92920657	1	0		0	0	0	0	0.0142514	0.0784991	-0.55	-0.35	-0.12	0.3	0.00309	0.638	0.556	0	-1.1	1.23	0.56	0.027	0.984
chr8_106516247_106516747	chr8	106516247	106516747	0	1	HDAC3_Q2	0	1	1	1	0.0522761	0.145231	-0.245	0.44	0.12	-0.05	0.0125	0.735	8.17e-05	0.51	-1	-1.17	0.962	0.0342	0.00258
chr1_203042205_203042849	chr1	203042205	203042849	0	1	HDAC3_Q2	0	1	1	1	0.299795	0.596812	-0.045	0.8	0.65	0.31	0.601	0.145	8.17e-05	-0.26	0.17	-1.17	0.283	0.884	0.00258
chr1_216577375_216578045	chr1	216577375	216578045	0	1	HDAC3_Q2	0	1	1	1	0.708494	0.965584	-0.11	-0.24	0.35	0.01	0.733	0.466	8.17e-05	-0.58	0.36	-1.17	0.793	0.945	0.00258
chr16_74557477_74558030	chr16	74557477	74558030	1	1	HDAC3_Q2	1	1	1	1	2.22739e-06	0.0295102	-0.555	0.33	-0.05	-0.72	0.00739	1.79e-05	1.71e-05	-0.62	-0.49	-1.25	0.0111	0.417	0.00212
chr17_54276508_54277008	chr17	54276508	54277008	0	1	HDAC3_Q3	0	1	1	1	0.442197	0.199773	-0.98	-0.34	0.66	0.9	0.975	0.158	0.00072	-2.22	0.26	-1.17	0.0533	0.938	0.00258
chr17_49227257_49227757	chr17	49227257	49227757	0	1	HDAC3_Q3	0	1	1	1	0.0793942	0.951339	-0.335	0.02	0.61	-0.47	0.237	0.0647	0.00173	-0.77	0.1	-1.17	0.799	0.882	0.00258
chr17_49017694_49018194	chr17	49017694	49018194	0	1	HDAC3_Q2	0	1	1	1	0.161769	0.288896	0.575	0.5	0.99	-0.17	0.114	0.332	1.29e-05	0.51	0.64	-1.15	0.0839	0.986	0.00212
chr7_789816_790316	chr7	789816	790316	0	1	HDAC3_Q2	0	1	1	1	0.0816453	0.870303	-0.735	0.29	1.46	0.95	0.125	0.127	6.65e-05	-1.32	-0.15	-1.15	0.676	0.793	0.00212
chr20_49098661_49099161	chr20	49098661	49099161	1	0		0	0	0	0	8.96494e-12	0.128294	-0.555	-0.51	0.02	-2.42	5.79e-10	0.000519	0.659	-0.42	-0.69	0.26	0.17	0.165	0.681
chr1_113526595_113527240	chr1	113526595	113527240	1	0		0	0	0	0	1.92858e-07	0.590968	-0.555	-1.48	0.11	-0.57	2.99e-08	0.332	0.438	-0.49	-0.62	1.23	0.98	0.251	0.984
chr15_65842284_65842784	chr15	65842284	65842784	0	1	HDAC3_Q1	0	1	1	1	0.110726	0.350513	-0.53	-0.93	-0.52	0.14	0.152	0.153	3.74e-09	-0.74	-0.32	-1.15	0.143	0.762	0.00526
chr9_125173062_125173707	chr9	125173062	125173707	0	1	HDAC3_Q1	0	1	1	1	0.284804	0.999711	0.955	1.71	1.91	1.56	0.53	0.153	3.74e-09	0.49	1.42	-1.15	0.979	0.997	0.00526
chr17_64462193_64462831	chr17	64462193	64462831	1	1	HDAC3_Q3	1	0	1	0	3.52242e-06	0.0222184	-0.555	-0.19	0.05	-0.42	0.334	6.45e-07	0.000767	-1.35	0.24	-0.67	0.00397	0.834	0.056
chr13_33032619_33033119	chr13	33032619	33033119	1	0		1	0	0	0	1.30616e-05	4.31649e-07	-0.555	-0.49	-0.13	-2.03	0.101	8.65e-06	0.772	-1.28	0.17	0.26	2.93e-08	0.793	0.681
chr5_132288832_132289332	chr5	132288832	132289332	0	1	HDAC3_Q1	1	1	1	1	0.181164	0.00307729	-0.82	-1.24	-1.24	-0.17	0.513	0.0856	1.25e-07	-1.22	-0.42	-1.15	0.000594	0.577	0.00526
chr5_105351556_105352056	chr5	105351556	105352056	0	1	HDAC3_Q1	0	1	1	1	0.217919	0.686312	-0.95	-0.93	0.07	0.73	0.175	0.321	1.25e-07	-1.32	-0.58	-1.15	0.567	0.567	0.00526
chr1_205810072_205810572	chr1	205810072	205810572	1	1	HDAC3_Q4	0	0	0	0	0.000196678	0.851224	-0.555	0.58	0.22	0.98	0.203	8.06e-05	0.00805	-0.92	-0.19	0.39	0.725	0.699	0.828
chr14_95254861_95255361	chr14	95254861	95255361	0	1	HDAC3_Q1	0	1	1	1	0.0816461	0.603287	0.125	-0.08	-0.08	-0.42	0.0484	0.328	1.68e-06	0.42	-0.17	-1.15	0.371	0.687	0.00526
chr7_99435771_99436271	chr7	99435771	99436271	0	1	HDAC3_Q1	0	1	1	1	0.115376	0.755797	-0.085	0.2	0.87	0.53	0.499	0.0491	1.68e-06	-0.85	0.68	-1.15	0.394	0.986	0.00526
chr2_48657287_48657787	chr2	48657287	48657787	0	1	HDAC3_Q1	0	1	1	1	0.1579	0.190659	-1.15	-0.57	0.75	1.09	0.191	0.192	1.68e-06	-1.81	-0.49	-1.15	0.0839	0.56	0.00526
chr8_130778245_130778745	chr8	130778245	130778745	0	1	HDAC3_Q1	0	1	1	1	0.202469	0.545542	-0.5	-1.37	-1.05	-0.72	0.499	0.102	1.68e-06	-1	0	-1.15	0.384	0.56	0.00526
chr12_46199192_46199692	chr12	46199192	46199692	0	1	HDAC3_Q1	0	1	1	1	0.236197	0.811746	0.095	0.37	0.79	0.44	0.191	0.328	1.68e-06	0	0.19	-1.15	0.56	0.809	0.00526
chr17_67411987_67412487	chr17	67411987	67412487	1	0		0	0	0	0	0.000599704	0.410072	-0.555	-0.39	0.2	-0.75	0.00356	0.0156	0.664	-0.77	-0.34	0.64	0.318	0.432	0.891
chr6_32853892_32854392	chr6	32853892	32854392	1	0		0	0	0	0	3.50774e-10	0.840935	-0.555	1.17	1.71	0.36	1.89e-06	7.13e-06	0.657	-0.79	-0.32	1.07	0.923	0.533	0.949
chr7_26455160_26455660	chr7	26455160	26455660	1	0		1	0	1	0	5.80754e-06	6.28904e-05	-0.56	0.29	0.77	0.2	0.685	5.36e-07	0.0668	-1.93	0.81	-0.35	4.89e-06	0.97	0.332
[truncated: 4,441 more rows]

## Sheet: C_Localization
Peak data										Summary
				ChIPSeeker gene association						Significant WT vs Input			Significant WT vs GPS2 KO		HDAC3 status after GPS2 KO		Overlap chromatin states (Ferrero et al., 2017)
ID	Chr	Start	End	Classification	Ensembl gene ID	Symbol	Description	Absolute distance	Distance	Combined GPS2	HDAC3	HDAC3_quartile	Combined GPS2	HDAC3	HDAC3 log2FC < 0	HDAC3 p-value < 0.05	Ctcf	EnhA	EnhF	EnhW	GeneA	GeneF_Ctcf	GeneT	GeneT_Ctcf	GeneW	Quies	Rep1	Rep2	RpT	TssA	TssF
chr13_16236138_16236638	chr13	16236138	16236638	Distal Intergenic	ENSG00000279516	FAM230C	family with sequence similarity 230 member C [Source:HGNC Symbol;Acc:HGNC:24482]	1958659	-1958659	1	1	HDAC3_Q1	1	1	1	1	0	0	0	0	0	0	0	0	0	0	0	0	0	0	0
chr6_60230132_60230632	chr6	60230132	60230632	Distal Intergenic	ENSG00000255633	MTRNR2L9	MT-RNR2 like 9 [Source:HGNC Symbol;Acc:HGNC:37166]	1343696	-1343696	1	1	HDAC3_Q2	0	0	1	0	0	0	0	0	0	0	0	0	0	0	0	0	0	0	0
chr2_220660751_220661251	chr2	220660751	220661251	Intron (ENST00000414512.1/ENST00000414512.1, intron 4 of 4)	ENSG00000266518	MIR4268	microRNA 4268 [Source:HGNC Symbol;Acc:HGNC:38352]	754187	-754187	1	0		1	0	0	0	0	0	0	1	0	0	0	0	0	0	0	0	0	0	0
chr6_23452178_23452678	chr6	23452178	23452678	Distal Intergenic	ENSG00000152954	NRSN1	neurensin 1 [Source:HGNC Symbol;Acc:HGNC:17881]	673444	-673444	1	0		1	0	1	0	0	0	0	0	0	0	0	0	0	1	0	0	0	0	0
chr12_37651530_37652030	chr12	37651530	37652030	Distal Intergenic	ENSG00000175548	ALG10B	ALG10 alpha-1,2-glucosyltransferase B [Source:HGNC Symbol;Acc:HGNC:31088]	664548	-664548	1	0		1	0	0	0	0	0	0	0	0	0	0	0	0	0	0	0	1	0	0
chr5_30529111_30529611	chr5	30529111	30529611	Distal Intergenic	ENSG00000113361	CDH6	cadherin 6 [Source:HGNC Symbol;Acc:HGNC:1765]	664139	-664139	1	0		1	0	0	0	0	0	0	0	0	0	0	0	0	1	0	0	0	0	0
chr10_108852982_108853482	chr10	108852982	108853482	Distal Intergenic	ENSG00000229981	LINC01435	long intergenic non-protein coding RNA 1435 [Source:HGNC Symbol;Acc:HGNC:50753]	655134	-655134	1	0		1	0	0	0	0	0	0	0	0	0	0	0	0	1	0	0	0	0	0
chr3_5865784_5866284	chr3	5865784	5866284	Distal Intergenic	ENSG00000265180	MIR4790	microRNA 4790 [Source:HGNC Symbol;Acc:HGNC:41820]	615530	-615530	1	1	HDAC3_Q4	1	0	0	0	0	0	0	0	0	0	0	0	0	1	0	0	0	0	0
chr11_80045842_80046342	chr11	80045842	80046342	Distal Intergenic	ENSG00000149256	TENM4	teneurin transmembrane protein 4 [Source:HGNC Symbol;Acc:HGNC:29945]	604895	-604895	1	1	HDAC3_Q4	1	1	1	1	0	0	0	0	0	0	0	0	0	1	0	0	0	0	0
chr2_220504915_220505415	chr2	220504915	220505415	Intron (ENST00000414512.1/ENST00000414512.1, intron 1 of 4)	ENSG00000266518	MIR4268	microRNA 4268 [Source:HGNC Symbol;Acc:HGNC:38352]	598351	-598351	1	0		0	0	1	0	0	0	1	0	0	0	0	0	0	0	0	0	0	0	0
chr7_51878906_51879406	chr7	51878906	51879406	Distal Intergenic	ENSG00000106078	COBL	cordon-bleu WH2 repeat protein [Source:HGNC Symbol;Acc:HGNC:22199]	562089	-562089	1	1	HDAC3_Q4	1	0	0	0	0	0	0	0	0	0	0	0	0	1	0	0	0	0	0
chr14_84829197_84829697	chr14	84829197	84829697	Distal Intergenic	ENSG00000258814	LINC02329	long intergenic non-protein coding RNA 2329 [Source:HGNC Symbol;Acc:HGNC:53249]	557578	-557578	1	1	HDAC3_Q4	0	0	1	0	0	0	0	0	0	0	0	0	0	0	0	1	0	0	0
chr17_54361702_54362330	chr17	54361702	54362330	Distal Intergenic	ENSG00000141198	TOM1L1	target of myb1 like 1 membrane trafficking protein [Source:HGNC Symbol;Acc:HGNC:11983]	537057	-537057	1	1	HDAC3_Q4	1	0	1	0	0	0	0	0	0	0	0	0	0	1	0	0	0	0	0
chr2_183842727_183843227	chr2	183842727	183843227	Distal Intergenic	ENSG00000266808	MIR548AE1	microRNA 548ae-1 [Source:HGNC Symbol;Acc:HGNC:41742]	535748	-535748	1	0		1	1	1	1	0	0	0	0	0	0	0	0	0	1	0	0	0	0	0
chr10_108720235_108720735	chr10	108720235	108720735	Intron (ENST00000421481.1/ENST00000421481.1, intron 1 of 2)	ENSG00000229981	LINC01435	long intergenic non-protein coding RNA 1435 [Source:HGNC Symbol;Acc:HGNC:50753]	522387	-522387	1	1	HDAC3_Q4	1	0	0	0	0	0	0	0	0	0	0	0	0	0.586	0	0.414	0	0	0
chr6_9888863_9889363	chr6	9888863	9889363	Intron (ENST00000492094.6/ENST00000492094.6, intron 5 of 18)	ENSG00000285278	AL138885.3	novel transcript, antisense to TFAP2A	515139	-515139	1	0		1	0	1	0	0	0	0	0	0	0	0	0	0	1	0	0	0	0	0
chr13_47409857_47410357	chr13	47409857	47410357	Distal Intergenic	ENSG00000102468	HTR2A	5-hydroxytryptamine receptor 2A [Source:HGNC Symbol;Acc:HGNC:5293]	512782	-512782	1	0		0	0	1	0	0	0	0	0	0	0	0	0	0	0	1	0	0	0	0
chr8_88839159_88839659	chr8	88839159	88839659	Intron (ENST00000649573.1/ENST00000649573.1, intron 4 of 7)	ENSG00000156103	MMP16	matrix metallopeptidase 16 [Source:HGNC Symbol;Acc:HGNC:7162]	511135	-511135	1	0		1	0	0	0	0	0	0	0	0	0	0	0	0	0	0	1	0	0	0
chr2_41366056_41366556	chr2	41366056	41366556	Distal Intergenic	ENSG00000214691	LINC01913	long intergenic non-protein coding RNA 1913 [Source:HGNC Symbol;Acc:HGNC:52732]	510207	-510207	1	1	HDAC3_Q1	0	1	1	1	0	0	0	0	0	0	0	0	0	1	0	0	0	0	0
chr13_47401634_47402259	chr13	47401634	47402259	Distal Intergenic	ENSG00000102468	HTR2A	5-hydroxytryptamine receptor 2A [Source:HGNC Symbol;Acc:HGNC:5293]	504559	-504559	1	0		0	0	0	0	0	0	0.6304	0	0	0	0	0	0	0.3696	0	0	0	0	0
chr7_875958_876714	chr7	875958	876714	Promoter (<=1kb)	ENSG00000239857	GET4	guided entry of tail-anchored proteins factor 4 [Source:HGNC Symbol;Acc:HGNC:21690]	0	0	0	1	HDAC3_Q1	0	1	1	1	0	0	0	0	0	0.0066138	0	0	0	0	0	0	0	0.993386	0
chr8_88831690_88832190	chr8	88831690	88832190	Intron (ENST00000649573.1/ENST00000649573.1, intron 4 of 7)	ENSG00000156103	MMP16	matrix metallopeptidase 16 [Source:HGNC Symbol;Acc:HGNC:7162]	503666	-503666	1	0		1	0	1	0	0	0	1	0	0	0	0	0	0	0	0	0	0	0	0
chr5_104597191_104597691	chr5	104597191	104597691	Intron (ENST00000524336.5/ENST00000524336.5, intron 2 of 2)	ENSG00000232159	RAB9BP1	RAB9B, member RAS oncogene family pseudogene 1 [Source:HGNC Symbol;Acc:HGNC:9793]	501782	-501782	1	0		0	0	1	0	0	0	0	0	0	0	0	0	0	1	0	0	0	0	0
chr8_82410233_82410733	chr8	82410233	82410733	Distal Intergenic	ENSG00000254394	AC060765.2	novel transcript	501371	-501371	1	0		0	0	0	0	0	0	0	0	0	0	0	0	0	1	0	0	0	0	0
chr9_107990952_107991452	chr9	107990952	107991452	Distal Intergenic	ENSG00000136826	KLF4	Kruppel like factor 4 [Source:HGNC Symbol;Acc:HGNC:6348]	500471	-500471	1	0		1	0	0	0	0	0	0	0	0	0	0	0	0	0.334	0.666	0	0	0	0
chr2_76199595_76200095	chr2	76199595	76200095	Distal Intergenic	ENSG00000005436	GCFC2	GC-rich sequence DNA-binding factor 2 [Source:HGNC Symbol;Acc:HGNC:1317]	488607	-488607	1	0		1	0	0	0	0	0	0	0	0	0	0	0	0	1	0	0	0	0	0
chr5_46182752_46183252	chr5	46182752	46183252	Distal Intergenic	ENSG00000164588	HCN1	hyperpolarization activated cyclic nucleotide gated potassium channel 1 [Source:HGNC Symbol;Acc:HGNC:4845]	486255	-486255	1	1	HDAC3_Q1	0	0	1	0	0	0	0	0	0	0	0	0	0	0	0	1	0	0	0
chr12_37829949_37830449	chr12	37829949	37830449	Distal Intergenic	ENSG00000175548	ALG10B	ALG10 alpha-1,2-glucosyltransferase B [Source:HGNC Symbol;Acc:HGNC:31088]	486129	-486129	1	1	HDAC3_Q2	1	1	1	1	0	0	0	0	0	0	0	0	0	0	0	0.502	0.498	0	0
chr3_166298772_166299272	chr3	166298772	166299272	Distal Intergenic	ENSG00000114200	BCHE	butyrylcholinesterase [Source:HGNC Symbol;Acc:HGNC:983]	461301	-461301	1	1	HDAC3_Q4	0	1	1	1	0	0	0	0	0	0	0	0	0	1	0	0	0	0	0
chr8_82300101_82300601	chr8	82300101	82300601	Distal Intergenic	ENSG00000104497	SNX16	sorting nexin 16 [Source:HGNC Symbol;Acc:HGNC:14980]	457236	-457236	1	0		0	0	0	0	0	0	0	0	0	0	0	0	0	1	0	0	0	0	0
chr11_81218648_81219148	chr11	81218648	81219148	Distal Intergenic	ENSG00000255178	LINC02720	long intergenic non-protein coding RNA 2720 [Source:HGNC Symbol;Acc:HGNC:54237]	455823	-455823	1	1	HDAC3_Q4	1	0	1	0	0	0	0	0	0	0	0	0	0	1	0	0	0	0	0
chr6_9958825_9959325	chr6	9958825	9959325	Intron (ENST00000472329.5/ENST00000472329.5, intron 1 of 7)	ENSG00000285278	AL138885.3	novel transcript, antisense to TFAP2A	445177	-445177	1	0		1	0	0	0	0	0	0	0	0	0	0	0	0	1	0	0	0	0	0
chr7_109329607_109330237	chr7	109329607	109330237	Distal Intergenic	ENSG00000205174	C7orf66	chromosome 7 open reading frame 66 [Source:HGNC Symbol;Acc:HGNC:33712]	445021	-445021	1	1	HDAC3_Q4	0	0	0	0	0	0	0	0	0	0	0	0	0	0.215873	0	0.784127	0	0	0
chr2_78581482_78581982	chr2	78581482	78581982	Distal Intergenic	ENSG00000143954	REG3G	regenerating family member 3 gamma [Source:HGNC Symbol;Acc:HGNC:29595]	443704	-443704	1	0		1	0	1	0	0	0	0	0	0	0	0	0	0	1	0	0	0	0	0
chr14_82204251_82204751	chr14	82204251	82204751	Distal Intergenic	ENSG00000258743	LINC02301	long intergenic non-protein coding RNA 2301 [Source:HGNC Symbol;Acc:HGNC:53220]	437869	-437869	1	0		1	1	1	1	0	0	0	0	0	0	0	0	0	1	0	0	0	0	0
chr7_51750167_51750667	chr7	51750167	51750667	Distal Intergenic	ENSG00000106078	COBL	cordon-bleu WH2 repeat protein [Source:HGNC Symbol;Acc:HGNC:22199]	433350	-433350	1	0		1	0	0	0	0	0	0	0	0	0	0	0	0	1	0	0	0	0	0
chr13_47327684_47328184	chr13	47327684	47328184	Distal Intergenic	ENSG00000102468	HTR2A	5-hydroxytryptamine receptor 2A [Source:HGNC Symbol;Acc:HGNC:5293]	430609	-430609	1	0		0	0	0	0	0	0	0	1	0	0	0	0	0	0	0	0	0	0	0
chr6_9974529_9975029	chr6	9974529	9975029	Intron (ENST00000472329.5/ENST00000472329.5, intron 1 of 7)	ENSG00000285278	AL138885.3	novel transcript, antisense to TFAP2A	429473	-429473	1	0		1	0	0	0	0	0	0	0	0	0	0	0	0	1	0	0	0	0	0
chr17_54469961_54470461	chr17	54469961	54470461	Distal Intergenic	ENSG00000141198	TOM1L1	target of myb1 like 1 membrane trafficking protein [Source:HGNC Symbol;Acc:HGNC:11983]	428926	-428926	1	1	HDAC3_Q4	1	0	1	0	0	0	0	0	0	0	0	0	0	0	0	1	0	0	0
chr2_35928037_35928537	chr2	35928037	35928537	Distal Intergenic	ENSG00000150938	CRIM1	cysteine rich transmembrane BMP regulator 1 [Source:HGNC Symbol;Acc:HGNC:2359]	427389	-427389	1	0		1	0	1	0	0	0	0	0	0	0	0	0	0	0	1	0	0	0	0
chr7_109306450_109306950	chr7	109306450	109306950	Distal Intergenic	ENSG00000205174	C7orf66	chromosome 7 open reading frame 66 [Source:HGNC Symbol;Acc:HGNC:33712]	421864	-421864	1	1	HDAC3_Q4	1	0	1	0	0	0	0	0	0	0	0	0	0	1	0	0	0	0	0
chr20_42038674_42039174	chr20	42038674	42039174	Intron (ENST00000431589.1/ENST00000431589.1, intron 1 of 1)	ENSG00000124177	CHD6	chromodomain helicase DNA binding protein 6 [Source:HGNC Symbol;Acc:HGNC:19057]	420181	-420181	1	1	HDAC3_Q1	1	0	1	0	0	0	0	0	0	0	0	0	0	0	1	0	0	0	0
chr1_164135601_164136101	chr1	164135601	164136101	Distal Intergenic	ENSG00000185630	PBX1	PBX homeobox 1 [Source:HGNC Symbol;Acc:HGNC:8632]	419483	-419483	1	0		1	0	0	0	0	0	0	0	0	0	0	0	0	1	0	0	0	0	0
chr3_5664033_5664533	chr3	5664033	5664533	Distal Intergenic	ENSG00000265180	MIR4790	microRNA 4790 [Source:HGNC Symbol;Acc:HGNC:41820]	413779	-413779	1	1	HDAC3_Q1	0	0	1	0	0	0	0	0	0	0	0	0	0	0	0	1	0	0	0
chr7_145249704_145250204	chr7	145249704	145250204	Distal Intergenic	ENSG00000196511	TPK1	thiamin pyrophosphokinase 1 [Source:HGNC Symbol;Acc:HGNC:17358]	413310	-413310	1	0		0	0	0	0	0	0	0	0	0	0	0	0	0	1	0	0	0	0	0
chr1_238892788_238893460	chr1	238892788	238893460	Distal Intergenic	ENSG00000215808	LINC01139	long intergenic non-protein coding RNA 1139 [Source:HGNC Symbol;Acc:HGNC:27924]	406735	-406735	1	1	HDAC3_Q1	0	1	1	1	0	0	0	0	0	0	0	0	0	1	0	0	0	0	0
chr13_47291313_47291813	chr13	47291313	47291813	Distal Intergenic	ENSG00000102468	HTR2A	5-hydroxytryptamine receptor 2A [Source:HGNC Symbol;Acc:HGNC:5293]	394238	-394238	1	1	HDAC3_Q4	1	0	1	0	0	0	0	0	0	0	0	0	0	0	1	0	0	0	0
chr11_81151095_81151595	chr11	81151095	81151595	Distal Intergenic	ENSG00000255178	LINC02720	long intergenic non-protein coding RNA 2720 [Source:HGNC Symbol;Acc:HGNC:54237]	388270	-388270	1	0		1	0	0	0	0	0	0	0	0	0	0	0	0	1	0	0	0	0	0
chr10_66540153_66540653	chr10	66540153	66540653	Intron (ENST00000433211.6/29119, intron 10 of 17)	ENSG00000198739	LRRTM3	leucine rich repeat transmembrane neuronal 3 [Source:HGNC Symbol;Acc:HGNC:19410]	385353	-385353	1	0		1	0	0	0	0	0	0	0	0	0	0	0	0	1	0	0	0	0	0
chr7_125649009_125649509	chr7	125649009	125649509	Distal Intergenic	ENSG00000219445	AC019155.2	novel transcript	384719	-384719	1	0		1	0	0	0	0	0	0	0	0	0	0	0	0	1	0	0	0	0	0
chr20_42002699_42003199	chr20	42002699	42003199	Intron (ENST00000431589.1/ENST00000431589.1, intron 1 of 1)	ENSG00000124177	CHD6	chromodomain helicase DNA binding protein 6 [Source:HGNC Symbol;Acc:HGNC:19057]	384206	-384206	1	1	HDAC3_Q4	0	0	0	0	0	0	0	0	0	0	0	0	0	0	1	0	0	0	0
chr8_79226364_79226864	chr8	79226364	79226864	Distal Intergenic	ENSG00000104435	STMN2	stathmin 2 [Source:HGNC Symbol;Acc:HGNC:10577]	383950	-383950	1	0		1	0	1	0	0	0	0	0	0	0	0	0	0	1	0	0	0	0	0
chr20_29880303_29880803	chr20	29880303	29880803	Distal Intergenic	ENSG00000282995	FRG1EP	FSHD region gene 1 family member E, pseudogene [Source:HGNC Symbol;Acc:HGNC:51764]	383125	-383125	1	0		1	0	1	0	0	0	0	0	0	0	0	0	0	0	0	0	0	0	0
chr8_121195144_121195644	chr8	121195144	121195644	Distal Intergenic	ENSG00000172164	SNTB1	syntrophin beta 1 [Source:HGNC Symbol;Acc:HGNC:11168]	381872	-381872	1	0		0	0	0	0	0	0	0	0	0	0	0	0	0	1	0	0	0	0	0
chr13_47277444_47277944	chr13	47277444	47277944	Distal Intergenic	ENSG00000102468	HTR2A	5-hydroxytryptamine receptor 2A [Source:HGNC Symbol;Acc:HGNC:5293]	380369	-380369	1	1	HDAC3_Q4	1	0	1	0	0	0	0	0	0	0	0	0	0	0.958	0	0.042	0	0	0
chr8_121259068_121259568	chr8	121259068	121259568	Distal Intergenic	ENSG00000248690	HAS2-AS1	HAS2 antisense RNA 1 [Source:HGNC Symbol;Acc:HGNC:34340]	379725	-379725	1	1	HDAC3_Q3	1	0	0	0	0	0	1	0	0	0	0	0	0	0	0	0	0	0	0
chr17_71651038_71651538	chr17	71651038	71651538	Distal Intergenic	ENSG00000256124	LINC01152	long intergenic non-protein coding RNA 1152 [Source:HGNC Symbol;Acc:HGNC:16752]	378753	-378753	1	0		0	0	0	0	0	0	0	0	0	0	0	0	0	0	1	0	0	0	0
chr8_131526710_131527210	chr8	131526710	131527210	Distal Intergenic	ENSG00000132294	EFR3A	EFR3 homolog A [Source:HGNC Symbol;Acc:HGNC:28970]	376878	-376878	1	0		0	0	0	0	0	0	0	0	0	0	0	0	0	0.514	0	0.486	0	0	0
chr8_79181658_79182158	chr8	79181658	79182158	Distal Intergenic	ENSG00000104432	IL7	interleukin 7 [Source:HGNC Symbol;Acc:HGNC:6023]	376136	-376136	1	0		1	0	0	0	0	0	0	0	0	0	0	0	0	1	0	0	0	0	0
chr20_55032430_55032930	chr20	55032430	55032930	Distal Intergenic	ENSG00000235166	LINC01440	long intergenic non-protein coding RNA 1440 [Source:HGNC Symbol;Acc:HGNC:50762]	375968	-375968	1	1	HDAC3_Q2	0	0	1	0	0	0	0	0	0	0	0	0	0	0	1	0	0	0	0
chr6_14660830_14661330	chr6	14660830	14661330	Distal Intergenic	ENSG00000226673	LINC01108	long intergenic non-protein coding RNA 1108 [Source:HGNC Symbol;Acc:HGNC:49234]	375377	-375377	1	0		1	0	1	0	0	0	0	0	0	0	0	0	0	0.678	0.322	0	0	0	0
chr20_41991682_41992182	chr20	41991682	41992182	Intron (ENST00000431589.1/ENST00000431589.1, intron 1 of 1)	ENSG00000124177	CHD6	chromodomain helicase DNA binding protein 6 [Source:HGNC Symbol;Acc:HGNC:19057]	373189	-373189	1	0		0	0	0	0	0	0	0	0	0	0	0	0	0	0	1	0	0	0	0
chr11_81135173_81135673	chr11	81135173	81135673	Distal Intergenic	ENSG00000255178	LINC02720	long intergenic non-protein coding RNA 2720 [Source:HGNC Symbol;Acc:HGNC:54237]	372348	-372348	1	0		1	0	0	0	0	0	0	0	0	0	0	0	0	1	0	0	0	0	0
chr6_48440921_48441421	chr6	48440921	48441421	Distal Intergenic	ENSG00000244694	PTCHD4	patched domain containing 4 [Source:HGNC Symbol;Acc:HGNC:21345]	372233	-372233	1	0		1	0	1	0	0	0	0	0	0	0	0	0	0	0.686	0	0.314	0	0	0
chr7_51687670_51688170	chr7	51687670	51688170	Intron (ENST00000648455.1/ENST00000648455.1, intron 3 of 6)	ENSG00000106078	COBL	cordon-bleu WH2 repeat protein [Source:HGNC Symbol;Acc:HGNC:22199]	370853	-370853	1	0		1	0	1	0	0	0	0	0	0	0	0	0	0	1	0	0	0	0	0
chr20_41984098_41984778	chr20	41984098	41984778	Distal Intergenic	ENSG00000124177	CHD6	chromodomain helicase DNA binding protein 6 [Source:HGNC Symbol;Acc:HGNC:19057]	365605	-365605	1	1	HDAC3_Q2	1	1	1	1	0	0	0	0	0	0	0	0	0	0	1	0	0	0	0
chr20_55051508_55052008	chr20	55051508	55052008	Distal Intergenic	ENSG00000235166	LINC01440	long intergenic non-protein coding RNA 1440 [Source:HGNC Symbol;Acc:HGNC:50762]	356890	-356890	1	0		0	0	0	0	0	0	0	0	0	0	0	0	0	0	1	0	0	0	0
chr10_81518672_81519172	chr10	81518672	81519172	Distal Intergenic	ENSG00000185737	NRG3	neuregulin 3 [Source:HGNC Symbol;Acc:HGNC:7999]	356142	-356142	1	0		1	0	1	0	0	0	0	0	0	0	0	0	0	1	0	0	0	0	0
chr8_88678127_88678627	chr8	88678127	88678627	Intron (ENST00000521433.1/ENST00000521433.1, intron 3 of 4)	ENSG00000156103	MMP16	matrix metallopeptidase 16 [Source:HGNC Symbol;Acc:HGNC:7162]	350103	-350103	1	0		1	0	0	0	0	0.512	0	0.488	0	0	0	0	0	0	0	0	0	0	0
chr13_47238759_47239259	chr13	47238759	47239259	Distal Intergenic	ENSG00000102468	HTR2A	5-hydroxytryptamine receptor 2A [Source:HGNC Symbol;Acc:HGNC:5293]	341684	-341684	1	0		0	0	0	0	0	0	0	0	0	0	0	0	0	0	1	0	0	0	0
chr7_113460233_113460733	chr7	113460233	113460733	Distal Intergenic	ENSG00000214194	SMIM30	small integral membrane protein 30 [Source:HGNC Symbol;Acc:HGNC:48953]	341621	-341621	1	0		1	0	0	0	0	0	0	0	0	0	0	0	0	1	0	0	0	0	0
chr5_103903714_103904214	chr5	103903714	103904214	Distal Intergenic	ENSG00000112874	NUDT12	nudix hydrolase 12 [Source:HGNC Symbol;Acc:HGNC:18826]	340922	-340922	1	1	HDAC3_Q1	0	1	1	1	0	0	0	0	0	0	0	0	0	1	0	0	0	0	0
chr1_199687213_199687713	chr1	199687213	199687713	Distal Intergenic	ENSG00000116833	NR5A2	nuclear receptor subfamily 5 group A member 2 [Source:HGNC Symbol;Acc:HGNC:7984]	339889	-339889	1	0		0	0	0	0	0	0	0	0	0	0	0	0	0	0.118	0.882	0	0	0	0
chr1_199690430_199690930	chr1	199690430	199690930	Distal Intergenic	ENSG00000116833	NR5A2	nuclear receptor subfamily 5 group A member 2 [Source:HGNC Symbol;Acc:HGNC:7984]	336672	-336672	1	0		1	0	0	0	0	0	0	0	0	0	0	0	0	1	0	0	0	0	0
chr1_191564539_191565039	chr1	191564539	191565039	Distal Intergenic	ENSG00000233882	LINC01680	long intergenic non-protein coding RNA 1680 [Source:HGNC Symbol;Acc:HGNC:52467]	336073	-336073	1	0		0	0	0	0	0	0	0	0	0	0	0	0	0	1	0	0	0	0	0
chr12_87173834_87174334	chr12	87173834	87174334	Distal Intergenic	ENSG00000258185	AC010196.1	novel transcript	334837	-334837	1	0		1	1	1	1	0	0	0	0	0	0	0	0	0	0.222	0	0.778	0	0	0
chr17_53487931_53488431	chr17	53487931	53488431	Intron (ENST00000650577.1/ENST00000650577.1, intron 4 of 6)	ENSG00000141200	KIF2B	kinesin family member 2B [Source:HGNC Symbol;Acc:HGNC:29443]	334470	-334470	1	1	HDAC3_Q4	1	0	1	0	0	0	0	0	0	0	0	0	0	0.616	0	0.384	0	0	0
chr8_82579498_82579998	chr8	82579498	82579998	Intron (ENST00000522776.5/ENST00000522776.5, intron 3 of 6)	ENSG00000254394	AC060765.2	novel transcript	332106	-332106	1	0		0	0	0	0	0	0	0	0	0	0	0	0	0	1	0	0	0	0	0
chr17_14688686_14689186	chr17	14688686	14689186	Distal Intergenic	ENSG00000232058	AC005772.1	novel transcript	325619	-325619	1	1	HDAC3_Q1	1	1	1	1	0	0	0	0	0	0	0	0	0	1	0	0	0	0	0
chr8_139235554_139236054	chr8	139235554	139236054	Distal Intergenic	ENSG00000169436	COL22A1	collagen type XXII alpha 1 chain [Source:HGNC Symbol;Acc:HGNC:22989]	321549	-321549	1	0		1	0	1	0	0	0	0	0	0	0	0	0	0	1	0	0	0	0	0
chr8_110294502_110295002	chr8	110294502	110295002	Distal Intergenic	ENSG00000164794	KCNV1	potassium voltage-gated channel modifier subfamily V member 1 [Source:HGNC Symbol;Acc:HGNC:18861]	318656	-318656	1	1	HDAC3_Q3	0	0	1	0	0	0	0	0.462	0	0	0	0	0	0.538	0	0	0	0	0
chr8_131359530_131360030	chr8	131359530	131360030	Distal Intergenic	ENSG00000155897	ADCY8	adenylate cyclase 8 [Source:HGNC Symbol;Acc:HGNC:239]	317105	-317105	1	0		1	0	1	0	0	0	0	0	0	0	0	0	0	0	1	0	0	0	0
chr17_54582698_54583198	chr17	54582698	54583198	Distal Intergenic	ENSG00000141198	TOM1L1	target of myb1 like 1 membrane trafficking protein [Source:HGNC Symbol;Acc:HGNC:11983]	316189	-316189	1	1	HDAC3_Q4	1	0	0	0	0	0	0	0	0	0	0	0	0	0	0	1	0	0	0
chr5_44073485_44073985	chr5	44073485	44073985	Distal Intergenic	ENSG00000248464	FGF10-AS1	FGF10 antisense RNA 1 [Source:HGNC Symbol;Acc:HGNC:49382]	314747	-314747	1	0		1	0	1	0	0	0	0	0	0	0	0	0	0	1	0	0	0	0	0
chr5_91693017_91693517	chr5	91693017	91693517	Distal Intergenic	ENSG00000113369	ARRDC3	arrestin domain containing 3 [Source:HGNC Symbol;Acc:HGNC:29263]	309659	-309659	1	0		1	0	0	0	0	0	0	0	0	0	0	0	0	0.268	0	0.732	0	0	0
chr14_98287609_98288109	chr14	98287609	98288109	Distal Intergenic	ENSG00000246223	LINC01550	long intergenic non-protein coding RNA 1550 [Source:HGNC Symbol;Acc:HGNC:20111]	309486	-309486	1	0		0	0	0	0	0	0	0	0	0	0	0	0	0	1	0	0	0	0	0
chr6_48375603_48376103	chr6	48375603	48376103	Distal Intergenic	ENSG00000244694	PTCHD4	patched domain containing 4 [Source:HGNC Symbol;Acc:HGNC:21345]	306915	-306915	1	0		1	0	0	0	0	0	0	0	0	0	0	0	0	1	0	0	0	0	0
chr20_55102191_55102691	chr20	55102191	55102691	Distal Intergenic	ENSG00000235166	LINC01440	long intergenic non-protein coding RNA 1440 [Source:HGNC Symbol;Acc:HGNC:50762]	306207	-306207	1	0		0	0	0	0	0	0	0	0	0	0	0	0	0	0	1	0	0	0	0
chr8_131598943_131599443	chr8	131598943	131599443	Distal Intergenic	ENSG00000132294	EFR3A	EFR3 homolog A [Source:HGNC Symbol;Acc:HGNC:28970]	304645	-304645	1	0		1	0	0	0	0	0	0	0	0	0	0	0	0	1	0	0	0	0	0
chr3_18844058_18844558	chr3	18844058	18844558	Intron (ENST00000626982.2/101927777, intron 4 of 4)	ENSG00000183960	KCNH8	potassium voltage-gated channel subfamily H member 8 [Source:HGNC Symbol;Acc:HGNC:18864]	303896	-303896	1	0		1	0	1	0	0	1	0	0	0	0	0	0	0	0	0	0	0	0	0
chr20_41922378_41922926	chr20	41922378	41922926	Distal Intergenic	ENSG00000124177	CHD6	chromodomain helicase DNA binding protein 6 [Source:HGNC Symbol;Acc:HGNC:19057]	303885	-303885	1	0		1	0	0	0	0	0	0	0	0	0	0	0	0	0	1	0	0	0	0
chr1_191530087_191530587	chr1	191530087	191530587	Distal Intergenic	ENSG00000233882	LINC01680	long intergenic non-protein coding RNA 1680 [Source:HGNC Symbol;Acc:HGNC:52467]	301621	-301621	1	1	HDAC3_Q3	0	0	1	0	0	0	0	0	0	0	0	0	0	1	0	0	0	0	0
chr12_90616648_90617148	chr12	90616648	90617148	Distal Intergenic	ENSG00000196243	LINC00615	long intergenic non-protein coding RNA 615 [Source:HGNC Symbol;Acc:HGNC:26343]	300875	-300875	1	1	HDAC3_Q1	1	1	1	1	0	0	0	0	0	0	0	0	0	1	0	0	0	0	0
chr15_93388324_93388824	chr15	93388324	93388824	Intron (ENST00000554466.5/ENST00000554466.5, intron 2 of 2)	ENSG00000182175	RGMA	repulsive guidance molecule BMP co-receptor a [Source:HGNC Symbol;Acc:HGNC:30308]	299121	-299121	1	1	HDAC3_Q1	1	1	1	1	0	0	0	0	0	0	0	0	0	0	1	0	0	0	0
chr20_55113297_55113797	chr20	55113297	55113797	Distal Intergenic	ENSG00000235166	LINC01440	long intergenic non-protein coding RNA 1440 [Source:HGNC Symbol;Acc:HGNC:50762]	295101	-295101	1	0		1	0	1	0	0	0	0	0	0	0	0	0	0	0.728	0	0.272	0	0	0
chr7_81215952_81216452	chr7	81215952	81216452	Distal Intergenic	ENSG00000075223	SEMA3C	semaphorin 3C [Source:HGNC Symbol;Acc:HGNC:10725]	293594	-293594	1	0		1	0	0	0	0	0	0	0	0	0	0	0	0	1	0	0	0	0	0
chr10_8558638_8559138	chr10	8558638	8559138	Distal Intergenic	ENSG00000232170	LINC00708	long intergenic non-protein coding RNA 708 [Source:HGNC Symbol;Acc:HGNC:44694]	290334	-290334	1	0		0	0	0	0	0	0	0	0	0	0	0	0	0	0	1	0	0	0	0
chr20_30967856_30968356	chr20	30967856	30968356	Distal Intergenic	ENSG00000215547	DEFB115	defensin beta 115 [Source:HGNC Symbol;Acc:HGNC:18096]	289308	-289308	1	1	HDAC3_Q3	1	1	1	1	0	0	0	0	0	0	0	0	0	0	0	0	0	0	0
chr3_3468196_3468696	chr3	3468196	3468696	Intron (ENST00000420000.6/ENST00000420000.6, intron 2 of 4)	ENSG00000113851	CRBN	cereblon [Source:HGNC Symbol;Acc:HGNC:30185]	288470	-288470	1	0		1	0	1	0	0	0	0	0	0	0	0	0	0	1	0	0	0	0	0
chr5_155581633_155582133	chr5	155581633	155582133	Distal Intergenic	ENSG00000170624	SGCD	sarcoglycan delta [Source:HGNC Symbol;Acc:HGNC:10807]	288211	-288211	1	0		1	0	1	0	0	0	0	0	0	0	0	0	0	1	0	0	0	0	0
chr17_54613155_54613655	chr17	54613155	54613655	Distal Intergenic	ENSG00000141198	TOM1L1	target of myb1 like 1 membrane trafficking protein [Source:HGNC Symbol;Acc:HGNC:11983]	285732	-285732	1	0		0	0	0	0	0	0	0	0	0	0	0	0	0	0	0	1	0	0	0
chr17_71744736_71745236	chr17	71744736	71745236	Distal Intergenic	ENSG00000256124	LINC01152	long intergenic non-protein coding RNA 1152 [Source:HGNC Symbol;Acc:HGNC:16752]	285055	-285055	1	0		1	0	1	0	0	0	0	0	0	0	0	0	0	0	1	0	0	0	0
chr15_87291183_87292003	chr15	87291183	87292003	Distal Intergenic	ENSG00000259527	LINC00052	long intergenic non-protein coding RNA 52 [Source:HGNC Symbol;Acc:HGNC:26455]	284926	-284926	1	1	HDAC3_Q2	0	1	1	1	0	0	1	0	0	0	0	0	0	0	0	0	0	0	0
chr14_82027346_82027846	chr14	82027346	82027846	Intron (ENST00000554814.1/ENST00000554814.1, intron 3 of 3)	ENSG00000258718	LINC02311	long intergenic non-protein coding RNA 2311 [Source:HGNC Symbol;Acc:HGNC:53230]	284209	-284209	1	1	HDAC3_Q3	1	1	1	1	0	0	0	0	0	0	0	0	0	0	0	1	0	0	0
chr17_54615331_54615831	chr17	54615331	54615831	Distal Intergenic	ENSG00000141198	TOM1L1	target of myb1 like 1 membrane trafficking protein [Source:HGNC Symbol;Acc:HGNC:11983]	283556	-283556	1	1	HDAC3_Q4	1	1	1	1	0	0	0	0	0	0	0	0	0	0	0	1	0	0	0
chr7_34374942_34375442	chr7	34374942	34375442	Intron (ENST00000419766.5/404744, intron 4 of 4)	ENSG00000187258	NPSR1	neuropeptide S receptor 1 [Source:HGNC Symbol;Acc:HGNC:23631]	282797	-282797	1	1	HDAC3_Q1	0	1	1	1	0	0	0.092	0	0	0	0	0	0	0	0	0.908	0	0	0
chr7_113400391_113400891	chr7	113400391	113400891	Distal Intergenic	ENSG00000214194	SMIM30	small integral membrane protein 30 [Source:HGNC Symbol;Acc:HGNC:48953]	281779	-281779	1	0		0	0	0	0	0	0	0	0	0	0	0	0	0	1	0	0	0	0	0
chr15_81652797_81653297	chr15	81652797	81653297	Exon (ENST00000558153.1/ENST00000558153.1, exon 2 of 5)	ENSG00000188869	TMC3	transmembrane channel like 3 [Source:HGNC Symbol;Acc:HGNC:22995]	278585	-278585	1	0		1	0	1	0	0	0	0	0	0	0	0	0	0	0	0	1	0	0	0
chr17_71753200_71753700	chr17	71753200	71753700	Distal Intergenic	ENSG00000256124	LINC01152	long intergenic non-protein coding RNA 1152 [Source:HGNC Symbol;Acc:HGNC:16752]	276591	-276591	1	1	HDAC3_Q3	0	0	1	0	0	0	0	0	0	0	0	0	0	0	1	0	0	0	0
chr11_79717295_79717795	chr11	79717295	79717795	Distal Intergenic	ENSG00000149256	TENM4	teneurin transmembrane protein 4 [Source:HGNC Symbol;Acc:HGNC:29945]	276348	-276348	1	1	HDAC3_Q4	0	0	1	0	0	0	0	0	0	0	0	0	0	1	0	0	0	0	0
chr8_131629811_131630311	chr8	131629811	131630311	Distal Intergenic	ENSG00000132294	EFR3A	EFR3 homolog A [Source:HGNC Symbol;Acc:HGNC:28970]	273777	-273777	1	1	HDAC3_Q4	1	0	1	0	0	0	0	0	0	0	0	0	0	1	0	0	0	0	0
chr7_86372521_86373021	chr7	86372521	86373021	Distal Intergenic	ENSG00000198822	GRM3	glutamate metabotropic receptor 3 [Source:HGNC Symbol;Acc:HGNC:4595]	270893	-270893	1	1	HDAC3_Q4	1	1	1	1	0	0	0	0	0	0	0	0	0	1	0	0	0	0	0
chr7_109155286_109155786	chr7	109155286	109155786	Distal Intergenic	ENSG00000205174	C7orf66	chromosome 7 open reading frame 66 [Source:HGNC Symbol;Acc:HGNC:33712]	270700	-270700	1	0		1	0	0	0	0	0	0	0.4	0	0	0	0	0	0.086	0.514	0	0	0	0
chr3_61947351_61947851	chr3	61947351	61947851	Intron (ENST00000295874.14/5793, intron 2 of 28)	ENSG00000144724	PTPRG	protein tyrosine phosphatase receptor type G [Source:HGNC Symbol;Acc:HGNC:9671]	269732	-269732	1	1	HDAC3_Q1	0	0	1	0	0	0	0	0	0	0	0	0	0	0	0	0	1	0	0
chr16_80277205_80277705	chr16	80277205	80277705	Intron (ENST00000568776.5/102724084, intron 2 of 5)	ENSG00000168589	DYNLRB2	dynein light chain roadblock-type 2 [Source:HGNC Symbol;Acc:HGNC:15467]	263029	-263029	1	0		0	0	0	0	0.996	0	0	0	0	0	0	0	0	0.004	0	0	0	0	0
chr8_107032173_107032673	chr8	107032173	107032673	Distal Intergenic	ENSG00000174429	ABRA	actin binding Rho activating protein [Source:HGNC Symbol;Acc:HGNC:30655]	261929	-261929	1	0		0	0	1	0	0	0	0	0	0	0	0	0	0	1	0	0	0	0	0
chr14_41345993_41346493	chr14	41345993	41346493	Distal Intergenic	ENSG00000165379	LRFN5	leucine rich repeat and fibronectin type III domain containing 5 [Source:HGNC Symbol;Acc:HGNC:20360]	261077	-261077	1	0		0	0	1	0	0	0	0	0	0	0	0	0	0	0	1	0	0	0	0
chr17_54638428_54638928	chr17	54638428	54638928	Distal Intergenic	ENSG00000141198	TOM1L1	target of myb1 like 1 membrane trafficking protein [Source:HGNC Symbol;Acc:HGNC:11983]	260459	-260459	1	0		1	0	1	0	0	0	0	0	0	0	0	0	0	0	0	1	0	0	0
chr8_130701434_130701934	chr8	130701434	130701934	Distal Intergenic	ENSG00000153317	ASAP1	ArfGAP with SH3 domain, ankyrin repeat and PH domain 1 [Source:HGNC Symbol;Acc:HGNC:2720]	257775	-257775	1	1	HDAC3_Q4	0	0	0	0	0	0	0	0	0	0	0	0	0	0	1	0	0	0	0
chr8_76149440_76149940	chr8	76149440	76149940	Distal Intergenic	ENSG00000254300	LINC01111	long intergenic non-protein coding RNA 1111 [Source:HGNC Symbol;Acc:HGNC:49237]	256714	-256714	1	0		1	0	0	0	0	0	0	0	0	0	0	0	0	1	0	0	0	0	0
chr3_164427202_164427702	chr3	164427202	164427702	Distal Intergenic	ENSG00000221251	MIR1263	microRNA 1263 [Source:HGNC Symbol;Acc:HGNC:35329]	255647	-255647	1	1	HDAC3_Q4	0	0	0	0	0	0	0	0	0	0	0	0	0	1	0	0	0	0	0
chr4_80614343_80614843	chr4	80614343	80614843	Intron (ENST00000358105.7/255119, intron 3 of 5)	ENSG00000197826	CFAP299	cilia and flagella associated protein 299 [Source:HGNC Symbol;Acc:HGNC:28554]	255206	-255206	1	0		1	0	1	0	0	0	0	0	0	0	0	0	0	0	1	0	0	0	0
chr16_80285592_80286092	chr16	80285592	80286092	Intron (ENST00000568776.5/102724084, intron 2 of 5)	ENSG00000168589	DYNLRB2	dynein light chain roadblock-type 2 [Source:HGNC Symbol;Acc:HGNC:15467]	254642	-254642	1	0		0	0	1	0	0	0	0	0	0	0	0	0	0	0	1	0	0	0	0
chr3_21152832_21153332	chr3	21152832	21153332	Intron (ENST00000634947.1/ENST00000634947.1, intron 2 of 2)	ENSG00000236380	VENTXP7	VENT homeobox pseudogene 7 [Source:HGNC Symbol;Acc:HGNC:13638]	252405	-252405	1	0		1	0	1	0	0	0	0	0	0	0	0	0	0	1	0	0	0	0	0
chr8_105066291_105066803	chr8	105066291	105066803	Intron (ENST00000518180.1/23414, intron 3 of 4)	ENSG00000169946	ZFPM2	zinc finger protein, FOG family member 2 [Source:HGNC Symbol;Acc:HGNC:16700]	251889	-251889	1	1	HDAC3_Q2	1	1	1	1	0	0	0	0	0	0	0	0	0	0	0	1	0	0	0
chr20_41870329_41870829	chr20	41870329	41870829	Distal Intergenic	ENSG00000124177	CHD6	chromodomain helicase DNA binding protein 6 [Source:HGNC Symbol;Acc:HGNC:19057]	251836	-251836	1	0		0	0	0	0	0	0	0	0	0	0	0	0	0	0	1	0	0	0	0
chr20_55156656_55157185	chr20	55156656	55157185	Distal Intergenic	ENSG00000235166	LINC01440	long intergenic non-protein coding RNA 1440 [Source:HGNC Symbol;Acc:HGNC:50762]	251713	-251713	1	0		0	0	1	0	0	0	0	0	0	0	0	0	0	0	1	0	0	0	0
chr3_4051234_4051734	chr3	4051234	4051734	Intron (ENST00000448413.5/285362, intron 9 of 12)	ENSG00000144455	SUMF1	sulfatase modifying factor 1 [Source:HGNC Symbol;Acc:HGNC:20376]	250360	-250360	1	1	HDAC3_Q4	0	1	1	1	0	0	0	0	0	0	0	0	0	1	0	0	0	0	0
chr10_8518425_8518925	chr10	8518425	8518925	Distal Intergenic	ENSG00000232170	LINC00708	long intergenic non-protein coding RNA 708 [Source:HGNC Symbol;Acc:HGNC:44694]	250121	-250121	1	1	HDAC3_Q1	0	1	1	1	0	0	1	0	0	0	0	0	0	0	0	0	0	0	0
chr2_221823158_221823658	chr2	221823158	221823658	Distal Intergenic	ENSG00000116106	EPHA4	EPH receptor A4 [Source:HGNC Symbol;Acc:HGNC:3388]	248957	-248957	1	0		0	0	0	0	0.644	0	0	0	0	0	0	0	0	0.356	0	0	0	0	0
chr20_60829974_60830474	chr20	60829974	60830474	Distal Intergenic	ENSG00000229606	LINC01718	long intergenic non-protein coding RNA 1718 [Source:HGNC Symbol;Acc:HGNC:52505]	248666	-248666	1	0		1	0	0	0	0	0	0	0	0	0	0	0	0	0	1	0	0	0	0
chr8_121394968_121395468	chr8	121394968	121395468	Distal Intergenic	ENSG00000248690	HAS2-AS1	HAS2 antisense RNA 1 [Source:HGNC Symbol;Acc:HGNC:34340]	243825	-243825	1	1	HDAC3_Q4	0	0	1	0	0	0	0	0	0	0	0	0	0	1	0	0	0	0	0
chr7_113361522_113362022	chr7	113361522	113362022	Distal Intergenic	ENSG00000214194	SMIM30	small integral membrane protein 30 [Source:HGNC Symbol;Acc:HGNC:48953]	242910	-242910	1	0		1	0	0	0	0	0	0	0	0	0	0	0	0	1	0	0	0	0	0
chr12_78602602_78603102	chr12	78602602	78603102	Distal Intergenic	ENSG00000258220	LINC02424	long intergenic non-protein coding RNA 2424 [Source:HGNC Symbol;Acc:HGNC:53354]	242857	-242857	1	1	HDAC3_Q3	1	1	1	1	0	0	0	0	0	0	0	0	0	1	0	0	0	0	0
chr7_113359352_113359852	chr7	113359352	113359852	Distal Intergenic	ENSG00000214194	SMIM30	small integral membrane protein 30 [Source:HGNC Symbol;Acc:HGNC:48953]	240740	-240740	1	0		1	0	0	0	0	0	0	0	0	0	0	0	0	1	0	0	0	0	0
chr20_55169989_55170489	chr20	55169989	55170489	Distal Intergenic	ENSG00000235166	LINC01440	long intergenic non-protein coding RNA 1440 [Source:HGNC Symbol;Acc:HGNC:50762]	238409	-238409	1	1	HDAC3_Q2	1	0	1	0	0	0	0	0	0	0	0	0	0	0	1	0	0	0	0
chr10_8506713_8507213	chr10	8506713	8507213	Distal Intergenic	ENSG00000232170	LINC00708	long intergenic non-protein coding RNA 708 [Source:HGNC Symbol;Acc:HGNC:44694]	238409	-238409	1	0		1	0	0	0	0	0	1	0	0	0	0	0	0	0	0	0	0	0	0
chr7_113356530_113357030	chr7	113356530	113357030	Distal Intergenic	ENSG00000214194	SMIM30	small integral membrane protein 30 [Source:HGNC Symbol;Acc:HGNC:48953]	237918	-237918	1	1	HDAC3_Q4	1	0	1	0	0	0	0	0	0	0	0	0	0	1	0	0	0	0	0
chr10_8505209_8505709	chr10	8505209	8505709	Distal Intergenic	ENSG00000232170	LINC00708	long intergenic non-protein coding RNA 708 [Source:HGNC Symbol;Acc:HGNC:44694]	236905	-236905	1	1	HDAC3_Q2	0	1	1	1	0	0	1	0	0	0	0	0	0	0	0	0	0	0	0
chr14_86669953_86670453	chr14	86669953	86670453	Distal Intergenic	ENSG00000258804	LINC01148	long intergenic non-protein coding RNA 1148 [Source:HGNC Symbol;Acc:HGNC:27507]	235325	-235325	1	0		1	0	1	0	0	0	0	0	0	0	0	0	0	1	0	0	0	0	0
chr15_93323765_93324265	chr15	93323765	93324265	Intron (ENST00000554466.5/ENST00000554466.5, intron 2 of 2)	ENSG00000182175	RGMA	repulsive guidance molecule BMP co-receptor a [Source:HGNC Symbol;Acc:HGNC:30308]	234562	-234562	1	0		0	0	0	0	0.588	0	0	0	0	0	0	0	0	0.412	0	0	0	0	0
chr16_65809680_65810180	chr16	65809680	65810180	Distal Intergenic	ENSG00000261742	LINC00922	long intergenic non-protein coding RNA 922 [Source:HGNC Symbol;Acc:HGNC:27545]	233381	-233381	1	1	HDAC3_Q1	0	1	1	1	0	0	0	0	0	0	0	0	0	1	0	0	0	0	0
chr16_83274924_83275424	chr16	83274924	83275424	Intron (ENST00000567109.5/1012, intron 5 of 13)	ENSG00000263785	MIR3182	microRNA 3182 [Source:HGNC Symbol;Acc:HGNC:38317]	232922	-232922	1	0		1	0	1	0	0	0	0	0	0	0	0	0	0	0	1	0	0	0	0
chr5_161170785_161171285	chr5	161170785	161171285	Distal Intergenic	ENSG00000253417	LINC02159	long intergenic non-protein coding RNA 2159 [Source:HGNC Symbol;Acc:HGNC:27749]	232160	-232160	1	0		1	0	0	0	0	0	0	0	0	0	0	0	0	1	0	0	0	0	0
chr20_60847090_60847590	chr20	60847090	60847590	Distal Intergenic	ENSG00000229606	LINC01718	long intergenic non-protein coding RNA 1718 [Source:HGNC Symbol;Acc:HGNC:52505]	231550	-231550	1	1	HDAC3_Q4	1	0	1	0	0	0	0	0	0	0	0	0	0	0	1	0	0	0	0
chr5_12133972_12134472	chr5	12133972	12134472	Distal Intergenic	ENSG00000169862	CTNND2	catenin delta 2 [Source:HGNC Symbol;Acc:HGNC:2516]	229930	-229930	1	0		1	0	0	0	0	0	0	0	0	0	0	0	0	0	0	1	0	0	0
chr11_80991123_80991623	chr11	80991123	80991623	Distal Intergenic	ENSG00000255178	LINC02720	long intergenic non-protein coding RNA 2720 [Source:HGNC Symbol;Acc:HGNC:54237]	228298	-228298	1	1	HDAC3_Q4	0	0	1	0	0	0	0	0	0	0	0	0	0	1	0	0	0	0	0
chr10_8669406_8669906	chr10	8669406	8669906	Distal Intergenic	ENSG00000234752	LINC02676	long intergenic non-protein coding RNA 2676 [Source:HGNC Symbol;Acc:HGNC:54170]	228083	-228083	1	0		1	0	0	0	0	1	0	0	0	0	0	0	0	0	0	0	0	0	0
chr2_195348352_195348852	chr2	195348352	195348852	Distal Intergenic	ENSG00000196950	SLC39A10	solute carrier family 39 member 10 [Source:HGNC Symbol;Acc:HGNC:20861]	227125	-227125	1	0		1	0	0	0	0	0	0	0	0	0	0	0	0	1	0	0	0	0	0
chr1_215339984_215340484	chr1	215339984	215340484	Distal Intergenic	ENSG00000136636	KCTD3	potassium channel tetramerization domain containing 3 [Source:HGNC Symbol;Acc:HGNC:21305]	226908	-226908	1	0		0	1	1	1	0.4	0	0.454	0	0	0	0	0	0	0.146	0	0	0	0	0
chr12_33796781_33797281	chr12	33796781	33797281	Distal Intergenic	ENSG00000139133	ALG10	ALG10 alpha-1,2-glucosyltransferase [Source:HGNC Symbol;Acc:HGNC:23162]	225000	-225000	1	0		1	0	0	0	0	0	0	0	0	0	0	0	0	0.568	0	0.432	0	0	0
chr16_82401374_82401874	chr16	82401374	82401874	Distal Intergenic	ENSG00000140945	CDH13	cadherin 13 [Source:HGNC Symbol;Acc:HGNC:1753]	224929	-224929	1	0		1	0	0	0	0	0	0	0	0	0	0	0	0	0	1	0	0	0	0
chr20_55183540_55184040	chr20	55183540	55184040	Distal Intergenic	ENSG00000235166	LINC01440	long intergenic non-protein coding RNA 1440 [Source:HGNC Symbol;Acc:HGNC:50762]	224858	-224858	1	1	HDAC3_Q3	1	0	1	0	0	0	0	0	0	0	0	0	0	0	1	0	0	0	0
chr14_82417502_82418002	chr14	82417502	82418002	Distal Intergenic	ENSG00000258743	LINC02301	long intergenic non-protein coding RNA 2301 [Source:HGNC Symbol;Acc:HGNC:53220]	224618	-224618	1	0		1	0	1	0	0	0	0	0	0	0	0	0	0	1	0	0	0	0	0
chr14_38480108_38480608	chr14	38480108	38480608	Distal Intergenic	ENSG00000176435	CLEC14A	C-type lectin domain containing 14A [Source:HGNC Symbol;Acc:HGNC:19832]	223740	-223740	1	1	HDAC3_Q3	1	1	1	1	0	0	0	0	0	0	0	0	0	1	0	0	0	0	0
chr7_153663426_153663926	chr7	153663426	153663926	Distal Intergenic	ENSG00000130226	DPP6	dipeptidyl peptidase like 6 [Source:HGNC Symbol;Acc:HGNC:3010]	223171	-223171	1	1	HDAC3_Q4	0	1	1	1	0	0	0	0	0	0	0	0	0	0	1	0	0	0	0
chr17_71424076_71424705	chr17	71424076	71424705	Distal Intergenic	ENSG00000260785	CASC17	cancer susceptibility 17 [Source:HGNC Symbol;Acc:HGNC:43911]	221900	-221900	1	0		0	0	0	0	0	0	0	0	0	0	0	0	0	0	1	0	0	0	0
chr3_4022084_4022584	chr3	4022084	4022584	Intron (ENST00000448413.5/285362, intron 9 of 12)	ENSG00000144455	SUMF1	sulfatase modifying factor 1 [Source:HGNC Symbol;Acc:HGNC:20376]	221210	-221210	1	0		1	0	0	0	0	0	0	0	0	0	0	0	0	1	0	0	0	0	0
chr1_191936800_191937300	chr1	191936800	191937300	Intron (ENST00000430776.2/ENST00000430776.2, intron 1 of 5)	ENSG00000150681	RGS18	regulator of G protein signaling 18 [Source:HGNC Symbol;Acc:HGNC:14261]	221157	-221157	1	0		1	0	1	0	0	0	0	0	0	0	0	0	0	1	0	0	0	0	0
chr20_55189597_55190097	chr20	55189597	55190097	Distal Intergenic	ENSG00000235166	LINC01440	long intergenic non-protein coding RNA 1440 [Source:HGNC Symbol;Acc:HGNC:50762]	218801	-218801	1	1	HDAC3_Q3	1	1	1	1	0	0	0	0	0	0	0	0	0	0	1	0	0	0	0
chr5_28506269_28506769	chr5	28506269	28506769	Distal Intergenic	ENSG00000249785	LINC02103	long intergenic non-protein coding RNA 2103 [Source:HGNC Symbol;Acc:HGNC:52958]	218605	-218605	1	0		1	0	1	0	0	0	0	0	0	0	0	0	0	0	0	1	0	0	0
chr11_83943589_83944089	chr11	83943589	83944089	Intron (ENST00000280241.12/1740, intron 8 of 21)	ENSG00000150672	DLG2	discs large MAGUK scaffold protein 2 [Source:HGNC Symbol;Acc:HGNC:2901]	218187	-218187	1	1	HDAC3_Q4	0	0	1	0	0	0	0	0	0	0	0	0	0	1	0	0	0	0	0
chr3_154806372_154806872	chr3	154806372	154806872	Distal Intergenic	ENSG00000196549	MME	membrane metalloendopeptidase [Source:HGNC Symbol;Acc:HGNC:7154]	217252	-217252	1	1	HDAC3_Q1	0	1	1	1	0	0	0	0	0	0	0	0	0	1	0	0	0	0	0
chr16_76059794_76060294	chr16	76059794	76060294	Distal Intergenic	ENSG00000152910	CNTNAP4	contactin associated protein family member 4 [Source:HGNC Symbol;Acc:HGNC:18747]	216984	-216984	1	0		1	0	1	0	0	0	0	0	0	0	0	0	0	0	1	0	0	0	0
chr7_113335109_113335609	chr7	113335109	113335609	Distal Intergenic	ENSG00000214194	SMIM30	small integral membrane protein 30 [Source:HGNC Symbol;Acc:HGNC:48953]	216497	-216497	1	0		0	0	0	0	0	0	0	0	0	0	0	0	0	1	0	0	0	0	0
chr7_110176673_110177173	chr7	110176673	110177173	Distal Intergenic	ENSG00000237064	EIF3IP1	eukaryotic translation initiation factor 3 subunit I pseudogene 1 [Source:HGNC Symbol;Acc:HGNC:13277]	216490	-216490	1	0		1	0	0	0	0	0	0	0	0	0	0	0	0	1	0	0	0	0	0
chr11_85346955_85347455	chr11	85346955	85347455	Intron (ENST00000376104.6/1740, intron 3 of 27)	ENSG00000150672	DLG2	discs large MAGUK scaffold protein 2 [Source:HGNC Symbol;Acc:HGNC:2901]	213833	-213833	1	0		1	0	0	0	0	0	0	0	0	0	0	0	0	1	0	0	0	0	0
chr1_215860771_215861271	chr1	215860771	215861271	Intron (ENST00000307340.7/7399, intron 44 of 71)	ENSG00000233620	AC093581.1	novel transcript	211194	-211194	1	1	HDAC3_Q4	0	0	0	0	0	0	0	0	0	0	0	0	0	0	1	0	0	0	0
chr7_34446642_34447142	chr7	34446642	34447142	Intron (ENST00000419766.5/404744, intron 3 of 4)	ENSG00000187258	NPSR1	neuropeptide S receptor 1 [Source:HGNC Symbol;Acc:HGNC:23631]	211097	-211097	1	0		0	0	1	0	0	0	0	0	0	0	0	0	0	1	0	0	0	0	0
chr14_45463609_45464109	chr14	45463609	45464109	Distal Intergenic	ENSG00000129534	MIS18BP1	MIS18 binding protein 1 [Source:HGNC Symbol;Acc:HGNC:20190]	210070	-210070	1	0		1	0	0	0	0	0	0	0	0	0	0	0	0	1	0	0	0	0	0
chr20_55636778_55637278	chr20	55636778	55637278	Distal Intergenic	ENSG00000224008	LINC01441	long intergenic non-protein coding RNA 1441 [Source:HGNC Symbol;Acc:HGNC:50763]	209582	-209582	1	1	HDAC3_Q4	0	0	1	0	0	0	0	0	0	0	0	0	0	0	1	0	0	0	0
chr7_88516135_88516635	chr7	88516135	88516635	Distal Intergenic	ENSG00000127954	STEAP4	STEAP4 metalloreductase [Source:HGNC Symbol;Acc:HGNC:21923]	209245	-209245	1	0		0	0	0	0	0	0	0	0	0	0	0	0	0	1	0	0	0	0	0
chr5_175202218_175202718	chr5	175202218	175202718	Distal Intergenic	ENSG00000204754	LINC01951	long intergenic non-protein coding RNA 1951 [Source:HGNC Symbol;Acc:HGNC:52774]	206706	-206706	1	0		0	0	0	0	0	0	0	1	0	0	0	0	0	0	0	0	0	0	0
chr15_87370304_87370804	chr15	87370304	87370804	Distal Intergenic	ENSG00000259527	LINC00052	long intergenic non-protein coding RNA 52 [Source:HGNC Symbol;Acc:HGNC:26455]	206125	-206125	1	0		1	0	0	0	0	0	0	0	0	0	0	0	0	0	0	1	0	0	0
chr1_215361526_215362026	chr1	215361526	215362026	Distal Intergenic	ENSG00000136636	KCTD3	potassium channel tetramerization domain containing 3 [Source:HGNC Symbol;Acc:HGNC:21305]	205366	-205366	1	0		1	0	0	0	0	0	0	0	0	0	0	0	0	1	0	0	0	0	0
chr20_41823221_41823721	chr20	41823221	41823721	Distal Intergenic	ENSG00000124177	CHD6	chromodomain helicase DNA binding protein 6 [Source:HGNC Symbol;Acc:HGNC:19057]	204728	-204728	1	1	HDAC3_Q4	0	0	1	0	0	0	0	0	0	0	0	0	0	0	1	0	0	0	0
chr1_215362434_215362934	chr1	215362434	215362934	Distal Intergenic	ENSG00000136636	KCTD3	potassium channel tetramerization domain containing 3 [Source:HGNC Symbol;Acc:HGNC:21305]	204458	-204458	1	0		0	0	0	0	0	0	0	0	0	0	0	0	0	1	0	0	0	0	0
chr11_80967240_80967740	chr11	80967240	80967740	Distal Intergenic	ENSG00000255178	LINC02720	long intergenic non-protein coding RNA 2720 [Source:HGNC Symbol;Acc:HGNC:54237]	204415	-204415	1	1	HDAC3_Q1	0	0	1	0	0	0	0	0	0	0	0	0	0	1	0	0	0	0	0
chr20_52416111_52416611	chr20	52416111	52416611	Intron (ENST00000454600.1/101927700, intron 4 of 6)	ENSG00000234948	LINC01524	long intergenic non-protein coding RNA 1524 [Source:HGNC Symbol;Acc:HGNC:51228]	204227	-204227	1	1	HDAC3_Q1	0	1	1	1	0	0	0	0	0	0	0	0	0	1	0	0	0	0	0
chr20_41822374_41822874	chr20	41822374	41822874	Distal Intergenic	ENSG00000124177	CHD6	chromodomain helicase DNA binding protein 6 [Source:HGNC Symbol;Acc:HGNC:19057]	203881	-203881	1	0		1	0	0	0	0	0	0	0	0	0	0	0	0	0	1	0	0	0	0
chr16_78992011_78992511	chr16	78992011	78992511	Intron (ENST00000566780.5/51741, intron 8 of 8)	ENSG00000186153	WWOX	WW domain containing oxidoreductase [Source:HGNC Symbol;Acc:HGNC:12799]	203848	-203848	1	1	HDAC3_Q2	0	1	1	1	0	0	0	0	0	0	0	0	0	1	0	0	0	0	0
chr20_52416856_52417356	chr20	52416856	52417356	Intron (ENST00000454600.1/101927700, intron 4 of 6)	ENSG00000234948	LINC01524	long intergenic non-protein coding RNA 1524 [Source:HGNC Symbol;Acc:HGNC:51228]	203482	-203482	1	0		1	0	0	0	0	0	0	0	0	0	0	0	0	1	0	0	0	0	0
chr16_83305658_83306158	chr16	83305658	83306158	Intron (ENST00000567109.5/1012, intron 5 of 13)	ENSG00000263785	MIR3182	microRNA 3182 [Source:HGNC Symbol;Acc:HGNC:38317]	202188	-202188	1	0		1	0	0	0	0	0	0	0	0	0	0	0	0	0	1	0	0	0	0
chr15_93660698_93661198	chr15	93660698	93661198	Intron (ENST00000554318.2/ENST00000554318.2, intron 3 of 3)	ENSG00000258476	LINC02207	long intergenic non-protein coding RNA 2207 [Source:HGNC Symbol;Acc:HGNC:53073]	201911	-201911	1	0		1	0	0	0	0	0	0	0	0	0	0	0	0	0	1	0	0	0	0
chr13_31537657_31538157	chr13	31537657	31538157	Distal Intergenic	ENSG00000133105	RXFP2	relaxin family peptide receptor 2 [Source:HGNC Symbol;Acc:HGNC:17318]	201385	-201385	1	0		0	0	0	0	0.188	0	0	0	0	0	0	0	0	0.812	0	0	0	0	0
chr2_65633814_65634314	chr2	65633814	65634314	Intron (ENST00000606978.5/ENST00000606978.5, intron 4 of 9)	ENSG00000198369	SPRED2	sprouty related EVH1 domain containing 2 [Source:HGNC Symbol;Acc:HGNC:17722]	201178	-201178	1	1	HDAC3_Q1	1	1	1	1	0	0	0	0	0	0	0	0	0	1	0	0	0	0	0
chr7_67819990_67820490	chr7	67819990	67820490	Distal Intergenic	ENSG00000225209	AC092637.1	novel transcript	199763	-199763	1	0		1	0	0	0	0	0	0	0	0	0	0	0	0	0	1	0	0	0	0
chr12_75710756_75711256	chr12	75710756	75711256	Intron (ENST00000552856.1/ENST00000552856.1, intron 2 of 4)	ENSG00000111615	KRR1	KRR1 small subunit processome component homolog [Source:HGNC Symbol;Acc:HGNC:5176]	199121	-199121	1	0		0	0	0	0	0	1	0	0	0	0	0	0	0	0	0	0	0	0	0
chr17_54699796_54700649	chr17	54699796	54700649	Distal Intergenic	ENSG00000141198	TOM1L1	target of myb1 like 1 membrane trafficking protein [Source:HGNC Symbol;Acc:HGNC:11983]	198738	-198738	1	1	HDAC3_Q1	0	1	1	1	0	0	0	0	0	0	0	0	0	0.284877	0	0.480656	0	0	0.234467
chr2_65630990_65631490	chr2	65630990	65631490	Intron (ENST00000606978.5/ENST00000606978.5, intron 4 of 9)	ENSG00000198369	SPRED2	sprouty related EVH1 domain containing 2 [Source:HGNC Symbol;Acc:HGNC:17722]	198354	-198354	1	0		1	0	0	0	0	0	0	0	0	0	0	0	0	1	0	0	0	0	0
chr12_117310604_117311104	chr12	117310604	117311104	Intron (ENST00000317775.10/4842, intron 3 of 28)	ENSG00000089250	NOS1	nitric oxide synthase 1 [Source:HGNC Symbol;Acc:HGNC:7872]	19970	19970	0	1	HDAC3_Q1	0	1	1	1	0	0	0	0	0	0	0	0	0	1	0	0	0	0	0
chr3_8210302_8210802	chr3	8210302	8210802	Intron (ENST00000446281.5/100288428, intron 3 of 5)	ENSG00000227110	LMCD1-AS1	LMCD1 antisense RNA 1 [Source:HGNC Symbol;Acc:HGNC:44477]	193996	-193996	1	1	HDAC3_Q2	0	0	1	0	0	0	0	0	0	0	0	0	0	0	1	0	0	0	0
chr8_139107802_139108302	chr8	139107802	139108302	Distal Intergenic	ENSG00000169436	COL22A1	collagen type XXII alpha 1 chain [Source:HGNC Symbol;Acc:HGNC:22989]	193797	-193797	1	0		1	0	1	0	0	0	0	0	0	0	0	0	0	1	0	0	0	0	0
chr16_80347047_80347547	chr16	80347047	80347547	Intron (ENST00000568776.5/102724084, intron 2 of 5)	ENSG00000168589	DYNLRB2	dynein light chain roadblock-type 2 [Source:HGNC Symbol;Acc:HGNC:15467]	193187	-193187	1	0		1	0	0	0	0	0	0	0	0	0	0	0	0	1	0	0	0	0	0
chr2_71742896_71743396	chr2	71742896	71743396	Distal Intergenic	ENSG00000135636	DYSF	dysferlin [Source:HGNC Symbol;Acc:HGNC:3097]	132118	132118	0	1	HDAC3_Q1	0	1	1	1	1	0	0	0	0	0	0	0	0	0	0	0	0	0	0
chr20_41811446_41811946	chr20	41811446	41811946	Distal Intergenic	ENSG00000124177	CHD6	chromodomain helicase DNA binding protein 6 [Source:HGNC Symbol;Acc:HGNC:19057]	192953	-192953	1	0		1	0	1	0	0	0	0	1	0	0	0	0	0	0	0	0	0	0	0
chr20_55217916_55218416	chr20	55217916	55218416	Distal Intergenic	ENSG00000235166	LINC01440	long intergenic non-protein coding RNA 1440 [Source:HGNC Symbol;Acc:HGNC:50762]	190482	-190482	1	0		0	0	1	0	0	0	0	0	0	0	0	0	0	0	1	0	0	0	0
chr16_80350030_80350530	chr16	80350030	80350530	Intron (ENST00000568776.5/102724084, intron 2 of 5)	ENSG00000168589	DYNLRB2	dynein light chain roadblock-type 2 [Source:HGNC Symbol;Acc:HGNC:15467]	190204	-190204	1	0		1	0	1	0	0	0	0	0	0	0	0	0	0	0.146	0.854	0	0	0	0
chr13_31548883_31549383	chr13	31548883	31549383	Distal Intergenic	ENSG00000133105	RXFP2	relaxin family peptide receptor 2 [Source:HGNC Symbol;Acc:HGNC:17318]	190159	-190159	1	0		1	0	0	0	0	0	0	0	0	0	0	0	0	0	1	0	0	0	0
chr20_60889441_60890159	chr20	60889441	60890159	Distal Intergenic	ENSG00000229606	LINC01718	long intergenic non-protein coding RNA 1718 [Source:HGNC Symbol;Acc:HGNC:52505]	188981	-188981	1	1	HDAC3_Q4	0	0	1	0	0	0	0	0	0	0	0	0	0	0	1	0	0	0	0
chr17_51936840_51937340	chr17	51936840	51937340	Intron (ENST00000570565.5/56934, intron 2 of 8)	ENSG00000154975	CA10	carbonic anhydrase 10 [Source:HGNC Symbol;Acc:HGNC:1369]	188297	-188297	1	1	HDAC3_Q4	0	1	1	1	0	0	0	0	0	0	0	0	0	0	1	0	0	0	0
chr8_77188992_77189492	chr8	77188992	77189492	Distal Intergenic	ENSG00000164751	PEX2	peroxisomal biogenesis factor 2 [Source:HGNC Symbol;Acc:HGNC:9717]	187949	-187949	1	0		1	0	0	0	0	0	0	0	0	0	0	0	0	1	0	0	0	0	0
chr14_86718067_86718567	chr14	86718067	86718567	Distal Intergenic	ENSG00000258804	LINC01148	long intergenic non-protein coding RNA 1148 [Source:HGNC Symbol;Acc:HGNC:27507]	187211	-187211	1	0		1	0	1	0	0	0	0	0	0	0	0	0	0	1	0	0	0	0	0
chr1_215379741_215380241	chr1	215379741	215380241	Distal Intergenic	ENSG00000136636	KCTD3	potassium channel tetramerization domain containing 3 [Source:HGNC Symbol;Acc:HGNC:21305]	187151	-187151	1	1	HDAC3_Q3	0	0	1	0	0.632	0	0	0	0	0	0	0	0	0	0	0.368	0	0	0
chr8_110161722_110162222	chr8	110161722	110162222	Distal Intergenic	ENSG00000164794	KCNV1	potassium voltage-gated channel modifier subfamily V member 1 [Source:HGNC Symbol;Acc:HGNC:18861]	185876	-185876	1	0		1	0	0	0	0	0	0	0	0	0	0	0	0	1	0	0	0	0	0
chr15_87390856_87391356	chr15	87390856	87391356	Distal Intergenic	ENSG00000259527	LINC00052	long intergenic non-protein coding RNA 52 [Source:HGNC Symbol;Acc:HGNC:26455]	185573	-185573	1	0		1	0	0	0	0	0	0.374	0.4	0	0	0	0	0	0.226	0	0	0	0	0
chr12_97245042_97245542	chr12	97245042	97245542	Distal Intergenic	ENSG00000255794	RMST	rhabdomyosarcoma 2 associated transcript [Source:HGNC Symbol;Acc:HGNC:29893]	185342	-185342	1	0		1	0	1	0	0	0	0	0	0	0	0	0	0	1	0	0	0	0	0
chr17_52676397_52677060	chr17	52676397	52677060	Distal Intergenic	ENSG00000226364	LINC02089	long intergenic non-protein coding RNA 2089 [Source:HGNC Symbol;Acc:HGNC:52940]	185061	-185061	1	1	HDAC3_Q4	1	0	0	0	0	0	0	0	0	0	0	0	0	0	0	1	0	0	0
chr7_120557532_120558032	chr7	120557532	120558032	Intron (ENST00000331113.8/3751, intron 1 of 5)	ENSG00000184408	KCND2	potassium voltage-gated channel subfamily D member 2 [Source:HGNC Symbol;Acc:HGNC:6238]	182812	-182812	1	1	HDAC3_Q4	0	0	1	0	0	0	0	0	0	0	0	0	0	1	0	0	0	0	0
chr20_60895972_60896472	chr20	60895972	60896472	Distal Intergenic	ENSG00000229606	LINC01718	long intergenic non-protein coding RNA 1718 [Source:HGNC Symbol;Acc:HGNC:52505]	182668	-182668	1	1	HDAC3_Q3	1	0	0	0	0	0	0	0	0	0	0	0	0	0	1	0	0	0	0
chr20_52437855_52438355	chr20	52437855	52438355	Intron (ENST00000454600.1/101927700, intron 4 of 6)	ENSG00000234948	LINC01524	long intergenic non-protein coding RNA 1524 [Source:HGNC Symbol;Acc:HGNC:51228]	182483	-182483	1	1	HDAC3_Q4	1	0	0	0	0.188	0	0	0	0	0	0	0	0	0	0.812	0	0	0	0
chr17_53640127_53640627	chr17	53640127	53640627	Intron (ENST00000650577.1/ENST00000650577.1, intron 4 of 6)	ENSG00000141200	KIF2B	kinesin family member 2B [Source:HGNC Symbol;Acc:HGNC:29443]	182274	-182274	1	0		0	0	0	0	0	0	0	0	0	0	0	0	0	1	0	0	0	0	0
chr16_80359003_80359503	chr16	80359003	80359503	Intron (ENST00000568776.5/102724084, intron 2 of 5)	ENSG00000168589	DYNLRB2	dynein light chain roadblock-type 2 [Source:HGNC Symbol;Acc:HGNC:15467]	181231	-181231	1	0		1	0	0	0	0.2	0	0	0	0	0	0	0	0	0.8	0	0	0	0	0
chr8_141994922_141995422	chr8	141994922	141995422	Distal Intergenic	ENSG00000265247	MIR4472-1	microRNA 4472-1 [Source:HGNC Symbol;Acc:HGNC:41644]	180917	-180917	1	1	HDAC3_Q1	1	1	1	1	0	0	0	0	0	0	0	0	0	0	1	0	0	0	0
chr16_82348922_82349422	chr16	82348922	82349422	Distal Intergenic	ENSG00000135698	MPHOSPH6	M-phase phosphoprotein 6 [Source:HGNC Symbol;Acc:HGNC:7214]	178697	-178697	1	0		1	0	0	0	0	0	0	0	0	0	0	0	0	0	1	0	0	0	0
chr2_142699472_142699972	chr2	142699472	142699972	Distal Intergenic	ENSG00000115919	KYNU	kynureninase [Source:HGNC Symbol;Acc:HGNC:6469]	177526	-177526	1	0		1	0	0	0	0	0	1	0	0	0	0	0	0	0	0	0	0	0	0
chr3_86304326_86304826	chr3	86304326	86304826	Distal Intergenic	ENSG00000241328	LINC02070	long intergenic non-protein coding RNA 2070 [Source:HGNC Symbol;Acc:HGNC:52916]	177117	-177117	1	0		1	0	0	0	0	0	0	0	0	0	0	0	0	1	0	0	0	0	0
chr1_191405455_191405955	chr1	191405455	191405955	Distal Intergenic	ENSG00000233882	LINC01680	long intergenic non-protein coding RNA 1680 [Source:HGNC Symbol;Acc:HGNC:52467]	176989	-176989	1	0		1	0	1	0	0	0	0	0	0	0	0	0	0	1	0	0	0	0	0
chr17_53645433_53645933	chr17	53645433	53645933	Intron (ENST00000650577.1/ENST00000650577.1, intron 4 of 6)	ENSG00000141200	KIF2B	kinesin family member 2B [Source:HGNC Symbol;Acc:HGNC:29443]	176968	-176968	1	0		0	0	1	0	0	0	0	0	0	0	0	0	0	1	0	0	0	0	0
chr1_191981046_191981546	chr1	191981046	191981546	Intron (ENST00000430776.2/ENST00000430776.2, intron 5 of 5)	ENSG00000150681	RGS18	regulator of G protein signaling 18 [Source:HGNC Symbol;Acc:HGNC:14261]	176911	-176911	1	0		1	0	0	0	0	0	0	0	0	0	0	0	0	0	0	1	0	0	0
chr17_66593761_66594261	chr17	66593761	66594261	Intron (ENST00000578063.5/5578, intron 3 of 9)	ENSG00000264630	PRKCA-AS1	PRKCA antisense RNA 1 [Source:HGNC Symbol;Acc:HGNC:51347]	176908	-176908	1	1	HDAC3_Q3	0	0	1	0	0	0	0	0	0	1	0	0	0	0	0	0	0	0	0
chr9_119758251_119758751	chr9	119758251	119758751	Distal Intergenic	ENSG00000261432	LINC01613	long intergenic non-protein coding RNA 1613 [Source:HGNC Symbol;Acc:HGNC:51842]	176302	-176302	1	0		1	0	0	0	0	0	0	0	0	0	0	0	0	0	1	0	0	0	0
chr12_98171112_98171612	chr12	98171112	98171612	Intron (ENST00000548344.1/ENST00000548344.1, intron 2 of 4)	ENSG00000263890	MIR4303	microRNA 4303 [Source:HGNC Symbol;Acc:HGNC:38256]	175665	-175665	1	1	HDAC3_Q1	1	1	1	1	0	0	0	0	0	0	0	0	0	1	0	0	0	0	0
chr15_91678410_91678910	chr15	91678410	91678910	Distal Intergenic	ENSG00000176463	SLCO3A1	solute carrier organic anion transporter family member 3A1 [Source:HGNC Symbol;Acc:HGNC:10952]	174785	-174785	1	1	HDAC3_Q1	0	1	1	1	0	0	0	0	0	0	0	0	0	1	0	0	0	0	0
chr3_148523122_148523622	chr3	148523122	148523622	Intron (ENST00000648979.1/ENST00000648979.1, intron 1 of 5)	ENSG00000144891	AGTR1	angiotensin II receptor type 1 [Source:HGNC Symbol;Acc:HGNC:336]	174162	-174162	1	1	HDAC3_Q4	1	1	1	1	0	0	0	0	0	0	0	0	0	1	0	0	0	0	0
chr1_215897888_215898388	chr1	215897888	215898388	Intron (ENST00000414995.1/ENST00000414995.1, intron 1 of 1)	ENSG00000233620	AC093581.1	novel transcript	174077	-174077	1	1	HDAC3_Q2	1	1	1	1	0	0	0	0	0	0	0	0	0	0	1	0	0	0	0
chr14_66237249_66237749	chr14	66237249	66237749	Intron (ENST00000556361.1/ENST00000556361.1, intron 2 of 3)	ENSG00000196553	CCDC196	coiled-coil domain containing 196 [Source:HGNC Symbol;Acc:HGNC:20100]	173955	-173955	1	1	HDAC3_Q1	0	0	1	0	0	0	0	0	0	0	0	0	0	0	1	0	0	0	0
chr5_53305831_53306466	chr5	53305831	53306466	Intron (ENST00000648942.1/ENST00000648942.1, intron 3 of 4)	ENSG00000134363	FST	follistatin [Source:HGNC Symbol;Acc:HGNC:3971]	173943	-173943	1	1	HDAC3_Q1	0	1	1	1	0	0	0	0	0	0	0	0	0	0.848819	0	0.151181	0	0	0
chr16_7158319_7158819	chr16	7158319	7158819	Intron (ENST00000641259.1/54715, intron 7 of 19)	ENSG00000078328	RBFOX1	RNA binding fox-1 homolog 1 [Source:HGNC Symbol;Acc:HGNC:18222]	173931	-173931	1	1	HDAC3_Q4	0	1	1	1	0	0	0	0	0	0	0	0	0	0	1	0	0	0	0
chr12_98167392_98167892	chr12	98167392	98167892	Intron (ENST00000548344.1/ENST00000548344.1, intron 2 of 4)	ENSG00000263890	MIR4303	microRNA 4303 [Source:HGNC Symbol;Acc:HGNC:38256]	171945	-171945	1	0		0	0	0	0	0	0	0	0	0	0	0	0	0	1	0	0	0	0	0
chr12_63322875_63323375	chr12	63322875	63323375	Intron (ENST00000551729.2/ENST00000551729.2, intron 1 of 1)	ENSG00000166148	AVPR1A	arginine vasopressin receptor 1A [Source:HGNC Symbol;Acc:HGNC:895]	171934	-171934	1	0		1	0	0	0	0	0	0	0	0	0	0	0	0	0	1	0	0	0	0
chr15_94683095_94683595	chr15	94683095	94683595	Distal Intergenic	ENSG00000277654	AC087633.2	glioma tumor suppressor candidate region gene 2 (GLTSCR2) pseudogene	171879	-171879	1	0		0	0	0	0	0	0	0	0.848	0	0	0	0	0	0.152	0	0	0	0	0
chr7_83820930_83821430	chr7	83820930	83821430	Distal Intergenic	ENSG00000170381	SEMA3E	semaphorin 3E [Source:HGNC Symbol;Acc:HGNC:10727]	171818	-171818	1	1	HDAC3_Q4	1	0	1	0	0	0	0	0	0	0	0	0	0	1	0	0	0	0	0
chr14_68215383_68215883	chr14	68215383	68215883	Intron (ENST00000479335.5/5890, intron 8 of 11)	ENSG00000182185	RAD51B	RAD51 paralog B [Source:HGNC Symbol;Acc:HGNC:9822]	171254	-171254	1	0		1	0	1	0	0	0	0	0	0	0	0	0	0	1	0	0	0	0	0
chr12_33610592_33611092	chr12	33610592	33611092	Distal Intergenic	ENSG00000110975	SYT10	synaptotagmin 10 [Source:HGNC Symbol;Acc:HGNC:19266]	170774	-170774	1	0		0	0	0	0	0	0	1	0	0	0	0	0	0	0	0	0	0	0	0
chr3_22542055_22542555	chr3	22542055	22542555	Distal Intergenic	ENSG00000151789	ZNF385D	zinc finger protein 385D [Source:HGNC Symbol;Acc:HGNC:26191]	168863	-168863	1	0		1	0	0	0	0	0	0	0	0	0	0	0	0	0	0	1	0	0	0
chr7_109052246_109052746	chr7	109052246	109052746	Distal Intergenic	ENSG00000205174	C7orf66	chromosome 7 open reading frame 66 [Source:HGNC Symbol;Acc:HGNC:33712]	167660	-167660	1	1	HDAC3_Q3	1	1	1	1	0	0	0	0	0	0	0	0	0	0	1	0	0	0	0
chr14_85767243_85767743	chr14	85767243	85767743	Distal Intergenic	ENSG00000258733	LINC02328	long intergenic non-protein coding RNA 2328 [Source:HGNC Symbol;Acc:HGNC:53248]	166967	-166967	1	0		1	0	0	0	0	0	0	0	0	0	0	0	0	1	0	0	0	0	0
chr14_45419546_45420046	chr14	45419546	45420046	Distal Intergenic	ENSG00000129534	MIS18BP1	MIS18 binding protein 1 [Source:HGNC Symbol;Acc:HGNC:20190]	166007	-166007	1	0		1	0	0	0	0	0	0	0	0	0	0	0	0	1	0	0	0	0	0
chr5_25022962_25023462	chr5	25022962	25023462	Distal Intergenic	ENSG00000245662	LINC02211	long intergenic non-protein coding RNA 2211 [Source:HGNC Symbol;Acc:HGNC:53078]	164338	-164338	1	1	HDAC3_Q1	1	1	1	1	0	0	0	0	0	0	0	0	0	1	0	0	0	0	0
chr8_105153859_105154359	chr8	105153859	105154359	Intron (ENST00000518180.1/23414, intron 3 of 4)	ENSG00000169946	ZFPM2	zinc finger protein, FOG family member 2 [Source:HGNC Symbol;Acc:HGNC:16700]	164333	-164333	1	0		1	0	0	0	0	0	0	0	0	0	0	0	0	0	1	0	0	0	0
chr5_61898617_61899117	chr5	61898617	61899117	Distal Intergenic	ENSG00000251575	C5orf64-AS1	C5orf64 antisense RNA 1 [Source:HGNC Symbol;Acc:HGNC:52969]	162949	-162949	1	0		1	0	0	0	0	0	0	0	0	0	0	0	0	1	0	0	0	0	0
chr7_113281224_113281724	chr7	113281224	113281724	Distal Intergenic	ENSG00000214194	SMIM30	small integral membrane protein 30 [Source:HGNC Symbol;Acc:HGNC:48953]	162612	-162612	1	1	HDAC3_Q3	0	0	0	0	0	0.242	0	0.758	0	0	0	0	0	0	0	0	0	0	0
chr2_204383286_204383786	chr2	204383286	204383786	Distal Intergenic	ENSG00000116117	PARD3B	par-3 family cell polarity regulator beta [Source:HGNC Symbol;Acc:HGNC:14446]	162007	-162007	1	1	HDAC3_Q3	1	0	1	0	0	0	0	0	0	0	0	0	0	1	0	0	0	0	0
chr16_72337699_72338199	chr16	72337699	72338199	Intron (ENST00000624829.3/101927957, intron 9 of 13)	ENSG00000118557	PMFBP1	polyamine modulated factor 1 binding protein 1 [Source:HGNC Symbol;Acc:HGNC:17728]	160822	-160822	1	1	HDAC3_Q4	0	1	1	1	0	0	0	0	0	0	0	0	0	0	0	1	0	0	0
chr13_47057875_47058375	chr13	47057875	47058375	Distal Intergenic	ENSG00000102468	HTR2A	5-hydroxytryptamine receptor 2A [Source:HGNC Symbol;Acc:HGNC:5293]	160800	-160800	1	0		1	0	1	0	0	0	0	1	0	0	0	0	0	0	0	0	0	0	0
chr7_106447051_106447551	chr7	106447051	106447551	Intron (ENST00000490856.5/ENST00000490856.5, intron 4 of 4)	ENSG00000105835	NAMPT	nicotinamide phosphoribosyltransferase [Source:HGNC Symbol;Acc:HGNC:30092]	160726	-160726	1	1	HDAC3_Q3	1	1	1	1	0	0	0	0	0	0	0	0	0	0.206	0	0.794	0	0	0
chr17_51908588_51909088	chr17	51908588	51909088	Intron (ENST00000570565.5/56934, intron 3 of 8)	ENSG00000154975	CA10	carbonic anhydrase 10 [Source:HGNC Symbol;Acc:HGNC:1369]	160045	-160045	1	0		1	0	0	0	0	0	0	0	0	0	0	0	0	0	1	0	0	0	0
chr20_60918983_60919483	chr20	60918983	60919483	Distal Intergenic	ENSG00000229606	LINC01718	long intergenic non-protein coding RNA 1718 [Source:HGNC Symbol;Acc:HGNC:52505]	159657	-159657	1	0		0	0	0	0	0	0	0	0	0	0	0	0	0	0	1	0	0	0	0
chr16_83147889_83148389	chr16	83147889	83148389	Intron (ENST00000567109.5/1012, intron 4 of 13)	ENSG00000260832	AC125793.1	novel transcript, antisense to CDH13	157592	-157592	1	1	HDAC3_Q4	0	0	0	0	0	0	0	0	0	0	0	0	0	0	1	0	0	0	0
chr7_142429780_142430280	chr7	142429780	142430280	Distal Intergenic	ENSG00000186163	AC245088.1	trypsinogen-like pseudogene	157546	-157546	1	0		0	0	0	0	0	0	0	0	0	0	0	0	0	0	0	0	0	0	0
chr15_87144958_87145458	chr15	87144958	87145458	Distal Intergenic	ENSG00000259620	AC016987.1	novel transcript, antisense to AGBL1	156533	-156533	1	0		0	0	1	0	0	1	0	0	0	0	0	0	0	0	0	0	0	0	0
chr13_47053468_47053968	chr13	47053468	47053968	Distal Intergenic	ENSG00000102468	HTR2A	5-hydroxytryptamine receptor 2A [Source:HGNC Symbol;Acc:HGNC:5293]	156393	-156393	1	0		1	0	0	0	0	0	0	0	0	0	0	0	0	0	1	0	0	0	0
chr8_82755239_82755739	chr8	82755239	82755739	Distal Intergenic	ENSG00000254394	AC060765.2	novel transcript	156365	-156365	1	1	HDAC3_Q1	0	1	1	1	0	0	0	0	0	0	0	0	0	1	0	0	0	0	0
chr7_82599363_82599863	chr7	82599363	82599863	Distal Intergenic	ENSG00000153956	CACNA2D1	calcium voltage-gated channel auxiliary subunit alpha2delta 1 [Source:HGNC Symbol;Acc:HGNC:1399]	155566	-155566	1	1	HDAC3_Q2	0	1	1	1	0	0	0	0	0	0	0	0	0	1	0	0	0	0	0
chr20_60924294_60924794	chr20	60924294	60924794	Distal Intergenic	ENSG00000229606	LINC01718	long intergenic non-protein coding RNA 1718 [Source:HGNC Symbol;Acc:HGNC:52505]	154346	-154346	1	0		0	0	0	0	0	0	0	0	0	0	0	0	0	0	1	0	0	0	0
chr20_41771418_41771918	chr20	41771418	41771918	Distal Intergenic	ENSG00000124177	CHD6	chromodomain helicase DNA binding protein 6 [Source:HGNC Symbol;Acc:HGNC:19057]	152925	-152925	1	1	HDAC3_Q4	0	1	1	1	0	0	0	0	0	0	0	0	0	0	1	0	0	0	0
chr20_60925752_60926252	chr20	60925752	60926252	Distal Intergenic	ENSG00000229606	LINC01718	long intergenic non-protein coding RNA 1718 [Source:HGNC Symbol;Acc:HGNC:52505]	152888	-152888	1	0		0	0	0	0	0	0	0	0	0	0	0	0	0	0	1	0	0	0	0
chr12_98148288_98148788	chr12	98148288	98148788	Intron (ENST00000548344.1/ENST00000548344.1, intron 2 of 4)	ENSG00000263890	MIR4303	microRNA 4303 [Source:HGNC Symbol;Acc:HGNC:38256]	152841	-152841	1	0		1	0	0	0	0	0	0.732	0	0	0	0	0	0	0.268	0	0	0	0	0
chr6_21047849_21048349	chr6	21047849	21048349	Intron (ENST00000274695.8/54901, intron 11 of 15)	ENSG00000145996	CDKAL1	CDK5 regulatory subunit associated protein 1 like 1 [Source:HGNC Symbol;Acc:HGNC:21050]	152463	-152463	1	0		0	0	0	0	0	0	0	0	0	0	0	0	0	1	0	0	0	0	0
chr8_81994972_81995472	chr8	81994972	81995472	Distal Intergenic	ENSG00000104497	SNX16	sorting nexin 16 [Source:HGNC Symbol;Acc:HGNC:14980]	152107	-152107	1	0		0	0	1	0	0	0	0	0	0	0	0	0	0	1	0	0	0	0	0
chr1_217288582_217289082	chr1	217288582	217289082	Distal Intergenic	ENSG00000196482	ESRRG	estrogen related receptor gamma [Source:HGNC Symbol;Acc:HGNC:3474]	150828	-150828	1	0		1	0	1	0	0	0	0	0	0	0	0	0	0	0.048	0	0.952	0	0	0
chr20_55257837_55258337	chr20	55257837	55258337	Distal Intergenic	ENSG00000235166	LINC01440	long intergenic non-protein coding RNA 1440 [Source:HGNC Symbol;Acc:HGNC:50762]	150561	-150561	1	0		0	0	0	0	0	0	0	0	0	0	0	0	0	0	1	0	0	0	0
chr10_8748441_8748941	chr10	8748441	8748941	Distal Intergenic	ENSG00000234752	LINC02676	long intergenic non-protein coding RNA 2676 [Source:HGNC Symbol;Acc:HGNC:54170]	149048	-149048	1	1	HDAC3_Q4	1	0	1	0	0	0	1	0	0	0	0	0	0	0	0	0	0	0	0
chr20_55259503_55260003	chr20	55259503	55260003	Distal Intergenic	ENSG00000235166	LINC01440	long intergenic non-protein coding RNA 1440 [Source:HGNC Symbol;Acc:HGNC:50762]	148895	-148895	1	0		0	0	1	0	0	0	0	0	0	0	0	0	0	0	1	0	0	0	0
chr8_110124503_110125017	chr8	110124503	110125017	Distal Intergenic	ENSG00000164794	KCNV1	potassium voltage-gated channel modifier subfamily V member 1 [Source:HGNC Symbol;Acc:HGNC:18861]	148657	-148657	1	0		1	0	0	0	0	0	0	0	0	0	0	0	0	1	0	0	0	0	0
chr8_104075655_104076155	chr8	104075655	104076155	Intron (ENST00000504942.6/9699, intron 19 of 23)	ENSG00000176406	RIMS2	regulating synaptic membrane exocytosis 2 [Source:HGNC Symbol;Acc:HGNC:17283]	147180	-147180	1	0		0	1	1	1	0	0	0	0	0	0	0	0	0	0	1	0	0	0	0
chr8_76259952_76260452	chr8	76259952	76260452	Distal Intergenic	ENSG00000254300	LINC01111	long intergenic non-protein coding RNA 1111 [Source:HGNC Symbol;Acc:HGNC:49237]	146202	-146202	1	1	HDAC3_Q3	1	0	1	0	0	0	0	0	0	0	0	0	0	1	0	0	0	0	0
chr14_55971696_55972196	chr14	55971696	55972196	Distal Intergenic	ENSG00000139946	PELI2	pellino E3 ubiquitin protein ligase family member 2 [Source:HGNC Symbol;Acc:HGNC:8828]	145618	-145618	1	1	HDAC3_Q4	1	1	1	1	0	0	0	0	0	0	0	0	0	1	0	0	0	0	0
chr14_54251075_54251575	chr14	54251075	54251575	Distal Intergenic	ENSG00000100526	CDKN3	cyclin dependent kinase inhibitor 3 [Source:HGNC Symbol;Acc:HGNC:1791]	145274	-145274	1	1	HDAC3_Q4	1	1	1	1	0	0	1	0	0	0	0	0	0	0	0	0	0	0	0
[truncated: 6,168 more rows]

## Sheet: D_Enrichment
Gene Class	Term	Overlap	P.value	Adjusted.P.value	Odds.Ratio	Combined.Score	Genes	Library
[truncated: 881 more rows]

[truncated: 3 more sheets: E_Motif_Enrichment, F_Motif_HOMER, G_Overlap_ChIPseq]
