# Supplementary material for: Nonproteolytic ubiquitination regulates chromatin occupancy by the NCoR/SMRT/HDAC3 corepressor complex in MCF-7 breast cancer cells
Source: Proc Natl Acad Sci U S A. 2025 Apr 30;122(18):e2502805122. doi: 10.1073/pnas.2502805122 (PMC12067245; doi:10.1073/pnas.2502805122)
Supplement: Supplementary file 2 — Dataset S02 (XLSX) [file pnas.2502805122.sd02.xlsx]

## Sheet: A_GPS2_KO_DE_genes
			Filtering criteria		Median expression		Average expression		DESeq2 analysis			TAB2 KO
ID	Symbol	Description	Median > 1	adj. p < 0.001	WT	GPS2 KO	WT	GPS2 KO	log2FC	p-value	adj. p-value	logFC	P.Value
ENSG00000159840	ZYX	zyxin [Source:HGNC Symbol;Acc:HGNC:13200]	Yes	Yes	66.85	26.39	66.97	26.27	-1.34	6.87607e-82	1.51536e-79	NA	NA
ENSG00000070476	ZXDC	ZXD family zinc finger C [Source:HGNC Symbol;Acc:HGNC:28160]	Yes	Yes	12.01	14.09	12.07	14.05	0.23	0.000117692	0.00064027	NA	NA
ENSG00000122952	ZWINT	ZW10 interacting kinetochore protein [Source:HGNC Symbol;Acc:HGNC:13195]	Yes	Yes	152.26	132.32	151.63	131.32	-0.2	4.28156e-05	0.000254482	NA	NA
ENSG00000214941	ZSWIM7	zinc finger SWIM-type containing 7 [Source:HGNC Symbol;Acc:HGNC:26993]	Yes	Yes	30.45	21.84	30.36	22.55	-0.42	2.36931e-06	1.77178e-05	NA	NA
ENSG00000132801	ZSWIM3	zinc finger SWIM-type containing 3 [Source:HGNC Symbol;Acc:HGNC:16157]	Yes	Yes	2.65	3.71	2.65	3.61	0.46	2.18629e-05	0.000136402	NA	NA
ENSG00000235109	ZSCAN31	zinc finger and SCAN domain containing 31 [Source:HGNC Symbol;Acc:HGNC:14097]	Yes	Yes	1.63	3.12	1.78	3.1	0.81	1.48751e-05	9.6003e-05	NA	NA
ENSG00000197062	ZSCAN26	zinc finger and SCAN domain containing 26 [Source:HGNC Symbol;Acc:HGNC:12978]	Yes	Yes	3.2	4.54	3.16	4.54	0.53	3.71475e-07	3.16542e-06	NA	NA
ENSG00000196812	ZSCAN16	zinc finger and SCAN domain containing 16 [Source:HGNC Symbol;Acc:HGNC:20813]	Yes	Yes	7.98	11.52	8.21	11.29	0.47	2.59676e-05	0.000159881	NA	NA
ENSG00000019995	ZRANB1	zinc finger RANBP2-type containing 1 [Source:HGNC Symbol;Acc:HGNC:18224]	Yes	Yes	13.06	10.83	13.15	10.77	-0.28	1.62473e-08	1.66769e-07	NA	NA
ENSG00000186187	ZNRF1	zinc and ring finger 1 [Source:HGNC Symbol;Acc:HGNC:18452]	Yes	Yes	169.48	151.03	168.2	150.65	-0.15	0.000102889	0.000566733	NA	NA
ENSG00000106400	ZNHIT1	zinc finger HIT-type containing 1 [Source:HGNC Symbol;Acc:HGNC:21688]	Yes	Yes	220.17	178.98	221.98	178.02	-0.31	1.00887e-07	9.35069e-07	NA	NA
ENSG00000124201	ZNFX1	zinc finger NFX1-type containing 1 [Source:HGNC Symbol;Acc:HGNC:29271]	Yes	Yes	20.09	14.32	19.95	14.22	-0.48	2.42263e-13	4.20527e-12	NA	NA
ENSG00000196267	ZNF836	zinc finger protein 836 [Source:HGNC Symbol;Acc:HGNC:34333]	Yes	Yes	3.27	4.99	3.04	5.08	0.77	3.48311e-05	0.000209967	NA	NA
ENSG00000188227	ZNF793	zinc finger protein 793 [Source:HGNC Symbol;Acc:HGNC:33115]	Yes	Yes	3.57	2.38	3.59	2.41	-0.56	3.20815e-08	3.16021e-07	NA	NA
ENSG00000267254	ZNF790-AS1	ZNF790 antisense RNA 1 [Source:HGNC Symbol;Acc:HGNC:27617]	Yes	Yes	4.16	2.83	4.21	2.89	-0.53	0.000171878	0.000897481	NA	NA
ENSG00000198556	ZNF789	zinc finger protein 789 [Source:HGNC Symbol;Acc:HGNC:27801]	Yes	Yes	14.68	11.48	14.97	10.53	-0.5	0.000164502	0.000863024	NA	NA
ENSG00000186376	ZNF75D	zinc finger protein 75D [Source:HGNC Symbol;Acc:HGNC:13145]	Yes	Yes	5.42	6.75	5.36	6.99	0.39	7.38601e-06	5.0603e-05	NA	NA
ENSG00000162086	ZNF75A	zinc finger protein 75a [Source:HGNC Symbol;Acc:HGNC:13146]	Yes	Yes	26.13	18.9	26	18.9	-0.45	1.03092e-09	1.23201e-08	NA	NA
ENSG00000172687	ZNF738	zinc finger protein 738 [Source:HGNC Symbol;Acc:HGNC:32469]	Yes	Yes	9.55	13.43	9.48	12.83	0.45	3.88932e-05	0.000232769	NA	NA
ENSG00000237440	ZNF737	zinc finger protein 737 [Source:HGNC Symbol;Acc:HGNC:32468]	Yes	Yes	4.03	7.15	4.17	7.16	0.8	3.89751e-07	3.30612e-06	NA	NA
ENSG00000183850	ZNF730	zinc finger protein 730 [Source:HGNC Symbol;Acc:HGNC:32470]	Yes	Yes	2.11	1.25	2.07	1.21	-0.76	0.000188374	0.000973217	NA	NA
ENSG00000160352	ZNF714	zinc finger protein 714 [Source:HGNC Symbol;Acc:HGNC:27124]	Yes	Yes	16.07	27.97	16.05	28.76	0.85	3.23822e-48	3.02041e-46	NA	NA
ENSG00000181135	ZNF707	zinc finger protein 707 [Source:HGNC Symbol;Acc:HGNC:27815]	Yes	Yes	16.37	26.26	17.35	27.17	0.66	6.50307e-17	1.53715e-15	NA	NA
ENSG00000120963	ZNF706	zinc finger protein 706 [Source:HGNC Symbol;Acc:HGNC:24992]	Yes	Yes	126.36	153.39	126.52	152.43	0.28	7.99336e-07	6.47272e-06	NA	NA
ENSG00000183779	ZNF703	zinc finger protein 703 [Source:HGNC Symbol;Acc:HGNC:25883]	Yes	Yes	33.71	45.41	33.83	45.27	0.43	5.0522e-21	1.60407e-19	NA	NA
ENSG00000147789	ZNF7	zinc finger protein 7 [Source:HGNC Symbol;Acc:HGNC:13139]	Yes	Yes	19.07	26.25	19.69	26.27	0.43	2.06667e-08	2.08915e-07	NA	NA
ENSG00000197472	ZNF695	zinc finger protein 695 [Source:HGNC Symbol;Acc:HGNC:30954]	Yes	Yes	9.35	12.39	9.66	12.6	0.4	0.000140273	0.00074614	NA	NA
ENSG00000156853	ZNF689	zinc finger protein 689 [Source:HGNC Symbol;Acc:HGNC:25173]	Yes	Yes	9.69	7.93	9.72	7.9	-0.29	0.000133786	0.000715361	NA	NA
ENSG00000143373	ZNF687	zinc finger protein 687 [Source:HGNC Symbol;Acc:HGNC:29277]	Yes	Yes	43.1	48.34	43.23	48.28	0.17	2.91868e-06	2.15041e-05	NA	NA
ENSG00000197124	ZNF682	zinc finger protein 682 [Source:HGNC Symbol;Acc:HGNC:28857]	Yes	Yes	6.62	4.25	6.8	3.73	-0.86	9.66215e-07	7.73213e-06	NA	NA
ENSG00000198551	ZNF627	zinc finger protein 627 [Source:HGNC Symbol;Acc:HGNC:30570]	Yes	Yes	11.94	16.82	11.69	16.68	0.52	4.47792e-13	7.59119e-12	NA	NA
ENSG00000213297	ZNF625-ZNF20	ZNF625-ZNF20 readthrough (NMD candidate) [Source:HGNC Symbol;Acc:HGNC:48368]	Yes	Yes	2.27	3.34	2.32	3.35	0.54	2.80573e-05	0.000171666	NA	NA
ENSG00000183309	ZNF623	zinc finger protein 623 [Source:HGNC Symbol;Acc:HGNC:29084]	Yes	Yes	13.17	19.1	13.1	18.93	0.54	3.10008e-21	9.94104e-20	NA	NA
ENSG00000167962	ZNF598	zinc finger protein 598, E3 ubiquitin ligase [Source:HGNC Symbol;Acc:HGNC:28079]	Yes	Yes	56.98	44.53	55.67	44.9	-0.3	6.77908e-06	4.67158e-05	NA	NA
ENSG00000269343	ZNF587B	zinc finger protein 587B [Source:HGNC Symbol;Acc:HGNC:37142]	Yes	Yes	6.25	3.93	6.53	4.16	-0.64	6.39686e-11	8.7043e-10	NA	NA
ENSG00000171425	ZNF581	zinc finger protein 581 [Source:HGNC Symbol;Acc:HGNC:25017]	Yes	Yes	23.85	32.43	23.74	31.96	0.44	6.49639e-08	6.1617e-07	NA	NA
ENSG00000213015	ZNF580	zinc finger protein 580 [Source:HGNC Symbol;Acc:HGNC:29473]	Yes	Yes	19.76	25.96	20.11	25.47	0.35	3.3598e-05	0.000203352	NA	NA
ENSG00000180938	ZNF572	zinc finger protein 572 [Source:HGNC Symbol;Acc:HGNC:26758]	Yes	Yes	10.3	14.26	10.26	14.34	0.5	5.7009e-13	9.54923e-12	NA	NA
ENSG00000167785	ZNF558	zinc finger protein 558 [Source:HGNC Symbol;Acc:HGNC:26422]	Yes	Yes	2.95	5.23	3.17	5.61	0.83	4.57715e-09	5.06347e-08	NA	NA
ENSG00000198131	ZNF544	zinc finger protein 544 [Source:HGNC Symbol;Acc:HGNC:16759]	Yes	Yes	30.07	37.7	28.86	38.53	0.43	1.46392e-09	1.7202e-08	NA	NA
ENSG00000171443	ZNF524	zinc finger protein 524 [Source:HGNC Symbol;Acc:HGNC:28322]	Yes	Yes	9.34	13.99	9.03	13.58	0.6	4.25671e-09	4.71827e-08	NA	NA
ENSG00000174586	ZNF497	zinc finger protein 497 [Source:HGNC Symbol;Acc:HGNC:23714]	Yes	Yes	2.9	4.12	2.98	4.32	0.54	7.14502e-05	0.000405998	NA	NA
ENSG00000256229	ZNF486	zinc finger protein 486 [Source:HGNC Symbol;Acc:HGNC:20807]	Yes	Yes	10.99	5.62	10.74	5.57	-0.94	1.17659e-30	5.94348e-29	NA	NA
ENSG00000198464	ZNF480	zinc finger protein 480 [Source:HGNC Symbol;Acc:HGNC:23305]	Yes	Yes	19.8	11.31	20.07	11.63	-0.78	1.59265e-11	2.30678e-10	NA	NA
ENSG00000181444	ZNF467	zinc finger protein 467 [Source:HGNC Symbol;Acc:HGNC:23154]	Yes	Yes	14.94	10.08	15.46	10.23	-0.59	1.3944e-20	4.30435e-19	NA	NA
ENSG00000148143	ZNF462	zinc finger protein 462 [Source:HGNC Symbol;Acc:HGNC:21684]	Yes	Yes	1.94	5.6	1.97	5.69	1.54	7.03994e-46	6.13375e-44	NA	NA
ENSG00000083838	ZNF446	zinc finger protein 446 [Source:HGNC Symbol;Acc:HGNC:21036]	Yes	Yes	6.26	8.96	6.27	9.27	0.58	7.78481e-08	7.31278e-07	NA	NA
ENSG00000167685	ZNF444	zinc finger protein 444 [Source:HGNC Symbol;Acc:HGNC:16052]	Yes	Yes	34.04	50.75	34.67	50.11	0.54	1.51274e-16	3.50139e-15	NA	NA
ENSG00000183621	ZNF438	zinc finger protein 438 [Source:HGNC Symbol;Acc:HGNC:21029]	Yes	Yes	1.66	2.69	1.74	2.68	0.63	5.83595e-06	4.07158e-05	NA	NA
ENSG00000125945	ZNF436	zinc finger protein 436 [Source:HGNC Symbol;Acc:HGNC:20814]	Yes	Yes	4.12	6.04	4.09	5.99	0.56	6.16552e-13	1.02891e-11	NA	NA
ENSG00000198521	ZNF43	zinc finger protein 43 [Source:HGNC Symbol;Acc:HGNC:13109]	Yes	Yes	9.95	6.23	9.94	6.39	-0.62	9.69208e-11	1.29145e-09	NA	NA
ENSG00000119725	ZNF410	zinc finger protein 410 [Source:HGNC Symbol;Acc:HGNC:20144]	Yes	Yes	44.81	54.67	44.96	55.6	0.32	7.72615e-10	9.39297e-09	NA	NA
ENSG00000186812	ZNF397	zinc finger protein 397 [Source:HGNC Symbol;Acc:HGNC:18818]	Yes	Yes	9.18	12.69	9.05	12.33	0.46	3.72675e-07	3.17084e-06	NA	NA
ENSG00000186918	ZNF395	zinc finger protein 395 [Source:HGNC Symbol;Acc:HGNC:18737]	Yes	Yes	14.18	25.72	14.1	25.75	0.88	1.31889e-68	2.17996e-66	NA	NA
ENSG00000144331	ZNF385B	zinc finger protein 385B [Source:HGNC Symbol;Acc:HGNC:26332]	Yes	Yes	2.63	15.32	2.7	14.67	2.45	4.19339e-90	1.12218e-87	NA	NA
ENSG00000161642	ZNF385A	zinc finger protein 385A [Source:HGNC Symbol;Acc:HGNC:17521]	Yes	Yes	5.02	3.62	5.13	3.58	-0.51	4.2625e-05	0.000253416	NA	NA
ENSG00000178338	ZNF354B	zinc finger protein 354B [Source:HGNC Symbol;Acc:HGNC:17197]	Yes	Yes	7.79	5.95	8.27	5.97	-0.46	1.60995e-05	0.000103076	NA	NA
ENSG00000196378	ZNF34	zinc finger protein 34 [Source:HGNC Symbol;Acc:HGNC:13098]	Yes	Yes	4.7	6.27	4.53	6.2	0.47	0.000131804	0.000706613	NA	NA
ENSG00000130844	ZNF331	zinc finger protein 331 [Source:HGNC Symbol;Acc:HGNC:15489]	Yes	Yes	11.16	8.53	11.18	8.45	-0.4	0.000100817	0.000556414	NA	NA
ENSG00000166526	ZNF3	zinc finger protein 3 [Source:HGNC Symbol;Acc:HGNC:13089]	Yes	Yes	30.82	24.64	30.84	25.1	-0.29	3.43285e-05	0.00020716	NA	NA
ENSG00000170684	ZNF296	zinc finger protein 296 [Source:HGNC Symbol;Acc:HGNC:15981]	Yes	Yes	4.06	2.6	4.12	2.69	-0.6	0.00015663	0.000824372	NA	NA
ENSG00000188994	ZNF292	zinc finger protein 292 [Source:HGNC Symbol;Acc:HGNC:18410]	Yes	Yes	3.82	4.95	3.82	4.94	0.38	3.96736e-05	0.000237124	NA	NA
ENSG00000187607	ZNF286A	zinc finger protein 286A [Source:HGNC Symbol;Acc:HGNC:13501]	Yes	Yes	26	14.53	25.44	14.76	-0.77	4.77763e-20	1.39839e-18	NA	NA
ENSG00000171606	ZNF274	zinc finger protein 274 [Source:HGNC Symbol;Acc:HGNC:13068]	Yes	Yes	11.58	16.7	11.74	16.69	0.52	3.87189e-11	5.39258e-10	NA	NA
ENSG00000197134	ZNF257	zinc finger protein 257 [Source:HGNC Symbol;Acc:HGNC:13498]	Yes	Yes	4.77	2.67	4.53	2.63	-0.78	7.34347e-08	6.91553e-07	NA	NA
ENSG00000196922	ZNF252P	zinc finger protein 252, pseudogene [Source:HGNC Symbol;Acc:HGNC:13046]	Yes	Yes	14.29	18.52	14.45	19	0.4	1.41541e-05	9.1665e-05	NA	NA
ENSG00000196150	ZNF250	zinc finger protein 250 [Source:HGNC Symbol;Acc:HGNC:13044]	Yes	Yes	6.91	9.18	6.93	9.34	0.44	0.000113862	0.000620034	NA	NA
ENSG00000172466	ZNF24	zinc finger protein 24 [Source:HGNC Symbol;Acc:HGNC:13032]	Yes	Yes	22.29	26.12	22.19	26.19	0.25	1.93668e-05	0.000121878	NA	NA
ENSG00000196793	ZNF239	zinc finger protein 239 [Source:HGNC Symbol;Acc:HGNC:13031]	Yes	Yes	10.95	5.2	10.69	5.19	-1.03	1.8587e-24	6.97545e-23	NA	NA
ENSG00000130856	ZNF236	zinc finger protein 236 [Source:HGNC Symbol;Acc:HGNC:13028]	Yes	Yes	4.15	6.64	4.66	6.97	0.6	3.70107e-05	0.000222035	NA	NA
ENSG00000085644	ZNF213	zinc finger protein 213 [Source:HGNC Symbol;Acc:HGNC:13005]	Yes	Yes	12.86	16.62	12.94	16.52	0.36	3.53969e-09	3.97434e-08	NA	NA
ENSG00000136870	ZNF189	zinc finger protein 189 [Source:HGNC Symbol;Acc:HGNC:12980]	Yes	Yes	3.44	5.64	3.49	5.46	0.66	2.23315e-10	2.8636e-09	NA	NA
ENSG00000147394	ZNF185	zinc finger protein 185 with LIM domain [Source:HGNC Symbol;Acc:HGNC:12976]	Yes	Yes	4.47	14.05	4.61	14.08	1.62	7.59317e-81	1.64122e-78	NA	NA
ENSG00000096654	ZNF184	zinc finger protein 184 [Source:HGNC Symbol;Acc:HGNC:12975]	Yes	Yes	5.27	7.3	5.3	7.3	0.47	2.22333e-06	1.67376e-05	NA	NA
ENSG00000147118	ZNF182	zinc finger protein 182 [Source:HGNC Symbol;Acc:HGNC:13001]	Yes	Yes	2.1	2.81	2.1	2.86	0.46	1.00321e-05	6.69373e-05	NA	NA
ENSG00000197279	ZNF165	zinc finger protein 165 [Source:HGNC Symbol;Acc:HGNC:12953]	Yes	Yes	3.15	5.39	3.41	5.49	0.7	2.64627e-09	3.00584e-08	NA	NA
ENSG00000170949	ZNF160	zinc finger protein 160 [Source:HGNC Symbol;Acc:HGNC:12948]	Yes	Yes	7.54	10.96	7.56	10.57	0.49	3.15677e-08	3.11233e-07	NA	NA
ENSG00000170631	ZNF16	zinc finger protein 16 [Source:HGNC Symbol;Acc:HGNC:12947]	Yes	Yes	5.76	8.6	5.59	8.67	0.65	1.90104e-13	3.34117e-12	NA	NA
ENSG00000115568	ZNF142	zinc finger protein 142 [Source:HGNC Symbol;Acc:HGNC:12927]	Yes	Yes	11.6	8.23	11.59	8.55	-0.43	1.49427e-07	1.3452e-06	NA	NA
ENSG00000172262	ZNF131	zinc finger protein 131 [Source:HGNC Symbol;Acc:HGNC:12915]	Yes	Yes	30.46	24.06	30.09	24.17	-0.31	3.50954e-05	0.000211391	NA	NA
ENSG00000101040	ZMYND8	zinc finger MYND-type containing 8 [Source:HGNC Symbol;Acc:HGNC:9397]	Yes	Yes	38.58	47.92	38.6	48.33	0.34	1.03045e-08	1.09108e-07	NA	NA
ENSG00000165724	ZMYND19	zinc finger MYND-type containing 19 [Source:HGNC Symbol;Acc:HGNC:21146]	Yes	Yes	72.86	52.95	72.1	52.7	-0.44	4.76317e-10	5.90901e-09	NA	NA
ENSG00000015171	ZMYND11	zinc finger MYND-type containing 11 [Source:HGNC Symbol;Acc:HGNC:16966]	Yes	Yes	69.17	80.23	69	80.58	0.24	1.21137e-05	7.95745e-05	NA	NA
ENSG00000147130	ZMYM3	zinc finger MYM-type containing 3 [Source:HGNC Symbol;Acc:HGNC:13054]	Yes	Yes	15.76	19.72	16.09	19.58	0.29	6.12425e-06	4.25029e-05	NA	NA
ENSG00000108175	ZMIZ1	zinc finger MIZ-type containing 1 [Source:HGNC Symbol;Acc:HGNC:16493]	Yes	Yes	27.49	15.58	27.53	15.7	-0.8	6.34523e-34	3.59281e-32	NA	NA
ENSG00000043355	ZIC2	Zic family member 2 [Source:HGNC Symbol;Acc:HGNC:12873]	Yes	Yes	12.64	6.62	13.24	6.78	-0.95	4.34333e-19	1.18631e-17	NA	NA
ENSG00000165156	ZHX1	zinc fingers and homeoboxes 1 [Source:HGNC Symbol;Acc:HGNC:12871]	Yes	Yes	89.95	72.96	89.38	72.93	-0.28	7.43633e-07	6.04999e-06	NA	NA
ENSG00000197114	ZGPAT	zinc finger CCCH-type and G-patch domain containing [Source:HGNC Symbol;Acc:HGNC:15948]	Yes	Yes	40.02	28.7	38.59	28.92	-0.41	1.04136e-07	9.63342e-07	NA	NA
ENSG00000155256	ZFYVE27	zinc finger FYVE-type containing 27 [Source:HGNC Symbol;Acc:HGNC:26559]	Yes	Yes	20.71	14.15	20.52	14.24	-0.52	3.39161e-16	7.66232e-15	NA	NA
ENSG00000100711	ZFYVE21	zinc finger FYVE-type containing 21 [Source:HGNC Symbol;Acc:HGNC:20760]	Yes	Yes	91.02	101.14	90.96	101.24	0.17	0.000132218	0.00070843	NA	NA
ENSG00000165861	ZFYVE1	zinc finger FYVE-type containing 1 [Source:HGNC Symbol;Acc:HGNC:13180]	Yes	Yes	8.41	11.25	8.17	11.14	0.46	0.00013551	0.000723718	NA	NA
ENSG00000196670	ZFP62	ZFP62 zinc finger protein [Source:HGNC Symbol;Acc:HGNC:23241]	Yes	Yes	22.53	28.78	22.73	29.27	0.38	7.17792e-07	5.86097e-06	NA	NA
ENSG00000152518	ZFP36L2	ZFP36 ring finger protein like 2 [Source:HGNC Symbol;Acc:HGNC:1108]	Yes	Yes	30.19	20.61	30.83	20.14	-0.6	5.93861e-25	2.28195e-23	NA	NA
ENSG00000185650	ZFP36L1	ZFP36 ring finger protein like 1 [Source:HGNC Symbol;Acc:HGNC:1107]	Yes	Yes	40.32	49.43	40.57	48.9	0.28	1.70657e-08	1.74531e-07	NA	NA
ENSG00000128016	ZFP36	ZFP36 ring finger protein [Source:HGNC Symbol;Acc:HGNC:12862]	Yes	Yes	12.97	9.94	12.88	10.15	-0.33	1.17658e-05	7.75382e-05	NA	NA
ENSG00000184517	ZFP1	ZFP1 zinc finger protein [Source:HGNC Symbol;Acc:HGNC:23328]	Yes	Yes	19.18	25.7	18.93	25.98	0.47	6.58199e-09	7.12357e-08	NA	NA
ENSG00000066827	ZFAT	zinc finger and AT-hook domain containing [Source:HGNC Symbol;Acc:HGNC:19899]	Yes	Yes	4.24	5.52	4.18	5.55	0.42	7.29415e-05	0.00041374	NA	NA
ENSG00000086666	ZFAND6	zinc finger AN1-type containing 6 [Source:HGNC Symbol;Acc:HGNC:30164]	Yes	Yes	78.01	91.79	77.33	91.35	0.25	6.45705e-05	0.000370095	NA	NA
ENSG00000229043	ZFAND2A-DT	ZFAND2A divergent transcript [Source:HGNC Symbol;Acc:HGNC:41187]	Yes	Yes	9.52	14.88	9.58	14.94	0.65	6.23457e-17	1.48147e-15	NA	NA
ENSG00000160445	ZER1	zyg-11 related cell cycle regulator [Source:HGNC Symbol;Acc:HGNC:30960]	Yes	Yes	27.74	34.71	27.64	34.71	0.34	1.31845e-08	1.37528e-07	NA	NA
ENSG00000237036	ZEB1-AS1	ZEB1 antisense RNA 1 [Source:HGNC Symbol;Acc:HGNC:42354]	Yes	Yes	2.91	5.5	2.85	5.9	1.05	1.90904e-05	0.000120408	NA	NA
ENSG00000023041	ZDHHC6	zinc finger DHHC-type palmitoyltransferase 6 [Source:HGNC Symbol;Acc:HGNC:19160]	Yes	Yes	30.01	20.76	29.55	20.62	-0.51	4.20453e-13	7.16013e-12	NA	NA
ENSG00000177108	ZDHHC22	zinc finger DHHC-type palmitoyltransferase 22 [Source:HGNC Symbol;Acc:HGNC:20106]	Yes	Yes	1.88	16.57	2.07	17.12	3.06	1.16278e-139	6.70208e-137	NA	NA
ENSG00000180776	ZDHHC20	zinc finger DHHC-type palmitoyltransferase 20 [Source:HGNC Symbol;Acc:HGNC:20749]	Yes	Yes	34.02	43.06	34.32	42.8	0.33	2.71927e-05	0.000166785	NA	NA
ENSG00000171307	ZDHHC16	zinc finger DHHC-type palmitoyltransferase 16 [Source:HGNC Symbol;Acc:HGNC:20714]	Yes	Yes	49.38	36.37	48.69	36.6	-0.4	3.95033e-12	6.08215e-11	NA	NA
ENSG00000131732	ZCCHC9	zinc finger CCHC-type containing 9 [Source:HGNC Symbol;Acc:HGNC:25424]	Yes	Yes	32.59	27.07	33.09	27.09	-0.28	2.17563e-06	1.64114e-05	NA	NA
ENSG00000105939	ZC3HAV1	zinc finger CCCH-type containing, antiviral 1 [Source:HGNC Symbol;Acc:HGNC:23721]	Yes	Yes	24.05	20.33	23.96	20.21	-0.23	1.72252e-06	1.32197e-05	NA	NA
ENSG00000104427	ZC2HC1A	zinc finger C2HC-type containing 1A [Source:HGNC Symbol;Acc:HGNC:24277]	Yes	Yes	5.97	9.47	5.88	9.23	0.66	4.46574e-08	4.32882e-07	NA	NA
ENSG00000213588	ZBTB9	zinc finger and BTB domain containing 9 [Source:HGNC Symbol;Acc:HGNC:28323]	Yes	Yes	21.3	17.98	21.25	18.09	-0.22	7.47791e-05	0.000422989	NA	NA
ENSG00000176261	ZBTB8OS	zinc finger and BTB domain containing 8 opposite strand [Source:HGNC Symbol;Acc:HGNC:24094]	Yes	Yes	65.25	52.54	66.11	52.66	-0.32	3.81288e-05	0.000228437	NA	NA
ENSG00000160062	ZBTB8A	zinc finger and BTB domain containing 8A [Source:HGNC Symbol;Acc:HGNC:24172]	Yes	Yes	5.48	7.12	5.46	7.19	0.41	2.68181e-09	3.04467e-08	NA	NA
ENSG00000168795	ZBTB5	zinc finger and BTB domain containing 5 [Source:HGNC Symbol;Acc:HGNC:23836]	Yes	Yes	7.82	9.77	7.86	9.77	0.32	3.94439e-07	3.34084e-06	NA	NA
ENSG00000130584	ZBTB46	zinc finger and BTB domain containing 46 [Source:HGNC Symbol;Acc:HGNC:16094]	Yes	Yes	5.78	3.01	5.85	2.93	-0.98	2.40333e-13	4.17823e-12	NA	NA
ENSG00000119574	ZBTB45	zinc finger and BTB domain containing 45 [Source:HGNC Symbol;Acc:HGNC:23715]	Yes	Yes	9.52	11.41	9.66	11.53	0.27	0.000133786	0.000715361	NA	NA
ENSG00000179627	ZBTB42	zinc finger and BTB domain containing 42 [Source:HGNC Symbol;Acc:HGNC:32550]	Yes	Yes	25.82	35.71	26.08	34.93	0.43	2.57563e-23	9.13211e-22	NA	NA
ENSG00000177888	ZBTB41	zinc finger and BTB domain containing 41 [Source:HGNC Symbol;Acc:HGNC:24819]	Yes	Yes	7.01	8.93	6.93	9.08	0.4	3.82798e-07	3.25205e-06	NA	NA
ENSG00000184677	ZBTB40	zinc finger and BTB domain containing 40 [Source:HGNC Symbol;Acc:HGNC:29045]	Yes	Yes	5.92	7.38	5.96	7.57	0.36	2.01905e-05	0.00012653	NA	NA
ENSG00000174282	ZBTB4	zinc finger and BTB domain containing 4 [Source:HGNC Symbol;Acc:HGNC:23847]	Yes	Yes	9.73	12.06	9.79	12.03	0.31	1.39698e-08	1.44913e-07	NA	NA
ENSG00000089775	ZBTB25	zinc finger and BTB domain containing 25 [Source:HGNC Symbol;Acc:HGNC:13112]	Yes	Yes	5.89	8.95	6.1	9.01	0.58	4.51792e-11	6.24974e-10	NA	NA
ENSG00000236104	ZBTB22	zinc finger and BTB domain containing 22 [Source:HGNC Symbol;Acc:HGNC:13085]	Yes	Yes	10.94	21.21	10.95	21.08	0.96	2.24739e-66	3.50826e-64	NA	NA
ENSG00000173276	ZBTB21	zinc finger and BTB domain containing 21 [Source:HGNC Symbol;Acc:HGNC:13083]	Yes	Yes	6	4.28	5.96	4.12	-0.52	4.19149e-06	3.00065e-05	NA	NA
ENSG00000198081	ZBTB14	zinc finger and BTB domain containing 14 [Source:HGNC Symbol;Acc:HGNC:12860]	Yes	Yes	8.81	12.22	9.31	12.34	0.42	4.60458e-05	0.000272099	NA	NA
ENSG00000205189	ZBTB10	zinc finger and BTB domain containing 10 [Source:HGNC Symbol;Acc:HGNC:30953]	Yes	Yes	14.56	18.32	14.84	18.75	0.35	0.000106816	0.00058515	NA	NA
ENSG00000126804	ZBTB1	zinc finger and BTB domain containing 1 [Source:HGNC Symbol;Acc:HGNC:20259]	Yes	Yes	25.32	35	25.46	34.6	0.45	4.23404e-14	7.91163e-13	NA	NA
ENSG00000221886	ZBED8	zinc finger BED-type containing 8 [Source:HGNC Symbol;Acc:HGNC:30804]	Yes	Yes	4.17	5.39	4.15	5.4	0.39	6.89092e-05	0.00039325	NA	NA
ENSG00000180011	ZADH2	zinc binding alcohol dehydrogenase domain containing 2 [Source:HGNC Symbol;Acc:HGNC:28697]	Yes	Yes	22.03	26.87	22.41	27.28	0.29	2.02666e-06	1.53702e-05	NA	NA
ENSG00000164924	YWHAZ	tyrosine 3-monooxygenase/tryptophan 5-monooxygenase activation protein zeta [Source:HGNC Symbol;Acc:HGNC:12855]	Yes	Yes	1052.94	1264.47	1040.26	1253.5	0.28	7.77241e-10	9.439e-09	NA	NA
ENSG00000170027	YWHAG	tyrosine 3-monooxygenase/tryptophan 5-monooxygenase activation protein gamma [Source:HGNC Symbol;Acc:HGNC:12852]	Yes	Yes	135.47	115.01	134.39	114.25	-0.22	6.53071e-06	4.51704e-05	NA	NA
ENSG00000108953	YWHAE	tyrosine 3-monooxygenase/tryptophan 5-monooxygenase activation protein epsilon [Source:HGNC Symbol;Acc:HGNC:12851]	Yes	Yes	622.44	720.45	628.07	720.45	0.21	3.11737e-06	2.2811e-05	NA	NA
ENSG00000270673	YTHDF3-AS1	YTHDF3 antisense RNA 1 (head to head) [Source:HGNC Symbol;Acc:HGNC:48728]	Yes	Yes	5.65	9.33	5.49	9.34	0.78	7.26022e-07	5.92387e-06	NA	NA
ENSG00000196449	YRDC	yrdC N6-threonylcarbamoyltransferase domain containing [Source:HGNC Symbol;Acc:HGNC:28905]	Yes	Yes	31.43	20.32	31.81	20.75	-0.61	3.7868e-09	4.22868e-08	NA	NA
ENSG00000119801	YPEL5	yippee like 5 [Source:HGNC Symbol;Acc:HGNC:18329]	Yes	Yes	27.64	45.78	28.62	45.83	0.69	2.33182e-25	9.16383e-24	NA	NA
ENSG00000090238	YPEL3	yippee like 3 [Source:HGNC Symbol;Acc:HGNC:18327]	Yes	Yes	54.2	72.35	53.35	71.29	0.43	1.02851e-11	1.52017e-10	NA	NA
ENSG00000175155	YPEL2	yippee like 2 [Source:HGNC Symbol;Acc:HGNC:18326]	Yes	Yes	4.45	7.12	4.45	7.6	0.78	4.33915e-13	7.36704e-12	NA	NA
ENSG00000106636	YKT6	YKT6 v-SNARE homolog [Source:HGNC Symbol;Acc:HGNC:16959]	Yes	Yes	74.8	59.19	75.05	59.32	-0.33	5.77861e-15	1.15876e-13	NA	NA
ENSG00000167645	YIF1B	Yip1 interacting factor homolog B, membrane trafficking protein [Source:HGNC Symbol;Acc:HGNC:30511]	Yes	Yes	36.23	46.78	36.65	46.44	0.35	1.04821e-06	8.32902e-06	NA	NA
ENSG00000182362	YBEY	ybeY metalloendoribonuclease [Source:HGNC Symbol;Acc:HGNC:1299]	Yes	Yes	12.81	8.47	12.59	9	-0.47	0.000118468	0.000644338	NA	NA
ENSG00000134684	YARS1	tyrosyl-tRNA synthetase 1 [Source:HGNC Symbol;Acc:HGNC:12840]	Yes	Yes	103.21	81.44	100.68	81.14	-0.3	1.32911e-08	1.38512e-07	NA	NA
ENSG00000137693	YAP1	Yes1 associated transcriptional regulator [Source:HGNC Symbol;Acc:HGNC:16262]	Yes	Yes	17.3	25.79	16.76	25.35	0.61	7.78735e-15	1.54639e-13	NA	NA
ENSG00000093217	XYLB	xylulokinase [Source:HGNC Symbol;Acc:HGNC:12839]	Yes	Yes	4.12	2.85	4.45	2.71	-0.71	5.73387e-05	0.000331512	NA	NA
ENSG00000173950	XXYLT1	xyloside xylosyltransferase 1 [Source:HGNC Symbol;Acc:HGNC:26639]	Yes	Yes	20.94	13.66	20.76	13.81	-0.58	3.29204e-14	6.203e-13	NA	NA
ENSG00000166435	XRRA1	X-ray radiation resistance associated 1 [Source:HGNC Symbol;Acc:HGNC:18868]	Yes	Yes	3.06	5.7	3.22	5.36	0.75	0.000141498	0.000751589	NA	NA
ENSG00000079246	XRCC5	X-ray repair cross complementing 5 [Source:HGNC Symbol;Acc:HGNC:12833]	Yes	Yes	208.27	227.98	205.24	227.27	0.16	1.62987e-05	0.000104174	NA	NA
ENSG00000126215	XRCC3	X-ray repair cross complementing 3 [Source:HGNC Symbol;Acc:HGNC:12830]	Yes	Yes	54.31	39.71	53.48	42.08	-0.34	8.12163e-07	6.56949e-06	NA	NA
ENSG00000073050	XRCC1	X-ray repair cross complementing 1 [Source:HGNC Symbol;Acc:HGNC:12828]	Yes	Yes	29.22	41.64	29.89	41.76	0.49	1.17772e-20	3.65653e-19	NA	NA
ENSG00000130227	XPO7	exportin 7 [Source:HGNC Symbol;Acc:HGNC:14108]	Yes	Yes	20.01	34.73	20.06	35.1	0.82	1.99507e-28	9.07838e-27	NA	NA
ENSG00000169180	XPO6	exportin 6 [Source:HGNC Symbol;Acc:HGNC:19733]	Yes	Yes	65.31	57.56	66.12	57.54	-0.19	0.00014636	0.000775401	NA	NA
ENSG00000124571	XPO5	exportin 5 [Source:HGNC Symbol;Acc:HGNC:17675]	Yes	Yes	51.57	42.61	51.91	42.53	-0.28	1.67578e-06	1.28742e-05	NA	NA
ENSG00000196236	XPNPEP3	X-prolyl aminopeptidase 3 [Source:HGNC Symbol;Acc:HGNC:28052]	Yes	Yes	7.25	9.21	7.06	9.18	0.39	1.49389e-05	9.63869e-05	NA	NA
ENSG00000108039	XPNPEP1	X-prolyl aminopeptidase 1 [Source:HGNC Symbol;Acc:HGNC:12822]	Yes	Yes	22.09	16.51	21.63	16.93	-0.34	0.000105117	0.00057745	NA	NA
ENSG00000221947	XKR9	XK related 9 [Source:HGNC Symbol;Acc:HGNC:20937]	Yes	Yes	1.74	4.41	1.7	4.76	1.49	1.5731e-21	5.10269e-20	NA	NA
ENSG00000100219	XBP1	X-box binding protein 1 [Source:HGNC Symbol;Acc:HGNC:12801]	Yes	Yes	578.28	921.69	577.26	921.86	0.69	4.68796e-59	6.12678e-57	NA	NA
ENSG00000018408	WWTR1	WW domain containing transcription regulator 1 [Source:HGNC Symbol;Acc:HGNC:24042]	Yes	Yes	11.48	14.2	11.61	13.78	0.26	1.93025e-05	0.000121541	NA	NA
ENSG00000123124	WWP1	WW domain containing E3 ubiquitin protein ligase 1 [Source:HGNC Symbol;Acc:HGNC:17004]	Yes	Yes	20.69	24.52	20.74	24.66	0.26	0.000120808	0.000654688	NA	NA
ENSG00000176871	WSB2	WD repeat and SOCS box containing 2 [Source:HGNC Symbol;Acc:HGNC:19222]	Yes	Yes	37.71	28.51	38.09	28.27	-0.42	9.21942e-13	1.50722e-11	NA	NA
ENSG00000165392	WRN	WRN RecQ like helicase [Source:HGNC Symbol;Acc:HGNC:12791]	Yes	Yes	2.97	4.3	3.04	4.41	0.55	4.11603e-10	5.12883e-09	NA	NA
ENSG00000143816	WNT9A	Wnt family member 9A [Source:HGNC Symbol;Acc:HGNC:12778]	Yes	Yes	1.18	2.06	1.22	2.02	0.74	1.05529e-08	1.11633e-07	NA	NA
ENSG00000188064	WNT7B	Wnt family member 7B [Source:HGNC Symbol;Acc:HGNC:12787]	Yes	Yes	13.6	20.45	13.48	20.01	0.58	5.60808e-19	1.52435e-17	NA	NA
ENSG00000134245	WNT2B	Wnt family member 2B [Source:HGNC Symbol;Acc:HGNC:12781]	Yes	Yes	1.07	2.33	0.96	2.5	1.4	7.99845e-10	9.68213e-09	NA	NA
ENSG00000165238	WNK2	WNK lysine deficient protein kinase 2 [Source:HGNC Symbol;Acc:HGNC:14542]	Yes	Yes	5.92	3.09	6.36	3.32	-0.93	4.3163e-13	7.33935e-12	NA	NA
ENSG00000116729	WLS	Wnt ligand secretion mediator [Source:HGNC Symbol;Acc:HGNC:30238]	Yes	Yes	4.32	18.85	4.35	17.84	2.05	1.49954e-55	1.82206e-53	NA	NA
ENSG00000011451	WIZ	WIZ zinc finger [Source:HGNC Symbol;Acc:HGNC:30917]	Yes	Yes	30.91	23.94	31.07	24.62	-0.32	2.73527e-07	2.37307e-06	NA	NA
ENSG00000157954	WIPI2	WD repeat domain, phosphoinositide interacting 2 [Source:HGNC Symbol;Acc:HGNC:32225]	Yes	Yes	59.16	69.23	59.64	69.59	0.23	1.59527e-07	1.42926e-06	NA	NA
ENSG00000115935	WIPF1	WAS/WASL interacting protein family member 1 [Source:HGNC Symbol;Acc:HGNC:12736]	Yes	Yes	25.37	3.56	25.53	3.6	-2.82	3.50892e-288	7.17063e-285	NA	NA
ENSG00000142784	WDTC1	WD and tetratricopeptide repeats 1 [Source:HGNC Symbol;Acc:HGNC:29175]	Yes	Yes	12.08	14.22	12.23	14.24	0.23	1.56894e-05	0.000100709	NA	NA
ENSG00000196151	WDSUB1	WD repeat, sterile alpha motif and U-box domain containing 1 [Source:HGNC Symbol;Acc:HGNC:26697]	Yes	Yes	6.93	9.04	6.89	8.99	0.4	3.56744e-05	0.000214664	NA	NA
ENSG00000161996	WDR90	WD repeat domain 90 [Source:HGNC Symbol;Acc:HGNC:26960]	Yes	Yes	29.8	3.07	29.1	3.08	-3.24	3.47863e-106	1.26123e-103	NA	NA
ENSG00000082068	WDR70	WD repeat domain 70 [Source:HGNC Symbol;Acc:HGNC:25495]	Yes	Yes	13.76	18.94	14.07	18.72	0.42	5.5737e-09	6.09986e-08	NA	NA
ENSG00000196981	WDR5B	WD repeat domain 5B [Source:HGNC Symbol;Acc:HGNC:17826]	Yes	Yes	3.69	5.46	3.81	5.4	0.51	5.61533e-09	6.14244e-08	NA	NA
ENSG00000005448	WDR54	WD repeat domain 54 [Source:HGNC Symbol;Acc:HGNC:25770]	Yes	Yes	56.49	80.9	57.69	81.98	0.52	3.61647e-16	8.14576e-15	NA	NA
ENSG00000114742	WDR48	WD repeat domain 48 [Source:HGNC Symbol;Acc:HGNC:30914]	Yes	Yes	10.6	15.28	10.88	15.52	0.52	6.71221e-09	7.26101e-08	NA	NA
ENSG00000163811	WDR43	WD repeat domain 43 [Source:HGNC Symbol;Acc:HGNC:28945]	Yes	Yes	53.44	43.29	55.32	43.76	-0.33	0.000182039	0.000942651	NA	NA
ENSG00000184465	WDR27	WD repeat domain 27 [Source:HGNC Symbol;Acc:HGNC:21248]	Yes	Yes	11.57	8.38	11.58	8.36	-0.46	9.62651e-06	6.44031e-05	NA	NA
ENSG00000101940	WDR13	WD repeat domain 13 [Source:HGNC Symbol;Acc:HGNC:14352]	Yes	Yes	41.88	54.18	40.17	58.03	0.54	4.22908e-08	4.11005e-07	NA	NA
ENSG00000071127	WDR1	WD repeat domain 1 [Source:HGNC Symbol;Acc:HGNC:12754]	Yes	Yes	190.31	160.13	191.3	156.88	-0.28	1.34286e-11	1.95506e-10	NA	NA
ENSG00000143951	WDPCP	WD repeat containing planar cell polarity effector [Source:HGNC Symbol;Acc:HGNC:28027]	Yes	Yes	5.07	6.9	5.05	6.89	0.46	2.48888e-06	1.85379e-05	NA	NA
ENSG00000163625	WDFY3	WD repeat and FYVE domain containing 3 [Source:HGNC Symbol;Acc:HGNC:20751]	Yes	Yes	10.24	12.47	10.17	12.46	0.3	7.49102e-05	0.000423624	NA	NA
ENSG00000239779	WBP1	WW domain binding protein 1 [Source:HGNC Symbol;Acc:HGNC:12737]	Yes	Yes	94.74	129.24	94.55	129.33	0.46	5.88612e-18	1.50357e-16	NA	NA
ENSG00000182484	WASH6P	WASP family homolog 6, pseudogene [Source:HGNC Symbol;Acc:HGNC:31685]	Yes	Yes	25.74	20.42	26.29	19.98	-0.39	2.14428e-06	1.61908e-05	NA	NA
ENSG00000112290	WASF1	WASP family member 1 [Source:HGNC Symbol;Acc:HGNC:12732]	Yes	Yes	8.18	12.15	8.81	12.06	0.46	7.05697e-06	4.85415e-05	NA	NA
ENSG00000231365	WARS2-AS1	WARS2 antisense RNA 1 [Source:HGNC Symbol;Acc:HGNC:40612]	Yes	Yes	3.03	4.93	3.3	4.99	0.61	9.8529e-05	0.000545391	NA	NA
ENSG00000140105	WARS1	tryptophanyl-tRNA synthetase 1 [Source:HGNC Symbol;Acc:HGNC:12729]	Yes	Yes	113.71	95.73	115.51	94.27	-0.28	3.52803e-05	0.000212447	NA	NA
ENSG00000169085	VXN	vexin [Source:HGNC Symbol;Acc:HGNC:28498]	Yes	Yes	3.37	8.48	3.46	8.55	1.32	4.34622e-38	2.87349e-36	NA	NA
ENSG00000179403	VWA1	von Willebrand factor A domain containing 1 [Source:HGNC Symbol;Acc:HGNC:30910]	Yes	Yes	28.53	36.41	28.96	35.92	0.32	7.22313e-08	6.80791e-07	NA	NA
ENSG00000009844	VTA1	vesicle trafficking 1 [Source:HGNC Symbol;Acc:HGNC:20954]	Yes	Yes	42.59	49.26	42.88	49.34	0.21	2.4163e-06	1.80332e-05	NA	NA
ENSG00000176834	VSIG10	V-set and immunoglobulin domain containing 10 [Source:HGNC Symbol;Acc:HGNC:26078]	Yes	Yes	32.6	26.67	32.51	26.71	-0.27	4.13922e-05	0.000246478	NA	NA
ENSG00000075399	VPS9D1	VPS9 domain containing 1 [Source:HGNC Symbol;Acc:HGNC:13526]	Yes	Yes	6.1	9.87	6.08	9.76	0.69	1.02172e-12	1.65828e-11	NA	NA
ENSG00000163159	VPS72	vacuolar protein sorting 72 homolog [Source:HGNC Symbol;Acc:HGNC:11644]	Yes	Yes	168.7	202.2	168.44	205.72	0.3	9.90154e-08	9.18979e-07	NA	NA
ENSG00000119541	VPS4B	vacuolar protein sorting 4 homolog B [Source:HGNC Symbol;Acc:HGNC:10895]	Yes	Yes	22.18	32.09	22.26	31.83	0.53	3.40092e-26	1.41573e-24	NA	NA
ENSG00000006715	VPS41	VPS41 subunit of HOPS complex [Source:HGNC Symbol;Acc:HGNC:12713]	Yes	Yes	20.35	29.19	20.54	29.4	0.53	3.02626e-08	2.99153e-07	NA	NA
ENSG00000166887	VPS39	VPS39 subunit of HOPS complex [Source:HGNC Symbol;Acc:HGNC:20593]	Yes	Yes	15.81	21.23	15.72	21.22	0.44	4.18327e-11	5.79752e-10	NA	NA
ENSG00000139722	VPS37B	VPS37B subunit of ESCRT-I [Source:HGNC Symbol;Acc:HGNC:25754]	Yes	Yes	8.7	3.33	8.71	3.43	-1.34	1.40567e-42	1.09336e-40	NA	NA
ENSG00000155975	VPS37A	VPS37A subunit of ESCRT-I [Source:HGNC Symbol;Acc:HGNC:24928]	Yes	Yes	20.07	26.82	19.64	28.54	0.55	3.91116e-12	6.02597e-11	NA	NA
ENSG00000103544	VPS35L	VPS35 endosomal protein sorting factor like [Source:HGNC Symbol;Acc:HGNC:24641]	Yes	Yes	9.14	4.83	9.92	5.05	-0.96	4.7562e-14	8.81406e-13	NA	NA
ENSG00000160948	VPS28	VPS28 subunit of ESCRT-I [Source:HGNC Symbol;Acc:HGNC:18178]	Yes	Yes	129.01	199.38	128.14	200.86	0.66	9.38934e-32	5.00149e-30	NA	NA
ENSG00000104142	VPS18	VPS18 core subunit of CORVET and HOPS complexes [Source:HGNC Symbol;Acc:HGNC:15972]	Yes	Yes	15.54	11.97	15.68	11.97	-0.38	5.25065e-11	7.2322e-10	NA	NA
ENSG00000160695	VPS11	VPS11 core subunit of CORVET and HOPS complexes [Source:HGNC Symbol;Acc:HGNC:14583]	Yes	Yes	19.62	25.54	19.93	25.29	0.35	2.52934e-10	3.21953e-09	NA	NA
ENSG00000154978	VOPP1	VOPP1 WW domain binding protein [Source:HGNC Symbol;Acc:HGNC:34518]	Yes	Yes	34.85	25.77	34.71	25.78	-0.42	1.59698e-23	5.72543e-22	NA	NA
ENSG00000164944	VIRMA	vir like m6A methyltransferase associated [Source:HGNC Symbol;Acc:HGNC:24500]	Yes	Yes	33.21	44.78	32.51	44.78	0.47	1.46517e-09	1.72077e-08	NA	NA
ENSG00000114812	VIPR1	vasoactive intestinal peptide receptor 1 [Source:HGNC Symbol;Acc:HGNC:12694]	Yes	Yes	10.26	5.87	10.73	6	-0.83	3.05286e-17	7.40293e-16	NA	NA
ENSG00000151445	VIPAS39	VPS33B interacting protein, apical-basolateral polarity regulator, spe-39 homolog [Source:HGNC Symbol;Acc:HGNC:20347]	Yes	Yes	19.77	25.15	19.22	25.02	0.39	8.58023e-10	1.03197e-08	NA	NA
ENSG00000128564	VGF	VGF nerve growth factor inducible [Source:HGNC Symbol;Acc:HGNC:12684]	Yes	Yes	37.32	16.4	37.57	16.05	-1.22	2.97495e-72	5.34991e-70	NA	NA
ENSG00000111424	VDR	vitamin D receptor [Source:HGNC Symbol;Acc:HGNC:12679]	Yes	Yes	9.11	3.43	9.28	3.63	-1.35	4.58928e-42	3.53296e-40	NA	NA
ENSG00000078668	VDAC3	voltage dependent anion channel 3 [Source:HGNC Symbol;Acc:HGNC:12674]	Yes	Yes	86.08	117.55	85.47	116.42	0.46	2.949e-15	6.08729e-14	NA	NA
ENSG00000165637	VDAC2	voltage dependent anion channel 2 [Source:HGNC Symbol;Acc:HGNC:12672]	Yes	Yes	214.43	169	216.8	170.03	-0.34	2.03835e-12	3.22677e-11	NA	NA
ENSG00000175073	VCPIP1	valosin containing protein interacting protein 1 [Source:HGNC Symbol;Acc:HGNC:30897]	Yes	Yes	4.08	5.3	4.14	5.44	0.4	4.66592e-07	3.90489e-06	NA	NA
ENSG00000035403	VCL	vinculin [Source:HGNC Symbol;Acc:HGNC:12665]	Yes	Yes	25.82	12.55	25.49	12.7	-0.99	9.07621e-71	1.55744e-68	NA	NA
ENSG00000160293	VAV2	vav guanine nucleotide exchange factor 2 [Source:HGNC Symbol;Acc:HGNC:12658]	Yes	Yes	26.6	33.11	26.63	32.65	0.31	2.33622e-12	3.6673e-11	NA	NA
ENSG00000108828	VAT1	vesicle amine transport 1 [Source:HGNC Symbol;Acc:HGNC:16919]	Yes	Yes	101.18	122.66	100.87	122.64	0.29	3.3631e-12	5.21015e-11	NA	NA
ENSG00000204394	VARS1	valyl-tRNA synthetase 1 [Source:HGNC Symbol;Acc:HGNC:12651]	Yes	Yes	104.43	81.51	103.51	82.42	-0.32	3.24269e-08	3.19283e-07	NA	NA
ENSG00000173218	VANGL1	VANGL planar cell polarity protein 1 [Source:HGNC Symbol;Acc:HGNC:15512]	Yes	Yes	24.96	31.02	24.93	31.26	0.34	2.3997e-05	0.000148644	NA	NA
ENSG00000117597	UTP25	UTP25 small subunit processor component [Source:HGNC Symbol;Acc:HGNC:28440]	Yes	Yes	3.4	2.48	3.35	2.48	-0.42	1.1451e-08	1.20565e-07	NA	NA
ENSG00000120800	UTP20	UTP20 small subunit processome component [Source:HGNC Symbol;Acc:HGNC:17897]	Yes	Yes	12.11	9	12.22	9.02	-0.43	1.31345e-09	1.55069e-08	NA	NA
ENSG00000111962	UST	uronyl 2-sulfotransferase [Source:HGNC Symbol;Acc:HGNC:17223]	Yes	Yes	3.25	1.69	3.23	1.7	-0.91	5.26719e-16	1.16537e-14	NA	NA
ENSG00000166348	USP54	ubiquitin specific peptidase 54 [Source:HGNC Symbol;Acc:HGNC:23513]	Yes	Yes	9.37	7.23	9.2	7.24	-0.33	0.000120309	0.000652455	NA	NA
ENSG00000154914	USP43	ubiquitin specific peptidase 43 [Source:HGNC Symbol;Acc:HGNC:20072]	Yes	Yes	6.13	4.45	6.04	4.54	-0.4	1.66849e-07	1.49129e-06	NA	NA
ENSG00000168883	USP39	ubiquitin specific peptidase 39 [Source:HGNC Symbol;Acc:HGNC:20071]	Yes	Yes	70.99	60.44	70.12	60.67	-0.2	0.000122099	0.000661047	NA	NA
ENSG00000118369	USP35	ubiquitin specific peptidase 35 [Source:HGNC Symbol;Acc:HGNC:20061]	Yes	Yes	4.18	3.06	4.38	2.94	-0.57	7.57789e-05	0.000428214	NA	NA
ENSG00000077254	USP33	ubiquitin specific peptidase 33 [Source:HGNC Symbol;Acc:HGNC:20059]	Yes	Yes	16.02	18.39	15.83	18.94	0.27	4.68991e-05	0.000276705	NA	NA
ENSG00000103404	USP31	ubiquitin specific peptidase 31 [Source:HGNC Symbol;Acc:HGNC:20060]	Yes	Yes	5.38	3.44	5.23	3.36	-0.63	4.42735e-10	5.50456e-09	NA	NA
ENSG00000140455	USP3	ubiquitin specific peptidase 3 [Source:HGNC Symbol;Acc:HGNC:12626]	Yes	Yes	44.11	37.51	44.94	37.44	-0.25	4.38927e-05	0.000260128	NA	NA
ENSG00000048028	USP28	ubiquitin specific peptidase 28 [Source:HGNC Symbol;Acc:HGNC:12625]	Yes	Yes	8.64	12.48	8.69	13.1	0.61	9.70835e-09	1.03086e-07	NA	NA
ENSG00000155313	USP25	ubiquitin specific peptidase 25 [Source:HGNC Symbol;Acc:HGNC:12624]	Yes	Yes	8.75	7.43	8.81	7.4	-0.24	0.00016832	0.000881355	NA	NA
ENSG00000124422	USP22	ubiquitin specific peptidase 22 [Source:HGNC Symbol;Acc:HGNC:12621]	Yes	Yes	102.3	85.39	103.33	84.53	-0.28	9.46149e-12	1.41038e-10	NA	NA
ENSG00000184979	USP18	ubiquitin specific peptidase 18 [Source:HGNC Symbol;Acc:HGNC:12616]	Yes	Yes	18.4	12.14	18.34	11.9	-0.61	1.90164e-11	2.72795e-10	NA	NA
ENSG00000102226	USP11	ubiquitin specific peptidase 11 [Source:HGNC Symbol;Acc:HGNC:12609]	Yes	Yes	44.46	50.72	44.66	51.87	0.23	6.33762e-08	6.02382e-07	NA	NA
ENSG00000138768	USO1	USO1 vesicle transport factor [Source:HGNC Symbol;Acc:HGNC:30904]	Yes	Yes	19.73	22.58	19.75	22.87	0.22	0.000176414	0.000918178	NA	NA
ENSG00000053501	USE1	unconventional SNARE in the ER 1 [Source:HGNC Symbol;Acc:HGNC:30882]	Yes	Yes	21.39	26.75	21.59	26.77	0.32	7.77863e-05	0.000438675	NA	NA
ENSG00000188690	UROS	uroporphyrinogen III synthase [Source:HGNC Symbol;Acc:HGNC:12592]	Yes	Yes	50.4	39.55	51.02	39.74	-0.35	2.3031e-08	2.31226e-07	NA	NA
ENSG00000135763	URB2	URB2 ribosome biogenesis homolog [Source:HGNC Symbol;Acc:HGNC:28967]	Yes	Yes	9.11	6.4	9.05	6.34	-0.5	6.27602e-14	1.14698e-12	NA	NA
ENSG00000010256	UQCRC1	ubiquinol-cytochrome c reductase core protein 1 [Source:HGNC Symbol;Acc:HGNC:12585]	Yes	Yes	234.44	272.76	233	271.77	0.23	0.000151923	0.000801473	NA	NA
ENSG00000156467	UQCRB	ubiquinol-cytochrome c reductase binding protein [Source:HGNC Symbol;Acc:HGNC:12582]	Yes	Yes	243.27	332.63	244.3	338.3	0.48	1.30717e-13	2.3302e-12	NA	NA
ENSG00000183696	UPP1	uridine phosphorylase 1 [Source:HGNC Symbol;Acc:HGNC:12576]	Yes	Yes	5.03	2.24	5.16	2.06	-1.31	5.08697e-08	4.88675e-07	NA	NA
ENSG00000243566	UPK3B	uroplakin 3B [Source:HGNC Symbol;Acc:HGNC:21444]	Yes	Yes	3.09	6.87	3.09	7.01	1.19	1.06908e-13	1.91795e-12	NA	NA
ENSG00000110375	UPK2	uroplakin 2 [Source:HGNC Symbol;Acc:HGNC:12579]	Yes	Yes	3.95	10.37	3.91	10.47	1.43	1.19174e-27	5.25277e-26	NA	NA
ENSG00000059145	UNKL	unk like zinc finger [Source:HGNC Symbol;Acc:HGNC:14184]	Yes	Yes	36.16	22.8	36.91	23.57	-0.64	3.77896e-15	7.68059e-14	NA	NA
ENSG00000076248	UNG	uracil DNA glycosylase [Source:HGNC Symbol;Acc:HGNC:12572]	Yes	Yes	132.48	99.62	132.7	99.61	-0.4	1.2357e-30	6.22811e-29	NA	NA
ENSG00000115446	UNC50	unc-50 inner nuclear membrane RNA binding protein [Source:HGNC Symbol;Acc:HGNC:16046]	Yes	Yes	24.52	30	24.14	29.64	0.31	2.33957e-06	1.75304e-05	NA	NA
ENSG00000140553	UNC45A	unc-45 myosin chaperone A [Source:HGNC Symbol;Acc:HGNC:30594]	Yes	Yes	72.43	81.67	72.26	83.08	0.21	1.36829e-05	8.89983e-05	NA	NA
ENSG00000175970	UNC119B	unc-119 lipid binding chaperone B [Source:HGNC Symbol;Acc:HGNC:16488]	Yes	Yes	30.82	24.4	30.57	24.74	-0.29	2.10281e-07	1.85369e-06	NA	NA
ENSG00000114491	UMPS	uridine monophosphate synthetase [Source:HGNC Symbol;Acc:HGNC:12563]	Yes	Yes	75.88	64.79	76.31	64.61	-0.23	1.93212e-05	0.000121624	NA	NA
ENSG00000276043	UHRF1	ubiquitin like with PHD and ring finger domains 1 [Source:HGNC Symbol;Acc:HGNC:12556]	Yes	Yes	52.91	38.04	53.47	38.8	-0.45	4.40627e-28	1.98097e-26	NA	NA
ENSG00000174607	UGT8	UDP glycosyltransferase 8 [Source:HGNC Symbol;Acc:HGNC:12555]	Yes	Yes	1.39	5.7	1.34	5.97	2.16	8.18075e-36	4.98361e-34	NA	NA
ENSG00000168671	UGT3A2	UDP glycosyltransferase family 3 member A2 [Source:HGNC Symbol;Acc:HGNC:27266]	Yes	Yes	1.29	2.2	1.29	2.33	0.87	3.27533e-07	2.81338e-06	NA	NA
ENSG00000249348	UGDH-AS1	UGDH antisense RNA 1 [Source:HGNC Symbol;Acc:HGNC:40601]	Yes	Yes	12.76	16.89	13.16	17.23	0.4	4.85926e-06	3.43927e-05	NA	NA
ENSG00000109814	UGDH	UDP-glucose 6-dehydrogenase [Source:HGNC Symbol;Acc:HGNC:12525]	Yes	Yes	90.91	46.2	90.55	45.34	-0.99	4.91509e-26	2.02727e-24	NA	NA
ENSG00000014123	UFL1	UFM1 specific ligase 1 [Source:HGNC Symbol;Acc:HGNC:23039]	Yes	Yes	12.33	16.2	12.43	16.28	0.4	8.20299e-06	5.56748e-05	NA	NA
ENSG00000070010	UFD1	ubiquitin recognition factor in ER associated degradation 1 [Source:HGNC Symbol;Acc:HGNC:12520]	Yes	Yes	172.87	203.02	172.43	203.56	0.25	7.21506e-06	4.94776e-05	NA	NA
ENSG00000104691	UBXN8	UBX domain protein 8 [Source:HGNC Symbol;Acc:HGNC:30307]	Yes	Yes	10.22	15.33	10.23	15.68	0.63	3.58226e-11	5.0047e-10	NA	NA
ENSG00000167671	UBXN6	UBX domain protein 6 [Source:HGNC Symbol;Acc:HGNC:14928]	Yes	Yes	35.72	48.2	35.68	47.14	0.41	5.03165e-11	6.94758e-10	NA	NA
ENSG00000215114	UBXN2B	UBX domain protein 2B [Source:HGNC Symbol;Acc:HGNC:27035]	Yes	Yes	12.19	15.91	11.84	16.19	0.46	1.67978e-07	1.49959e-06	NA	NA
ENSG00000158062	UBXN11	UBX domain protein 11 [Source:HGNC Symbol;Acc:HGNC:30600]	Yes	Yes	8.2	10.76	8.19	10.9	0.42	4.83122e-07	4.03721e-06	NA	NA
ENSG00000108312	UBTF	upstream binding transcription factor [Source:HGNC Symbol;Acc:HGNC:12511]	Yes	Yes	93.7	102	92.85	102.41	0.15	4.56065e-05	0.000269574	NA	NA
ENSG00000165886	UBTD1	ubiquitin domain containing 1 [Source:HGNC Symbol;Acc:HGNC:25683]	Yes	Yes	11.05	5.28	10.94	5.41	-1	1.82466e-22	6.21462e-21	NA	NA
ENSG00000246263	UBR5-AS1	UBR5 antisense RNA 1 [Source:HGNC Symbol;Acc:HGNC:51661]	Yes	Yes	1.78	3.15	1.79	3.1	0.81	6.99398e-06	4.81377e-05	NA	NA
ENSG00000153560	UBP1	upstream binding protein 1 [Source:HGNC Symbol;Acc:HGNC:12507]	Yes	Yes	54.96	61.45	54.07	62.08	0.21	0.000168767	0.000883287	NA	NA
ENSG00000247240	UBL7-AS1	UBL7 antisense RNA 1 (head to head) [Source:HGNC Symbol;Acc:HGNC:48614]	Yes	Yes	13.35	17.17	13.07	17.5	0.43	1.4507e-07	1.31018e-06	NA	NA
ENSG00000122042	UBL3	ubiquitin like 3 [Source:HGNC Symbol;Acc:HGNC:12504]	Yes	Yes	75.95	46.44	75.62	46.19	-0.7	2.26349e-46	2.00319e-44	NA	NA
ENSG00000009335	UBE3C	ubiquitin protein ligase E3C [Source:HGNC Symbol;Acc:HGNC:16803]	Yes	Yes	50.56	44.49	50.92	43.78	-0.21	2.20786e-06	1.66489e-05	NA	NA
ENSG00000159202	UBE2Z	ubiquitin conjugating enzyme E2 Z [Source:HGNC Symbol;Acc:HGNC:25847]	Yes	Yes	160.64	199.78	159.23	198.66	0.33	3.9147e-19	1.07446e-17	NA	NA
ENSG00000104343	UBE2W	ubiquitin conjugating enzyme E2 W [Source:HGNC Symbol;Acc:HGNC:25616]	Yes	Yes	12.82	19.04	12.74	18.95	0.59	9.08956e-16	1.97415e-14	NA	NA
ENSG00000169139	UBE2V2	ubiquitin conjugating enzyme E2 V2 [Source:HGNC Symbol;Acc:HGNC:12495]	Yes	Yes	131.24	168.42	129.67	169.05	0.39	1.03082e-13	1.85227e-12	NA	NA
ENSG00000244687	UBE2V1	ubiquitin conjugating enzyme E2 V1 [Source:HGNC Symbol;Acc:HGNC:12494]	Yes	Yes	316.67	279.59	315.39	280.15	-0.16	1.70065e-05	0.000108283	NA	NA
ENSG00000107341	UBE2R2	ubiquitin conjugating enzyme E2 R2 [Source:HGNC Symbol;Acc:HGNC:19907]	Yes	Yes	28.1	31.82	28.1	31.89	0.19	2.30489e-06	1.73052e-05	NA	NA
ENSG00000177889	UBE2N	ubiquitin conjugating enzyme E2 N [Source:HGNC Symbol;Acc:HGNC:12492]	Yes	Yes	178.07	144.45	175.93	143.81	-0.28	4.94433e-07	4.12407e-06	NA	NA
ENSG00000156587	UBE2L6	ubiquitin conjugating enzyme E2 L6 [Source:HGNC Symbol;Acc:HGNC:12490]	Yes	Yes	5.61	9.69	5.64	9.61	0.78	7.32102e-08	6.89729e-07	NA	NA
ENSG00000184787	UBE2G2	ubiquitin conjugating enzyme E2 G2 [Source:HGNC Symbol;Acc:HGNC:12483]	Yes	Yes	87.84	53.55	87.56	52.07	-0.74	6.65822e-42	5.1082e-40	NA	NA
ENSG00000184182	UBE2F	ubiquitin conjugating enzyme E2 F (putative) [Source:HGNC Symbol;Acc:HGNC:12480]	Yes	Yes	59.96	30.86	58.64	31.97	-0.86	4.72159e-28	2.11428e-26	NA	NA
ENSG00000182247	UBE2E2	ubiquitin conjugating enzyme E2 E2 [Source:HGNC Symbol;Acc:HGNC:12478]	Yes	Yes	20.28	29.67	20.46	29.64	0.55	2.24771e-14	4.30012e-13	NA	NA
ENSG00000175063	UBE2C	ubiquitin conjugating enzyme E2 C [Source:HGNC Symbol;Acc:HGNC:15937]	Yes	Yes	217.9	263.37	220.37	263.38	0.27	2.51892e-10	3.20809e-09	NA	NA
ENSG00000150991	UBC	ubiquitin C [Source:HGNC Symbol;Acc:HGNC:12468]	Yes	Yes	752.54	930.24	763.36	928.57	0.29	3.31432e-09	3.73446e-08	NA	NA
ENSG00000185262	UBALD2	UBA like domain containing 2 [Source:HGNC Symbol;Acc:HGNC:28438]	Yes	Yes	56.55	81.24	56.39	81.97	0.55	1.60482e-31	8.42869e-30	NA	NA
ENSG00000153443	UBALD1	UBA like domain containing 1 [Source:HGNC Symbol;Acc:HGNC:29576]	Yes	Yes	37.01	29.15	36.46	29.5	-0.29	6.10569e-06	4.24397e-05	NA	NA
ENSG00000197355	UAP1L1	UDP-N-acetylglucosamine pyrophosphorylase 1 like 1 [Source:HGNC Symbol;Acc:HGNC:28082]	Yes	Yes	13.72	10.58	13.31	10.58	-0.32	2.59942e-06	1.93037e-05	NA	NA
ENSG00000117143	UAP1	UDP-N-acetylglucosamine pyrophosphorylase 1 [Source:HGNC Symbol;Acc:HGNC:12457]	Yes	Yes	24.28	31.81	24.15	33.99	0.5	3.24224e-07	2.78816e-06	NA	NA
ENSG00000272173	U47924.2	novel transcript, antisense to C12orf57	Yes	Yes	2.17	4.18	2.15	4.06	0.93	2.0466e-06	1.55005e-05	NA	NA
ENSG00000160201	U2AF1	U2 small nuclear RNA auxiliary factor 1 [Source:HGNC Symbol;Acc:HGNC:12453]	Yes	Yes	330.26	263.46	330.9	259.14	-0.34	3.0823e-15	6.34496e-14	NA	NA
ENSG00000176890	TYMS	thymidylate synthetase [Source:HGNC Symbol;Acc:HGNC:12441]	Yes	Yes	134.63	116.86	136.91	115.06	-0.24	4.19675e-07	3.54125e-06	NA	NA
ENSG00000265972	TXNIP	thioredoxin interacting protein [Source:HGNC Symbol;Acc:HGNC:16952]	Yes	Yes	47.13	84.13	47.69	84.57	0.84	3.34877e-53	3.78277e-51	NA	NA
ENSG00000239264	TXNDC5	thioredoxin domain containing 5 [Source:HGNC Symbol;Acc:HGNC:21073]	Yes	Yes	91.82	78.98	91.74	77.13	-0.24	4.20776e-07	3.5492e-06	NA	NA
ENSG00000107815	TWNK	twinkle mtDNA helicase [Source:HGNC Symbol;Acc:HGNC:1160]	Yes	Yes	30.76	17.45	31.4	17.86	-0.8	1.2959e-50	1.33016e-48	NA	NA
ENSG00000171928	TVP23B	trans-golgi network vesicle protein 23 homolog B [Source:HGNC Symbol;Acc:HGNC:20399]	Yes	Yes	28.8	21.2	29.49	20.63	-0.51	8.75833e-16	1.90589e-14	NA	NA
ENSG00000104723	TUSC3	tumor suppressor candidate 3 [Source:HGNC Symbol;Acc:HGNC:30242]	Yes	Yes	44.04	81.21	44	81.52	0.9	2.46094e-72	4.46124e-70	NA	NA
ENSG00000143367	TUFT1	tuftelin 1 [Source:HGNC Symbol;Acc:HGNC:12422]	Yes	Yes	30.89	18.02	30.81	17.96	-0.77	7.79732e-38	5.06578e-36	NA	NA
ENSG00000176014	TUBB6	tubulin beta 6 class V [Source:HGNC Symbol;Acc:HGNC:20776]	Yes	Yes	90.86	148.3	92.27	149.74	0.71	1.26128e-27	5.53757e-26	NA	NA
ENSG00000075886	TUBA3D	tubulin alpha 3d [Source:HGNC Symbol;Acc:HGNC:24071]	Yes	Yes	2.76	7.1	2.48	7.09	1.56	3.38705e-11	4.74378e-10	NA	NA
ENSG00000167552	TUBA1A	tubulin alpha 1a [Source:HGNC Symbol;Acc:HGNC:20766]	Yes	Yes	120.03	185.8	120.97	186.96	0.64	2.11665e-45	1.79548e-43	NA	NA
ENSG00000136295	TTYH3	tweety family member 3 [Source:HGNC Symbol;Acc:HGNC:22222]	Yes	Yes	16.34	24.58	16.79	23.93	0.52	1.74111e-17	4.31991e-16	NA	NA
ENSG00000100304	TTLL12	tubulin tyrosine ligase like 12 [Source:HGNC Symbol;Acc:HGNC:28974]	Yes	Yes	35.67	28.85	35.87	29.24	-0.28	5.49054e-08	5.252e-07	NA	NA
ENSG00000112742	TTK	TTK protein kinase [Source:HGNC Symbol;Acc:HGNC:12401]	Yes	Yes	18.03	26.5	18.53	26.45	0.52	6.0649e-13	1.01363e-11	NA	NA
ENSG00000129696	TTI2	TELO2 interacting protein 2 [Source:HGNC Symbol;Acc:HGNC:26262]	Yes	Yes	10.56	14.96	10.16	14.95	0.57	8.51346e-12	1.27328e-10	NA	NA
ENSG00000162222	TTC9C	tetratricopeptide repeat domain 9C [Source:HGNC Symbol;Acc:HGNC:28432]	Yes	Yes	44.8	54.48	45.19	54.43	0.28	2.26247e-06	1.70037e-05	NA	NA
ENSG00000133985	TTC9	tetratricopeptide repeat domain 9 [Source:HGNC Symbol;Acc:HGNC:20267]	Yes	Yes	2.42	1.59	2.43	1.61	-0.59	2.08989e-07	1.84317e-06	NA	NA
ENSG00000165533	TTC8	tetratricopeptide repeat domain 8 [Source:HGNC Symbol;Acc:HGNC:20087]	Yes	Yes	27.69	40.35	27.48	39.52	0.53	2.46263e-12	3.84962e-11	NA	NA
ENSG00000215105	TTC3P1	tetratricopeptide repeat domain 3 pseudogene 1 [Source:HGNC Symbol;Acc:HGNC:23318]	Yes	Yes	1.89	3.13	1.92	3.17	0.73	5.73108e-11	7.86022e-10	NA	NA
ENSG00000085831	TTC39A	tetratricopeptide repeat domain 39A [Source:HGNC Symbol;Acc:HGNC:18657]	Yes	Yes	104.52	130.17	105.72	130.85	0.32	6.24807e-11	8.52765e-10	NA	NA
ENSG00000075234	TTC38	tetratricopeptide repeat domain 38 [Source:HGNC Symbol;Acc:HGNC:26082]	Yes	Yes	7.4	5.42	7.52	5.24	-0.51	4.44396e-05	0.000263161	NA	NA
ENSG00000113638	TTC33	tetratricopeptide repeat domain 33 [Source:HGNC Symbol;Acc:HGNC:29959]	Yes	Yes	2	4.23	1.86	4.1	1.16	2.69997e-11	3.82196e-10	NA	NA
ENSG00000196659	TTC30B	tetratricopeptide repeat domain 30B [Source:HGNC Symbol;Acc:HGNC:26425]	Yes	Yes	2.47	5.67	2.58	5.77	1.17	6.01315e-34	3.42202e-32	NA	NA
ENSG00000197557	TTC30A	tetratricopeptide repeat domain 30A [Source:HGNC Symbol;Acc:HGNC:25853]	Yes	Yes	1.4	3.67	1.43	3.64	1.35	2.53155e-34	1.45914e-32	NA	NA
ENSG00000103852	TTC23	tetratricopeptide repeat domain 23 [Source:HGNC Symbol;Acc:HGNC:25730]	Yes	Yes	7.02	10.29	7.3	10.25	0.5	1.24315e-06	9.77088e-06	NA	NA
ENSG00000123607	TTC21B	tetratricopeptide repeat domain 21B [Source:HGNC Symbol;Acc:HGNC:25660]	Yes	Yes	4	5.64	4.03	5.52	0.47	7.44716e-09	8.00697e-08	NA	NA
ENSG00000011295	TTC19	tetratricopeptide repeat domain 19 [Source:HGNC Symbol;Acc:HGNC:26006]	Yes	Yes	40.56	24.99	39.99	25.17	-0.66	5.15983e-38	3.39146e-36	NA	NA
ENSG00000167721	TSR1	TSR1 ribosome maturation factor [Source:HGNC Symbol;Acc:HGNC:25542]	Yes	Yes	49.86	41.03	48.61	40.79	-0.24	1.591e-06	1.22732e-05	NA	NA
ENSG00000180543	TSPYL5	TSPY like 5 [Source:HGNC Symbol;Acc:HGNC:29367]	Yes	Yes	16.54	25.72	16.53	25.43	0.63	4.51152e-45	3.72847e-43	NA	NA
ENSG00000189241	TSPYL1	TSPY like 1 [Source:HGNC Symbol;Acc:HGNC:12382]	Yes	Yes	43.77	52.06	43.54	51.88	0.26	2.72668e-11	3.85491e-10	NA	NA
ENSG00000235217	TSPY26P	testis specific protein Y-linked 26, pseudogene [Source:HGNC Symbol;Acc:HGNC:16256]	Yes	Yes	1.21	1.72	1.22	1.78	0.56	0.000122307	0.000662015	NA	NA
ENSG00000100300	TSPO	translocator protein [Source:HGNC Symbol;Acc:HGNC:1158]	Yes	Yes	3.29	9.08	3.32	8.92	1.44	3.11229e-15	6.39499e-14	NA	NA
ENSG00000011105	TSPAN9	tetraspanin 9 [Source:HGNC Symbol;Acc:HGNC:21640]	Yes	Yes	4.2	7.8	4.57	7.74	0.77	3.64835e-11	5.0907e-10	NA	NA
ENSG00000000003	TSPAN6	tetraspanin 6 [Source:HGNC Symbol;Acc:HGNC:11858]	Yes	Yes	10.62	20.17	10.23	20.83	1.04	8.40884e-26	3.41195e-24	NA	NA
ENSG00000168785	TSPAN5	tetraspanin 5 [Source:HGNC Symbol;Acc:HGNC:17753]	Yes	Yes	6.66	2.36	6.78	2.66	-1.34	5.75403e-28	2.57147e-26	NA	NA
ENSG00000214063	TSPAN4	tetraspanin 4 [Source:HGNC Symbol;Acc:HGNC:11859]	Yes	Yes	46.22	58.34	46.04	58.9	0.37	2.04279e-09	2.35424e-08	NA	NA
ENSG00000140391	TSPAN3	tetraspanin 3 [Source:HGNC Symbol;Acc:HGNC:17752]	Yes	Yes	113.68	125.88	114.41	129	0.18	0.000112706	0.000614337	NA	NA
ENSG00000099282	TSPAN15	tetraspanin 15 [Source:HGNC Symbol;Acc:HGNC:23298]	Yes	Yes	71.35	53.51	70.31	54.41	-0.36	1.08715e-13	1.94881e-12	NA	NA
ENSG00000108219	TSPAN14	tetraspanin 14 [Source:HGNC Symbol;Acc:HGNC:23303]	Yes	Yes	44.72	36.14	44.67	36.42	-0.28	1.72084e-07	1.53382e-06	NA	NA
ENSG00000106537	TSPAN13	tetraspanin 13 [Source:HGNC Symbol;Acc:HGNC:21643]	Yes	Yes	185.43	110.48	185.33	110.64	-0.73	7.40691e-42	5.66327e-40	NA	NA
ENSG00000106025	TSPAN12	tetraspanin 12 [Source:HGNC Symbol;Acc:HGNC:21641]	Yes	Yes	1.72	8.64	1.67	8.53	2.38	1.10767e-37	7.09385e-36	NA	NA
ENSG00000117472	TSPAN1	tetraspanin 1 [Source:HGNC Symbol;Acc:HGNC:20657]	Yes	Yes	11.16	5.72	12.08	5.58	-1.12	4.79656e-08	4.6216e-07	NA	NA
ENSG00000171045	TSNARE1	t-SNARE domain containing 1 [Source:HGNC Symbol;Acc:HGNC:26437]	Yes	Yes	5.45	8.63	5.56	8.41	0.61	4.78571e-05	0.000281544	NA	NA
ENSG00000182704	TSKU	tsukushi, small leucine rich proteoglycan [Source:HGNC Symbol;Acc:HGNC:28850]	Yes	Yes	71.15	33.82	70.58	33.38	-1.07	4.81463e-78	9.57771e-76	NA	NA
ENSG00000182173	TSEN54	tRNA splicing endonuclease subunit 54 [Source:HGNC Symbol;Acc:HGNC:27561]	Yes	Yes	168.34	133.53	169.8	134.09	-0.33	1.88947e-08	1.92188e-07	NA	NA
ENSG00000157514	TSC22D3	TSC22 domain family member 3 [Source:HGNC Symbol;Acc:HGNC:3051]	Yes	Yes	25.01	8.17	25.22	8.25	-1.6	1.04717e-67	1.68138e-65	NA	NA
ENSG00000196428	TSC22D2	TSC22 domain family member 2 [Source:HGNC Symbol;Acc:HGNC:29095]	Yes	Yes	26.07	16.79	25.94	16.68	-0.63	2.16924e-28	9.8311e-27	NA	NA
ENSG00000102804	TSC22D1	TSC22 domain family member 1 [Source:HGNC Symbol;Acc:HGNC:16826]	Yes	Yes	53.88	64.84	54.45	63.63	0.24	5.99419e-06	4.17379e-05	NA	NA
ENSG00000167112	TRUB2	TruB pseudouridine synthase family member 2 [Source:HGNC Symbol;Acc:HGNC:17170]	Yes	Yes	70.48	88.18	71.11	86.63	0.3	4.23339e-06	3.02776e-05	NA	NA
ENSG00000072756	TRNT1	tRNA nucleotidyl transferase 1 [Source:HGNC Symbol;Acc:HGNC:17341]	Yes	Yes	45.02	35.39	44.8	34.95	-0.35	8.42804e-13	1.3849e-11	NA	NA
ENSG00000253368	TRNP1	TMF1 regulated nuclear protein 1 [Source:HGNC Symbol;Acc:HGNC:34348]	Yes	Yes	3.47	2.05	3.46	2.05	-0.74	2.42659e-05	0.000150185	NA	NA
ENSG00000166166	TRMT61A	tRNA methyltransferase 61A [Source:HGNC Symbol;Acc:HGNC:23790]	Yes	Yes	24.62	19.77	24.5	19.42	-0.33	1.84758e-07	1.63962e-06	NA	NA
ENSG00000121486	TRMT1L	tRNA methyltransferase 1 like [Source:HGNC Symbol;Acc:HGNC:16782]	Yes	Yes	9.6	12.57	9.63	12.96	0.44	3.40662e-06	2.47583e-05	NA	NA
ENSG00000205133	TRIQK	triple QxxK/R motif containing [Source:HGNC Symbol;Acc:HGNC:27828]	Yes	Yes	33.94	43.75	32.23	43.91	0.46	3.46475e-06	2.51482e-05	NA	NA
ENSG00000087077	TRIP6	thyroid hormone receptor interactor 6 [Source:HGNC Symbol;Acc:HGNC:12311]	Yes	Yes	91.29	105.01	89.64	104.68	0.23	8.41967e-05	0.000471632	NA	NA
ENSG00000146054	TRIM7	tripartite motif containing 7 [Source:HGNC Symbol;Acc:HGNC:16278]	Yes	Yes	5.9	1.93	5.71	1.91	-1.57	1.30849e-18	3.47678e-17	NA	NA
ENSG00000185880	TRIM69	tripartite motif containing 69 [Source:HGNC Symbol;Acc:HGNC:17857]	Yes	Yes	3.39	4.62	3.4	4.58	0.45	2.09919e-05	0.000131223	NA	NA
ENSG00000116525	TRIM62	tripartite motif containing 62 [Source:HGNC Symbol;Acc:HGNC:25574]	Yes	Yes	7.44	5.83	7.59	5.84	-0.37	2.29564e-05	0.00014271	NA	NA
ENSG00000169871	TRIM56	tripartite motif containing 56 [Source:HGNC Symbol;Acc:HGNC:19028]	Yes	Yes	24.28	16.15	24.46	16.08	-0.59	8.92961e-21	2.7879e-19	NA	NA
ENSG00000138100	TRIM54	tripartite motif containing 54 [Source:HGNC Symbol;Acc:HGNC:16008]	Yes	Yes	3.74	7.24	3.52	7.16	1.04	1.61124e-11	2.33069e-10	NA	NA
ENSG00000132481	TRIM47	tripartite motif containing 47 [Source:HGNC Symbol;Acc:HGNC:19020]	Yes	Yes	6.66	3.44	7.16	3.31	-1.1	2.00963e-13	3.51827e-12	NA	NA
ENSG00000134253	TRIM45	tripartite motif containing 45 [Source:HGNC Symbol;Acc:HGNC:19018]	Yes	Yes	8.61	10.42	8.4	10.55	0.34	2.66857e-05	0.000163943	NA	NA
ENSG00000146063	TRIM41	tripartite motif containing 41 [Source:HGNC Symbol;Acc:HGNC:19013]	Yes	Yes	29.28	34.35	29.28	34.09	0.23	2.51369e-06	1.87103e-05	NA	NA
ENSG00000108395	TRIM37	tripartite motif containing 37 [Source:HGNC Symbol;Acc:HGNC:7523]	Yes	Yes	434.77	361.58	432.32	359.02	-0.26	9.0113e-08	8.39474e-07	NA	NA
ENSG00000152503	TRIM36	tripartite motif containing 36 [Source:HGNC Symbol;Acc:HGNC:16280]	Yes	Yes	4.01	5.24	3.98	5.61	0.5	0.000120451	0.000652908	NA	NA
ENSG00000104228	TRIM35	tripartite motif containing 35 [Source:HGNC Symbol;Acc:HGNC:16285]	Yes	Yes	7.93	10.63	8.12	11.13	0.46	1.92573e-05	0.00012129	NA	NA
ENSG00000122779	TRIM24	tripartite motif containing 24 [Source:HGNC Symbol;Acc:HGNC:11812]	Yes	Yes	21	25.54	21.27	25.53	0.27	1.34691e-05	8.77091e-05	NA	NA
ENSG00000113595	TRIM23	tripartite motif containing 23 [Source:HGNC Symbol;Acc:HGNC:660]	Yes	Yes	6.57	8.79	6.64	8.68	0.39	9.80364e-06	6.55182e-05	NA	NA
ENSG00000108448	TRIM16L	tripartite motif containing 16 like [Source:HGNC Symbol;Acc:HGNC:32670]	Yes	Yes	49.67	14.38	47.42	14.56	-1.69	8.3067e-77	1.59595e-74	NA	NA
ENSG00000221926	TRIM16	tripartite motif containing 16 [Source:HGNC Symbol;Acc:HGNC:17241]	Yes	Yes	57.62	20.69	59	20.69	-1.5	2.00023e-78	4.08757e-76	NA	NA
ENSG00000106785	TRIM14	tripartite motif containing 14 [Source:HGNC Symbol;Acc:HGNC:16283]	Yes	Yes	11.39	6.3	11.5	6.1	-0.91	3.86476e-33	2.1398e-31	NA	NA
ENSG00000154370	TRIM11	tripartite motif containing 11 [Source:HGNC Symbol;Acc:HGNC:16281]	Yes	Yes	32.51	24.53	32.21	24.78	-0.37	5.07406e-10	6.27392e-09	NA	NA
ENSG00000173334	TRIB1	tribbles pseudokinase 1 [Source:HGNC Symbol;Acc:HGNC:16891]	Yes	Yes	27.58	32.17	27.37	32.15	0.24	3.62795e-06	2.62481e-05	NA	NA
ENSG00000213689	TREX1	three prime repair exonuclease 1 [Source:HGNC Symbol;Acc:HGNC:12269]	Yes	Yes	2.22	9.09	2.28	9.35	2.05	8.73425e-21	2.7307e-19	NA	NA
ENSG00000113597	TRAPPC13	trafficking protein particle complex 13 [Source:HGNC Symbol;Acc:HGNC:25828]	Yes	Yes	12.96	16.37	12.86	16.32	0.35	7.45892e-06	5.09804e-05	NA	NA
ENSG00000160218	TRAPPC10	trafficking protein particle complex 10 [Source:HGNC Symbol;Acc:HGNC:11868]	Yes	Yes	26.33	21.21	26.26	20.97	-0.31	0.000100723	0.000556028	NA	NA
ENSG00000225791	TRAM2-AS1	TRAM2 antisense RNA 1 (head to head) [Source:HGNC Symbol;Acc:HGNC:48663]	Yes	Yes	4.25	6.16	4.33	6.07	0.5	3.21472e-06	2.34546e-05	NA	NA
ENSG00000067167	TRAM1	translocation associated membrane protein 1 [Source:HGNC Symbol;Acc:HGNC:20568]	Yes	Yes	74.17	103.05	74.35	104.24	0.5	3.01426e-21	9.67966e-20	NA	NA
ENSG00000135148	TRAFD1	TRAF-type zinc finger domain containing 1 [Source:HGNC Symbol;Acc:HGNC:24808]	Yes	Yes	43.9	33.74	44.11	34.03	-0.36	6.19054e-10	7.57524e-09	NA	NA
ENSG00000082512	TRAF5	TNF receptor associated factor 5 [Source:HGNC Symbol;Acc:HGNC:12035]	Yes	Yes	5.56	2.27	5.62	2.5	-1.16	3.97774e-20	1.17036e-18	NA	NA
ENSG00000076604	TRAF4	TNF receptor associated factor 4 [Source:HGNC Symbol;Acc:HGNC:12034]	Yes	Yes	99.59	76.64	99.3	74.16	-0.41	5.47301e-09	6.00428e-08	NA	NA
ENSG00000056972	TRAF3IP2	TRAF3 interacting protein 2 [Source:HGNC Symbol;Acc:HGNC:1343]	Yes	Yes	17.53	23.13	17.65	23.15	0.4	8.03179e-05	0.000451931	NA	NA
ENSG00000131323	TRAF3	TNF receptor associated factor 3 [Source:HGNC Symbol;Acc:HGNC:12033]	Yes	Yes	16.71	7.62	16.63	7.57	-1.13	1.89167e-33	1.05778e-31	NA	NA
ENSG00000164548	TRA2A	transformer 2 alpha homolog [Source:HGNC Symbol;Acc:HGNC:16645]	Yes	Yes	62.42	73.69	62.61	74.25	0.26	2.80428e-05	0.000171624	NA	NA
ENSG00000088325	TPX2	TPX2 microtubule nucleation factor [Source:HGNC Symbol;Acc:HGNC:1249]	Yes	Yes	95.71	107.1	95.22	107.53	0.19	1.56768e-06	1.21099e-05	NA	NA
ENSG00000260284	TPSP2	tryptase pseudogene 2 [Source:HGNC Symbol;Acc:HGNC:14136]	Yes	Yes	16.54	6.8	16.23	6.83	-1.24	2.40394e-17	5.87371e-16	NA	NA
ENSG00000176058	TPRN	taperin [Source:HGNC Symbol;Acc:HGNC:26894]	Yes	Yes	38.88	29.01	39.18	28.86	-0.43	9.01001e-10	1.08077e-08	NA	NA
ENSG00000137364	TPMT	thiopurine S-methyltransferase [Source:HGNC Symbol;Acc:HGNC:12014]	Yes	Yes	12.08	9.07	12.11	9.25	-0.38	4.0744e-08	3.97003e-07	NA	NA
ENSG00000167460	TPM4	tropomyosin 4 [Source:HGNC Symbol;Acc:HGNC:12013]	Yes	Yes	293.1	225.39	297.48	223.87	-0.4	3.15414e-19	8.72103e-18	NA	NA
ENSG00000111669	TPI1	triosephosphate isomerase 1 [Source:HGNC Symbol;Acc:HGNC:12009]	Yes	Yes	1070.61	1221.7	1069.37	1229.99	0.21	2.62151e-05	0.000161184	NA	NA
ENSG00000134779	TPGS2	tubulin polyglutamylase complex subunit 2 [Source:HGNC Symbol;Acc:HGNC:24561]	Yes	Yes	118.66	157.26	118.97	158.25	0.42	6.4553e-16	1.42263e-14	NA	NA
ENSG00000186815	TPCN1	two pore segment channel 1 [Source:HGNC Symbol;Acc:HGNC:18182]	Yes	Yes	15.14	10.77	15.07	10.5	-0.51	8.1528e-07	6.59233e-06	NA	NA
ENSG00000146242	TPBG	trophoblast glycoprotein [Source:HGNC Symbol;Acc:HGNC:12004]	Yes	Yes	64.9	99.83	64.85	101.01	0.65	2.65189e-63	3.87089e-61	NA	NA
ENSG00000164938	TP53INP1	tumor protein p53 inducible nuclear protein 1 [Source:HGNC Symbol;Acc:HGNC:18022]	Yes	Yes	4.38	7.88	4.37	7.87	0.86	3.60214e-22	1.21035e-20	NA	NA
ENSG00000115129	TP53I3	tumor protein p53 inducible protein 3 [Source:HGNC Symbol;Acc:HGNC:19373]	Yes	Yes	17.43	25.85	17.82	26.55	0.59	2.26403e-12	3.57145e-11	NA	NA
ENSG00000175274	TP53I11	tumor protein p53 inducible protein 11 [Source:HGNC Symbol;Acc:HGNC:16842]	Yes	Yes	36.05	28.14	35.95	28.23	-0.34	2.05799e-08	2.08198e-07	NA	NA
ENSG00000141510	TP53	tumor protein p53 [Source:HGNC Symbol;Acc:HGNC:11998]	Yes	Yes	91.03	112.46	91.78	111.68	0.29	5.02908e-14	9.2848e-13	NA	NA
ENSG00000186283	TOR3A	torsin family 3 member A [Source:HGNC Symbol;Acc:HGNC:11997]	Yes	Yes	80.3	67.46	80.43	65.87	-0.28	1.5725e-06	1.21388e-05	NA	NA
ENSG00000177302	TOP3A	DNA topoisomerase III alpha [Source:HGNC Symbol;Acc:HGNC:11992]	Yes	Yes	21.01	14.3	20.15	14.46	-0.47	5.64112e-09	6.16464e-08	NA	NA
ENSG00000077097	TOP2B	DNA topoisomerase II beta [Source:HGNC Symbol;Acc:HGNC:11990]	Yes	Yes	68.28	76.56	68.64	76.69	0.17	9.39117e-05	0.00052176	NA	NA
ENSG00000184428	TOP1MT	DNA topoisomerase I mitochondrial [Source:HGNC Symbol;Acc:HGNC:29787]	Yes	Yes	47.42	60.42	47.96	60.43	0.34	1.43547e-13	2.5448e-12	NA	NA
ENSG00000160949	TONSL	tonsoku like, DNA repair protein [Source:HGNC Symbol;Acc:HGNC:7801]	Yes	Yes	23.5	30.66	22.98	30.18	0.4	5.39154e-17	1.28795e-15	NA	NA
ENSG00000196683	TOMM7	translocase of outer mitochondrial membrane 7 [Source:HGNC Symbol;Acc:HGNC:21648]	Yes	Yes	345.85	459.98	341.82	465.81	0.46	9.59523e-14	1.73107e-12	NA	NA
ENSG00000175768	TOMM5	translocase of outer mitochondrial membrane 5 [Source:HGNC Symbol;Acc:HGNC:31369]	Yes	Yes	239.44	184.59	239.75	185.63	-0.36	2.92184e-10	3.6982e-09	NA	NA
ENSG00000025772	TOMM34	translocase of outer mitochondrial membrane 34 [Source:HGNC Symbol;Acc:HGNC:15746]	Yes	Yes	36.47	44.3	36.67	44.75	0.3	1.32893e-08	1.38512e-07	NA	NA
ENSG00000229980	TOB1-AS1	TOB1 antisense RNA 1 [Source:HGNC Symbol;Acc:HGNC:44340]	Yes	Yes	3.96	7.38	4.12	7.67	0.91	1.89029e-09	2.19143e-08	NA	NA
ENSG00000141232	TOB1	transducer of ERBB2, 1 [Source:HGNC Symbol;Acc:HGNC:11979]	Yes	Yes	115.85	99.75	115.11	99.86	-0.19	9.70057e-06	6.48793e-05	NA	NA
ENSG00000136205	TNS3	tensin 3 [Source:HGNC Symbol;Acc:HGNC:21616]	Yes	Yes	5	1.21	5.01	1.15	-2.12	2.52492e-70	4.29982e-68	NA	NA
ENSG00000111077	TNS2	tensin 2 [Source:HGNC Symbol;Acc:HGNC:19737]	Yes	Yes	2.06	4.33	2.17	4.27	0.99	1.85889e-09	2.15837e-08	NA	NA
ENSG00000078687	TNRC6C	trinucleotide repeat containing adaptor 6C [Source:HGNC Symbol;Acc:HGNC:29318]	Yes	Yes	5.26	6.76	5.22	6.97	0.43	0.000148584	0.000785704	NA	NA
ENSG00000090905	TNRC6A	trinucleotide repeat containing adaptor 6A [Source:HGNC Symbol;Acc:HGNC:11969]	Yes	Yes	16.87	14.4	17.06	14.34	-0.24	0.000182306	0.000943602	NA	NA
ENSG00000182095	TNRC18	trinucleotide repeat containing 18 [Source:HGNC Symbol;Acc:HGNC:11962]	Yes	Yes	67.48	102.51	67.19	100.14	0.59	1.9864e-10	2.55594e-09	NA	NA
ENSG00000105576	TNPO2	transportin 2 [Source:HGNC Symbol;Acc:HGNC:19998]	Yes	Yes	49.68	42.69	49.23	41.14	-0.25	1.95001e-05	0.000122613	NA	NA
ENSG00000105048	TNNT1	troponin T1, slow skeletal type [Source:HGNC Symbol;Acc:HGNC:11948]	Yes	Yes	59.73	92.38	59.92	95.25	0.68	1.52992e-20	4.69825e-19	NA	NA
ENSG00000149115	TNKS1BP1	tankyrase 1 binding protein 1 [Source:HGNC Symbol;Acc:HGNC:19081]	Yes	Yes	23.97	34.14	24.02	35.26	0.56	2.20852e-18	5.75932e-17	NA	NA
ENSG00000173273	TNKS	tankyrase [Source:HGNC Symbol;Acc:HGNC:11941]	Yes	Yes	6.14	9	6.3	8.94	0.52	4.46362e-06	3.17764e-05	NA	NA
ENSG00000146072	TNFRSF21	TNF receptor superfamily member 21 [Source:HGNC Symbol;Acc:HGNC:13469]	Yes	Yes	9.73	7.5	9.88	7.28	-0.43	1.2882e-07	1.17047e-06	NA	NA
ENSG00000186891	TNFRSF18	TNF receptor superfamily member 18 [Source:HGNC Symbol;Acc:HGNC:11914]	Yes	Yes	4.56	2.07	4.8	2.1	-1.18	1.21187e-08	1.27298e-07	NA	NA
ENSG00000006327	TNFRSF12A	TNF receptor superfamily member 12A [Source:HGNC Symbol;Acc:HGNC:18152]	Yes	Yes	238.34	131.13	244.17	130.72	-0.89	3.56276e-25	1.388e-23	NA	NA
ENSG00000164761	TNFRSF11B	TNF receptor superfamily member 11b [Source:HGNC Symbol;Acc:HGNC:11909]	Yes	Yes	2.3	10.27	2.26	10.17	2.18	1.35499e-57	1.73061e-55	NA	NA
ENSG00000141655	TNFRSF11A	TNF receptor superfamily member 11a [Source:HGNC Symbol;Acc:HGNC:11908]	Yes	Yes	1.6	2.78	1.57	2.98	0.93	1.09136e-11	1.60871e-10	NA	NA
ENSG00000173535	TNFRSF10C	TNF receptor superfamily member 10c [Source:HGNC Symbol;Acc:HGNC:11906]	Yes	Yes	2.75	1.38	2.77	1.4	-0.98	2.11976e-07	1.86644e-06	NA	NA
ENSG00000120889	TNFRSF10B	TNF receptor superfamily member 10b [Source:HGNC Symbol;Acc:HGNC:11905]	Yes	Yes	16.28	20.68	16.22	21.17	0.4	9.55015e-09	1.01502e-07	NA	NA
ENSG00000185361	TNFAIP8L1	TNF alpha induced protein 8 like 1 [Source:HGNC Symbol;Acc:HGNC:28279]	Yes	Yes	5.45	11.61	5.54	11.56	1.07	9.79525e-65	1.45819e-62	NA	NA
ENSG00000223551	TMSB4XP4	TMSB4X pseudogene 4 [Source:HGNC Symbol;Acc:HGNC:11886]	Yes	Yes	28.41	7.94	28.61	8.22	-1.79	2.08625e-32	1.14104e-30	NA	NA
ENSG00000205542	TMSB4X	thymosin beta 4 X-linked [Source:HGNC Symbol;Acc:HGNC:11881]	Yes	Yes	2927.55	699.01	2910.79	699.09	-2.05	0	0	NA	NA
ENSG00000034510	TMSB10	thymosin beta 10 [Source:HGNC Symbol;Acc:HGNC:11879]	Yes	Yes	3719.36	5003.98	3703.95	5088.09	0.47	1.32761e-15	2.84223e-14	NA	NA
ENSG00000137648	TMPRSS4	transmembrane serine protease 4 [Source:HGNC Symbol;Acc:HGNC:11878]	Yes	Yes	7.54	1.06	7.42	1.07	-2.79	1.16686e-65	1.78434e-63	NA	NA
ENSG00000160183	TMPRSS3	transmembrane serine protease 3 [Source:HGNC Symbol;Acc:HGNC:11877]	Yes	Yes	1.29	2.22	1.36	2.22	0.72	2.2458e-05	0.000139804	NA	NA
ENSG00000184012	TMPRSS2	transmembrane serine protease 2 [Source:HGNC Symbol;Acc:HGNC:11876]	Yes	Yes	9.68	5.44	9.84	5.48	-0.83	3.83049e-12	5.90978e-11	NA	NA
ENSG00000167920	TMEM99	transmembrane protein 99 (putative) [Source:HGNC Symbol;Acc:HGNC:28305]	Yes	Yes	9.78	13.47	9.27	13.67	0.57	9.61614e-06	6.43529e-05	NA	NA
ENSG00000109084	TMEM97	transmembrane protein 97 [Source:HGNC Symbol;Acc:HGNC:28106]	Yes	Yes	56.75	38.12	55.01	37.83	-0.53	6.70421e-20	1.92963e-18	NA	NA
ENSG00000177728	TMEM94	transmembrane protein 94 [Source:HGNC Symbol;Acc:HGNC:28983]	Yes	Yes	56.6	87.29	56.75	89.83	0.67	6.84768e-14	1.2474e-12	NA	NA
ENSG00000103978	TMEM87A	transmembrane protein 87A [Source:HGNC Symbol;Acc:HGNC:24522]	Yes	Yes	33.05	37.11	32.86	37	0.18	5.8342e-05	0.000336792	NA	NA
ENSG00000163472	TMEM79	transmembrane protein 79 [Source:HGNC Symbol;Acc:HGNC:28196]	Yes	Yes	6.25	10.84	6.33	10.6	0.75	1.6825e-20	5.13173e-19	NA	NA
ENSG00000167904	TMEM68	transmembrane protein 68 [Source:HGNC Symbol;Acc:HGNC:26510]	Yes	Yes	16.57	21.65	16.63	20.97	0.34	1.04405e-05	6.93947e-05	NA	NA
ENSG00000164953	TMEM67	transmembrane protein 67 [Source:HGNC Symbol;Acc:HGNC:28396]	Yes	Yes	3.16	7.05	3.48	6.54	0.92	3.95568e-06	2.84452e-05	NA	NA
ENSG00000180694	TMEM64	transmembrane protein 64 [Source:HGNC Symbol;Acc:HGNC:25441]	Yes	Yes	129.47	96.95	130.85	95.14	-0.45	7.84997e-16	1.71486e-14	NA	NA
ENSG00000196187	TMEM63A	transmembrane protein 63A [Source:HGNC Symbol;Acc:HGNC:29118]	Yes	Yes	9.47	6.53	9.61	6	-0.67	8.83316e-10	1.06125e-08	NA	NA
ENSG00000151715	TMEM45B	transmembrane protein 45B [Source:HGNC Symbol;Acc:HGNC:25194]	Yes	Yes	5.86	2.21	5.56	2.18	-1.33	2.00002e-15	4.19388e-14	NA	NA
ENSG00000145014	TMEM44	transmembrane protein 44 [Source:HGNC Symbol;Acc:HGNC:25120]	Yes	Yes	6.06	3.85	5.91	3.92	-0.58	9.54964e-06	6.40031e-05	NA	NA
ENSG00000072954	TMEM38A	transmembrane protein 38A [Source:HGNC Symbol;Acc:HGNC:28462]	Yes	Yes	3.41	1.54	3.5	1.58	-1.14	5.49674e-11	7.55725e-10	NA	NA
ENSG00000109133	TMEM33	transmembrane protein 33 [Source:HGNC Symbol;Acc:HGNC:25541]	Yes	Yes	34.17	29.24	34.92	29.08	-0.25	0.000111588	0.000609125	NA	NA
ENSG00000112697	TMEM30A	transmembrane protein 30A [Source:HGNC Symbol;Acc:HGNC:16667]	Yes	Yes	29.24	33.31	29.44	33.47	0.2	5.95011e-05	0.000343219	NA	NA
ENSG00000157693	TMEM268	transmembrane protein 268 [Source:HGNC Symbol;Acc:HGNC:24513]	Yes	Yes	7.16	5.35	7.1	5.27	-0.42	1.67575e-06	1.28742e-05	NA	NA
ENSG00000184497	TMEM255B	transmembrane protein 255B [Source:HGNC Symbol;Acc:HGNC:28297]	Yes	Yes	1.13	2.64	1.19	2.69	1.19	3.36919e-05	0.000203811	NA	NA
ENSG00000149582	TMEM25	transmembrane protein 25 [Source:HGNC Symbol;Acc:HGNC:25890]	Yes	Yes	5.23	7.21	5.06	7.18	0.52	1.14849e-06	9.06175e-06	NA	NA
ENSG00000135185	TMEM243	transmembrane protein 243 [Source:HGNC Symbol;Acc:HGNC:21707]	Yes	Yes	38.15	27.57	37.54	27.15	-0.46	1.117e-10	1.47874e-09	NA	NA
ENSG00000205084	TMEM231	transmembrane protein 231 [Source:HGNC Symbol;Acc:HGNC:37234]	Yes	Yes	8.82	12.36	8.84	12.48	0.51	2.77402e-05	0.000169864	NA	NA
ENSG00000149932	TMEM219	transmembrane protein 219 [Source:HGNC Symbol;Acc:HGNC:25201]	Yes	Yes	55.15	70.22	54.44	69.99	0.37	3.5716e-09	4.00429e-08	NA	NA
ENSG00000188807	TMEM201	transmembrane protein 201 [Source:HGNC Symbol;Acc:HGNC:33719]	Yes	Yes	15.41	11.12	15.45	11.46	-0.42	1.80699e-08	1.84465e-07	NA	NA
ENSG00000139291	TMEM19	transmembrane protein 19 [Source:HGNC Symbol;Acc:HGNC:25605]	Yes	Yes	19.45	29.2	19.94	29.14	0.56	7.02227e-07	5.74013e-06	NA	NA
ENSG00000177854	TMEM187	transmembrane protein 187 [Source:HGNC Symbol;Acc:HGNC:13705]	Yes	Yes	11.18	17.6	11.19	17.48	0.65	4.33602e-14	8.08203e-13	NA	NA
ENSG00000269556	TMEM185A	transmembrane protein 185A [Source:HGNC Symbol;Acc:HGNC:17125]	Yes	Yes	17.11	20.83	17.39	20.73	0.27	1.81365e-05	0.000114875	NA	NA
ENSG00000198792	TMEM184B	transmembrane protein 184B [Source:HGNC Symbol;Acc:HGNC:1310]	Yes	Yes	18.79	15.16	18.92	14.98	-0.33	1.54628e-05	9.9396e-05	NA	NA
ENSG00000164855	TMEM184A	transmembrane protein 184A [Source:HGNC Symbol;Acc:HGNC:28797]	Yes	Yes	20.69	16.87	20.83	16.84	-0.3	6.61099e-08	6.26511e-07	NA	NA
ENSG00000146802	TMEM168	transmembrane protein 168 [Source:HGNC Symbol;Acc:HGNC:25826]	Yes	Yes	17.92	11.55	17.2	11.43	-0.58	2.83313e-14	5.36528e-13	NA	NA
ENSG00000134851	TMEM165	transmembrane protein 165 [Source:HGNC Symbol;Acc:HGNC:30760]	Yes	Yes	46.57	37.27	46.46	37.76	-0.29	1.85355e-08	1.88876e-07	NA	NA
ENSG00000247828	TMEM161B-AS1	TMEM161B antisense RNA 1 [Source:HGNC Symbol;Acc:HGNC:43839]	Yes	Yes	3.14	8.11	3.14	8.12	1.38	1.33544e-22	4.57612e-21	NA	NA
ENSG00000249242	TMEM150C	transmembrane protein 150C [Source:HGNC Symbol;Acc:HGNC:37263]	Yes	Yes	49.37	61.62	49.99	61.04	0.3	6.10466e-09	6.63893e-08	NA	NA
ENSG00000168890	TMEM150A	transmembrane protein 150A [Source:HGNC Symbol;Acc:HGNC:24677]	Yes	Yes	11.16	8.66	11.11	8.65	-0.35	8.73192e-05	0.000487422	NA	NA
ENSG00000105677	TMEM147	transmembrane protein 147 [Source:HGNC Symbol;Acc:HGNC:30414]	Yes	Yes	112.47	90.13	112.16	90.75	-0.29	9.42732e-06	6.32587e-05	-1.45	0.00212
ENSG00000172663	TMEM134	transmembrane protein 134 [Source:HGNC Symbol;Acc:HGNC:26142]	Yes	Yes	78.06	119.87	76.4	114.98	0.6	4.58949e-15	9.25265e-14	NA	NA
ENSG00000121210	TMEM131L	transmembrane 131 like [Source:HGNC Symbol;Acc:HGNC:29146]	Yes	Yes	10.23	8.44	10	8.34	-0.25	4.30588e-05	0.00025559	NA	NA
ENSG00000132406	TMEM128	transmembrane protein 128 [Source:HGNC Symbol;Acc:HGNC:28201]	Yes	Yes	20.17	24.96	20.61	25.37	0.31	0.000101296	0.000558642	NA	NA
ENSG00000188735	TMEM120B	transmembrane protein 120B [Source:HGNC Symbol;Acc:HGNC:32008]	Yes	Yes	12.2	8.62	11.88	8.4	-0.49	5.19182e-06	3.65509e-05	NA	NA
ENSG00000189077	TMEM120A	transmembrane protein 120A [Source:HGNC Symbol;Acc:HGNC:21697]	Yes	Yes	48.54	63.51	48.16	62.71	0.39	1.63653e-05	0.00010451	NA	NA
ENSG00000178307	TMEM11	transmembrane protein 11 [Source:HGNC Symbol;Acc:HGNC:16823]	Yes	Yes	62.27	40.31	60.95	41.01	-0.56	4.68969e-14	8.70517e-13	NA	NA
ENSG00000110108	TMEM109	transmembrane protein 109 [Source:HGNC Symbol;Acc:HGNC:28771]	Yes	Yes	64.46	48.87	64.75	49.36	-0.38	7.35912e-19	1.98829e-17	NA	NA
ENSG00000179029	TMEM107	transmembrane protein 107 [Source:HGNC Symbol;Acc:HGNC:28128]	Yes	Yes	10.99	16.68	11.11	16.64	0.59	7.15261e-10	8.71928e-09	NA	NA
ENSG00000106460	TMEM106B	transmembrane protein 106B [Source:HGNC Symbol;Acc:HGNC:22407]	Yes	Yes	16.38	31.66	16.89	32.93	0.97	1.46649e-24	5.53106e-23	NA	NA
ENSG00000091947	TMEM101	transmembrane protein 101 [Source:HGNC Symbol;Acc:HGNC:28653]	Yes	Yes	24.89	32.02	25.04	31.49	0.34	1.33742e-06	1.0457e-05	NA	NA
ENSG00000117500	TMED5	transmembrane p24 trafficking protein 5 [Source:HGNC Symbol;Acc:HGNC:24251]	Yes	Yes	23.1	18.58	23.1	18.31	-0.33	1.51498e-06	1.17473e-05	NA	NA
ENSG00000086598	TMED2	transmembrane p24 trafficking protein 2 [Source:HGNC Symbol;Acc:HGNC:16996]	Yes	Yes	224.1	261.13	225.38	260.86	0.22	6.17371e-07	5.0928e-06	NA	NA
ENSG00000150403	TMCO3	transmembrane and coiled-coil domains 3 [Source:HGNC Symbol;Acc:HGNC:20329]	Yes	Yes	15.48	9.57	15.05	10.03	-0.57	8.80185e-11	1.17877e-09	NA	NA
ENSG00000143183	TMCO1	transmembrane and coiled-coil domains 1 [Source:HGNC Symbol;Acc:HGNC:18188]	Yes	Yes	118.61	98.79	118.5	100.13	-0.23	1.88992e-05	0.000119269	NA	NA
ENSG00000167608	TMC4	transmembrane channel like 4 [Source:HGNC Symbol;Acc:HGNC:22998]	Yes	Yes	14.88	20.55	14.73	20.72	0.5	1.75647e-10	2.27179e-09	NA	NA
ENSG00000100926	TM9SF1	transmembrane 9 superfamily member 1 [Source:HGNC Symbol;Acc:HGNC:11864]	Yes	Yes	84.52	69.64	84.2	71.32	-0.23	4.28583e-06	3.06136e-05	NA	NA
ENSG00000169908	TM4SF1	transmembrane 4 L six family member 1 [Source:HGNC Symbol;Acc:HGNC:11853]	Yes	Yes	1.19	8.23	1.13	8.31	2.89	3.77037e-56	4.6062e-54	0.93	0.0366
ENSG00000169490	TM2D2	TM2 domain containing 2 [Source:HGNC Symbol;Acc:HGNC:24127]	Yes	Yes	26.46	41.94	25.77	42.08	0.72	2.27008e-25	8.96822e-24	NA	NA
ENSG00000104964	TLE5	TLE family member 5, transcriptional modulator [Source:HGNC Symbol;Acc:HGNC:307]	Yes	Yes	183.18	214.28	179.84	214.35	0.26	2.96737e-05	0.000180769	NA	NA
ENSG00000196781	TLE1	TLE family member 1, transcriptional corepressor [Source:HGNC Symbol;Acc:HGNC:11837]	Yes	Yes	35.11	28.8	35.27	29.31	-0.26	2.40555e-05	0.000148965	NA	NA
ENSG00000167695	TLCD3A	TLC domain containing 3A [Source:HGNC Symbol;Acc:HGNC:29646]	Yes	Yes	21.09	16.42	21.15	15.28	-0.46	3.30721e-05	0.000200655	NA	NA
ENSG00000185561	TLCD2	TLC domain containing 2 [Source:HGNC Symbol;Acc:HGNC:33522]	Yes	Yes	1.84	1.23	1.77	1.24	-0.5	7.9863e-06	5.43518e-05	NA	NA
ENSG00000149476	TKFC	triokinase and FMN cyclase [Source:HGNC Symbol;Acc:HGNC:24552]	Yes	Yes	123.77	139.97	123.58	139.52	0.19	5.35894e-06	3.76449e-05	NA	NA
ENSG00000105289	TJP3	tight junction protein 3 [Source:HGNC Symbol;Acc:HGNC:11829]	Yes	Yes	28.22	42.93	28.89	42.26	0.56	1.27693e-07	1.1607e-06	NA	NA
ENSG00000223573	TINCR	TINCR ubiquitin domain containing [Source:HGNC Symbol;Acc:HGNC:14607]	Yes	Yes	19.11	45.85	19.75	45.99	1.23	1.30094e-71	2.28467e-69	NA	NA
ENSG00000035862	TIMP2	TIMP metallopeptidase inhibitor 2 [Source:HGNC Symbol;Acc:HGNC:11821]	Yes	Yes	6.32	3.48	6.36	3.49	-0.86	3.06029e-20	9.13574e-19	NA	NA
ENSG00000102265	TIMP1	TIMP metallopeptidase inhibitor 1 [Source:HGNC Symbol;Acc:HGNC:11820]	Yes	Yes	85.92	111.6	87.06	112.77	0.38	1.78524e-11	2.57082e-10	NA	NA
ENSG00000104980	TIMM44	translocase of inner mitochondrial membrane 44 [Source:HGNC Symbol;Acc:HGNC:17316]	Yes	Yes	36.39	30.71	36.26	30.69	-0.23	0.000156873	0.000825458	NA	NA
ENSG00000204152	TIMM23B	translocase of inner mitochondrial membrane 23 homolog B [Source:HGNC Symbol;Acc:HGNC:23581]	Yes	Yes	7.26	3.98	7.5	4.08	-0.87	1.1276e-09	1.33972e-08	NA	NA
ENSG00000265354	TIMM23	translocase of inner mitochondrial membrane 23 [Source:HGNC Symbol;Acc:HGNC:17312]	Yes	Yes	125.67	83.9	127.16	85.53	-0.56	1.15651e-16	2.68844e-15	NA	NA
ENSG00000134375	TIMM17A	translocase of inner mitochondrial membrane 17A [Source:HGNC Symbol;Acc:HGNC:17315]	Yes	Yes	83.88	69.36	84.75	70.08	-0.26	2.53586e-05	0.000156303	NA	NA
ENSG00000078237	TIGAR	TP53 induced glycolysis regulatory phosphatase [Source:HGNC Symbol;Acc:HGNC:1185]	Yes	Yes	20.69	13.98	22.17	14.08	-0.65	3.99902e-07	3.38202e-06	NA	NA
ENSG00000151923	TIAL1	TIA1 cytotoxic granule associated RNA binding protein like 1 [Source:HGNC Symbol;Acc:HGNC:11804]	Yes	Yes	148.42	106.12	147.76	105.76	-0.47	5.60074e-21	1.76824e-19	NA	NA
ENSG00000187720	THSD4	thrombospondin type 1 domain containing 4 [Source:HGNC Symbol;Acc:HGNC:25835]	Yes	Yes	18.91	14.23	18.29	14.19	-0.35	4.87545e-05	0.000286149	NA	NA
ENSG00000151090	THRB	thyroid hormone receptor beta [Source:HGNC Symbol;Acc:HGNC:11799]	Yes	Yes	1.3	2.91	1.33	2.99	1.19	2.34e-09	2.67417e-08	NA	NA
ENSG00000054118	THRAP3	thyroid hormone receptor associated protein 3 [Source:HGNC Symbol;Acc:HGNC:22964]	Yes	Yes	63.62	77.97	64.76	78.37	0.29	1.5005e-10	1.95535e-09	NA	NA
ENSG00000126351	THRA	thyroid hormone receptor alpha [Source:HGNC Symbol;Acc:HGNC:11796]	Yes	Yes	7.54	18.42	7.48	18.4	1.31	1.81544e-92	5.23195e-90	NA	NA
ENSG00000163634	THOC7	THO complex 7 [Source:HGNC Symbol;Acc:HGNC:29874]	Yes	Yes	779.41	680.78	784.08	675.84	-0.2	8.06329e-06	5.48426e-05	NA	NA
ENSG00000131652	THOC6	THO complex 6 [Source:HGNC Symbol;Acc:HGNC:28369]	Yes	Yes	51.22	65.34	50.76	65.97	0.39	5.72108e-07	4.7368e-06	NA	NA
ENSG00000100296	THOC5	THO complex 5 [Source:HGNC Symbol;Acc:HGNC:19074]	Yes	Yes	40.23	34.75	40.7	34.05	-0.25	7.1342e-05	0.000405691	NA	NA
ENSG00000051596	THOC3	THO complex 3 [Source:HGNC Symbol;Acc:HGNC:19072]	Yes	Yes	109.09	129.94	110.66	129.69	0.24	0.000128659	0.000692724	NA	NA
ENSG00000185875	THNSL1	threonine synthase like 1 [Source:HGNC Symbol;Acc:HGNC:26160]	Yes	Yes	10.88	15.36	10.61	15.54	0.56	6.81426e-16	1.49519e-14	NA	NA
ENSG00000113272	THG1L	tRNA-histidine guanylyltransferase 1 like [Source:HGNC Symbol;Acc:HGNC:26053]	Yes	Yes	24.46	32.1	24.41	32.35	0.42	1.81674e-06	1.38812e-05	NA	NA
ENSG00000159445	THEM4	thioesterase superfamily member 4 [Source:HGNC Symbol;Acc:HGNC:17947]	Yes	Yes	11.29	8.07	11.37	8.18	-0.46	1.88733e-05	0.000119172	NA	NA
ENSG00000105549	THEG	theg spermatid protein [Source:HGNC Symbol;Acc:HGNC:13706]	Yes	Yes	7.61	29.92	7.44	29.75	2.01	8.04049e-83	1.80742e-80	NA	NA
ENSG00000137801	THBS1	thrombospondin 1 [Source:HGNC Symbol;Acc:HGNC:11785]	Yes	Yes	25.53	17.19	26	17.34	-0.57	4.72864e-23	1.65311e-21	NA	NA
ENSG00000161277	THAP8	THAP domain containing 8 [Source:HGNC Symbol;Acc:HGNC:23191]	Yes	Yes	4.97	6.84	4.99	7.06	0.51	2.99635e-05	0.000182435	NA	NA
ENSG00000177683	THAP5	THAP domain containing 5 [Source:HGNC Symbol;Acc:HGNC:23188]	Yes	Yes	24.64	14.95	23.84	14.98	-0.66	3.7197e-15	7.57384e-14	NA	NA
ENSG00000131931	THAP1	THAP domain containing 1 [Source:HGNC Symbol;Acc:HGNC:20856]	Yes	Yes	6.86	9.6	6.99	9.62	0.47	3.95984e-07	3.3514e-06	NA	NA
ENSG00000115970	THADA	THADA armadillo repeat containing [Source:HGNC Symbol;Acc:HGNC:19217]	Yes	Yes	13.81	11.46	14.85	11.29	-0.38	5.25258e-05	0.000306285	NA	NA
ENSG00000137574	TGS1	trimethylguanosine synthase 1 [Source:HGNC Symbol;Acc:HGNC:17843]	Yes	Yes	11.07	14.24	11.41	14.36	0.34	3.51162e-06	2.54638e-05	NA	NA
ENSG00000198959	TGM2	transglutaminase 2 [Source:HGNC Symbol;Acc:HGNC:11778]	Yes	Yes	2.54	5.02	2.62	4.74	0.87	9.28795e-13	1.51622e-11	NA	NA
ENSG00000177426	TGIF1	TGFB induced factor homeobox 1 [Source:HGNC Symbol;Acc:HGNC:11776]	Yes	Yes	53.2	89.27	52.58	89.7	0.78	3.34406e-48	3.10625e-46	NA	NA
ENSG00000163513	TGFBR2	transforming growth factor beta receptor 2 [Source:HGNC Symbol;Acc:HGNC:11773]	Yes	Yes	7.74	3.74	7.47	3.79	-0.97	2.7293e-25	1.06699e-23	NA	NA
ENSG00000120708	TGFBI	transforming growth factor beta induced [Source:HGNC Symbol;Acc:HGNC:11771]	Yes	Yes	11.49	1.12	11.4	1.15	-3.3	8.70428e-108	3.26106e-105	NA	NA
ENSG00000105329	TGFB1	transforming growth factor beta 1 [Source:HGNC Symbol;Acc:HGNC:11766]	Yes	Yes	53.29	67.77	53.29	66.71	0.33	2.98369e-13	5.13912e-12	NA	NA
ENSG00000072274	TFRC	transferrin receptor [Source:HGNC Symbol;Acc:HGNC:11763]	Yes	Yes	128.65	108.4	130.01	105.66	-0.29	1.81587e-05	0.000114983	NA	NA
ENSG00000105825	TFPI2	tissue factor pathway inhibitor 2 [Source:HGNC Symbol;Acc:HGNC:11761]	Yes	Yes	10.09	18.58	9.92	17.8	0.85	3.10146e-07	2.67363e-06	NA	NA
ENSG00000003436	TFPI	tissue factor pathway inhibitor [Source:HGNC Symbol;Acc:HGNC:11760]	Yes	Yes	90.7	37.16	90.53	37.09	-1.28	1.58303e-77	3.09434e-75	NA	NA
ENSG00000114354	TFG	trafficking from ER to golgi regulator [Source:HGNC Symbol;Acc:HGNC:11758]	Yes	Yes	74.15	84.1	74.77	84.44	0.19	0.000103443	0.000569368	NA	NA
ENSG00000160182	TFF1	trefoil factor 1 [Source:HGNC Symbol;Acc:HGNC:11755]	Yes	Yes	1129.21	644.33	1120.02	656.57	-0.76	4.17312e-44	3.39882e-42	NA	NA
ENSG00000137203	TFAP2A	transcription factor AP-2 alpha [Source:HGNC Symbol;Acc:HGNC:11742]	Yes	Yes	66.72	52.85	66.75	53.81	-0.3	2.42764e-10	3.10238e-09	NA	NA
ENSG00000151287	TEX30	testis expressed 30 [Source:HGNC Symbol;Acc:HGNC:25188]	Yes	Yes	18.39	12.69	18.35	12.43	-0.55	2.64523e-09	3.00584e-08	NA	NA
ENSG00000164081	TEX264	testis expressed 264, ER-phagy receptor [Source:HGNC Symbol;Acc:HGNC:30247]	Yes	Yes	42.49	51.26	42.56	51.37	0.28	5.30508e-05	0.000309025	NA	NA
ENSG00000168769	TET2	tet methylcytosine dioxygenase 2 [Source:HGNC Symbol;Acc:HGNC:25941]	Yes	Yes	10.76	17.21	11.39	17.36	0.62	3.93908e-08	3.84317e-07	NA	NA
ENSG00000070759	TESK2	testis associated actin remodelling kinase 2 [Source:HGNC Symbol;Acc:HGNC:11732]	Yes	Yes	7.15	10.07	6.97	9.96	0.53	4.27593e-10	5.32318e-09	NA	NA
ENSG00000088992	TESC	tescalcin [Source:HGNC Symbol;Acc:HGNC:26065]	Yes	Yes	4.57	1.93	4.26	2.06	-1.04	3.26531e-07	2.80584e-06	NA	NA
ENSG00000135269	TES	testin LIM domain protein [Source:HGNC Symbol;Acc:HGNC:14620]	Yes	Yes	7.04	15.44	6.91	15.64	1.19	3.25017e-35	1.94828e-33	NA	NA
ENSG00000147601	TERF1	telomeric repeat binding factor 1 [Source:HGNC Symbol;Acc:HGNC:11728]	Yes	Yes	13.96	19.32	13.85	18.99	0.47	1.29939e-11	1.89546e-10	NA	NA
ENSG00000129566	TEP1	telomerase associated protein 1 [Source:HGNC Symbol;Acc:HGNC:11726]	Yes	Yes	5.72	3.69	5.77	3.42	-0.75	2.44746e-09	2.79272e-08	NA	NA
ENSG00000112773	TENT5A	terminal nucleotidyltransferase 5A [Source:HGNC Symbol;Acc:HGNC:18345]	Yes	Yes	18.1	11.13	17.96	11.11	-0.68	1.72695e-31	9.04896e-30	NA	NA
ENSG00000100726	TELO2	telomere maintenance 2 [Source:HGNC Symbol;Acc:HGNC:29099]	Yes	Yes	77.93	56.3	76.54	54.99	-0.47	4.16672e-12	6.39779e-11	NA	NA
ENSG00000197905	TEAD4	TEA domain transcription factor 4 [Source:HGNC Symbol;Acc:HGNC:11717]	Yes	Yes	23.95	19.33	23.69	19.49	-0.27	8.12106e-05	0.000456497	NA	NA
ENSG00000007866	TEAD3	TEA domain transcription factor 3 [Source:HGNC Symbol;Acc:HGNC:11716]	Yes	Yes	9.02	11.81	9	11.99	0.42	3.63394e-09	4.0681e-08	NA	NA
ENSG00000074219	TEAD2	TEA domain transcription factor 2 [Source:HGNC Symbol;Acc:HGNC:11715]	Yes	Yes	17.31	29.74	17.36	29.96	0.8	1.81151e-28	8.25981e-27	NA	NA
ENSG00000187079	TEAD1	TEA domain transcription factor 1 [Source:HGNC Symbol;Acc:HGNC:11714]	Yes	Yes	14.12	22.63	14.34	21.63	0.6	8.59215e-14	1.55384e-12	NA	NA
ENSG00000162782	TDRD5	tudor domain containing 5 [Source:HGNC Symbol;Acc:HGNC:20614]	Yes	Yes	1.96	3.6	1.96	3.59	0.89	1.1979e-12	1.93029e-11	NA	NA
ENSG00000119977	TCTN3	tectonic family member 3 [Source:HGNC Symbol;Acc:HGNC:24519]	Yes	Yes	28.38	24.39	28.13	23.7	-0.24	2.53283e-05	0.000156159	NA	NA
ENSG00000168778	TCTN2	tectonic family member 2 [Source:HGNC Symbol;Acc:HGNC:25774]	Yes	Yes	4.35	7.43	4.44	7.3	0.73	3.46314e-15	7.07065e-14	NA	NA
ENSG00000176148	TCP11L1	t-complex 11 like 1 [Source:HGNC Symbol;Acc:HGNC:25655]	Yes	Yes	4.84	3.61	4.83	3.61	-0.41	0.000103306	0.000568754	NA	NA
ENSG00000070814	TCOF1	treacle ribosome biogenesis factor 1 [Source:HGNC Symbol;Acc:HGNC:11654]	Yes	Yes	58.03	47.65	57.73	47.69	-0.26	7.77184e-08	7.30365e-07	NA	NA
ENSG00000110719	TCIRG1	T cell immune regulator 1, ATPase H+ transporting V0 subunit a3 [Source:HGNC Symbol;Acc:HGNC:11647]	Yes	Yes	36.39	26.32	37.51	26.48	-0.49	4.86942e-17	1.1657e-15	NA	NA
ENSG00000148737	TCF7L2	transcription factor 7 like 2 [Source:HGNC Symbol;Acc:HGNC:11641]	Yes	Yes	5.69	3.96	5.67	3.91	-0.52	5.97812e-09	6.51392e-08	NA	NA
ENSG00000071564	TCF3	transcription factor 3 [Source:HGNC Symbol;Acc:HGNC:11633]	Yes	Yes	118	158.24	116.04	153.97	0.42	1.05966e-11	1.56505e-10	NA	NA
ENSG00000133142	TCEAL4	transcription elongation factor A like 4 [Source:HGNC Symbol;Acc:HGNC:26121]	Yes	Yes	204.57	249.6	204.11	258.14	0.35	4.77031e-09	5.26421e-08	NA	NA
ENSG00000172465	TCEAL1	transcription elongation factor A like 1 [Source:HGNC Symbol;Acc:HGNC:11616]	Yes	Yes	29.22	36.89	29.16	37.24	0.36	1.16536e-05	7.6889e-05	NA	NA
ENSG00000204219	TCEA3	transcription elongation factor A3 [Source:HGNC Symbol;Acc:HGNC:11615]	Yes	Yes	1.4	5.44	1.46	5.3	1.88	8.832e-27	3.73185e-25	NA	NA
ENSG00000187735	TCEA1	transcription elongation factor A1 [Source:HGNC Symbol;Acc:HGNC:11612]	Yes	Yes	68.8	102.28	69.83	101.53	0.55	1.17548e-28	5.4036e-27	NA	NA
ENSG00000223459	TCAF1P1	TRPM8 channel associated factor 1 pseudogene 1 [Source:HGNC Symbol;Acc:HGNC:33604]	Yes	Yes	2.48	4.05	2.44	4.1	0.76	0.000140654	0.000747815	NA	NA
ENSG00000198420	TCAF1	TRPM8 channel associated factor 1 [Source:HGNC Symbol;Acc:HGNC:22201]	Yes	Yes	20.99	37.81	21.79	38.04	0.82	1.32631e-35	8.05788e-34	NA	NA
ENSG00000135111	TBX3	T-box transcription factor 3 [Source:HGNC Symbol;Acc:HGNC:11602]	Yes	Yes	3.04	2.29	3.06	2.29	-0.41	2.91574e-05	0.000178009	NA	NA
ENSG00000267280	TBX2-AS1	TBX2 antisense RNA 1 [Source:HGNC Symbol;Acc:HGNC:50355]	Yes	Yes	99.83	161.33	100.83	162.39	0.7	6.72996e-30	3.3176e-28	NA	NA
ENSG00000121068	TBX2	T-box transcription factor 2 [Source:HGNC Symbol;Acc:HGNC:11597]	Yes	Yes	98.87	148.1	98.84	145.33	0.57	3.24664e-29	1.54621e-27	NA	NA
ENSG00000101849	TBL1X	transducin beta like 1 X-linked [Source:HGNC Symbol;Acc:HGNC:11585]	Yes	Yes	31.36	25.92	32.48	25.82	-0.32	2.36041e-05	0.000146568	NA	NA
ENSG00000141556	TBCD	tubulin folding cofactor D [Source:HGNC Symbol;Acc:HGNC:11581]	Yes	Yes	77.54	102.55	77.01	101.64	0.41	2.40947e-10	3.08267e-09	NA	NA
ENSG00000109436	TBC1D9	TBC1 domain family member 9 [Source:HGNC Symbol;Acc:HGNC:21710]	Yes	Yes	86.51	65.51	85.2	65.57	-0.37	2.03211e-12	3.21916e-11	NA	NA
ENSG00000133138	TBC1D8B	TBC1 domain family member 8B [Source:HGNC Symbol;Acc:HGNC:24715]	Yes	Yes	13.09	20.25	13.1	19.93	0.62	1.28492e-13	2.29236e-12	NA	NA
ENSG00000204634	TBC1D8	TBC1 domain family member 8 [Source:HGNC Symbol;Acc:HGNC:17791]	Yes	Yes	9.5	4.79	9.4	4.78	-0.97	3.82462e-35	2.28047e-33	NA	NA
ENSG00000131374	TBC1D5	TBC1 domain family member 5 [Source:HGNC Symbol;Acc:HGNC:19166]	Yes	Yes	17	22.58	16.22	22.9	0.51	1.50414e-06	1.16753e-05	NA	NA
ENSG00000111490	TBC1D30	TBC1 domain family member 30 [Source:HGNC Symbol;Acc:HGNC:29164]	Yes	Yes	45.36	29.66	44.73	30.34	-0.55	6.22286e-18	1.58598e-16	NA	NA
ENSG00000167202	TBC1D2B	TBC1 domain family member 2B [Source:HGNC Symbol;Acc:HGNC:29183]	Yes	Yes	8.88	11.07	8.89	11.21	0.35	1.90263e-08	1.93176e-07	NA	NA
ENSG00000162065	TBC1D24	TBC1 domain family member 24 [Source:HGNC Symbol;Acc:HGNC:29203]	Yes	Yes	8.54	7.06	8.79	6.93	-0.33	4.03147e-06	2.89532e-05	NA	NA
ENSG00000104946	TBC1D17	TBC1 domain family member 17 [Source:HGNC Symbol;Acc:HGNC:25699]	Yes	Yes	22.29	28.28	22.39	28.15	0.34	6.73347e-06	4.64299e-05	NA	NA
ENSG00000167291	TBC1D16	TBC1 domain family member 16 [Source:HGNC Symbol;Acc:HGNC:28356]	Yes	Yes	12.13	17.59	12.25	17.69	0.54	3.27681e-12	5.08346e-11	NA	NA
ENSG00000102125	TAZ	tafazzin [Source:HGNC Symbol;Acc:HGNC:11577]	Yes	Yes	12.8	16.8	12.72	16.98	0.43	6.81598e-06	4.69557e-05	NA	NA
ENSG00000213977	TAX1BP3	Tax1 binding protein 3 [Source:HGNC Symbol;Acc:HGNC:30684]	Yes	Yes	133.19	109.21	132.61	107.54	-0.29	6.89403e-07	5.64557e-06	NA	NA
ENSG00000163946	TASOR	transcription activation suppressor [Source:HGNC Symbol;Acc:HGNC:30314]	Yes	Yes	23.34	28.88	23.65	28.8	0.3	3.4723e-05	0.000209372	NA	NA
ENSG00000185418	TARS3	threonyl-tRNA synthetase 3 [Source:HGNC Symbol;Acc:HGNC:24728]	Yes	Yes	8.76	6.04	8.87	6.09	-0.53	9.97947e-05	0.000551854	NA	NA
ENSG00000143374	TARS2	threonyl-tRNA synthetase 2, mitochondrial [Source:HGNC Symbol;Acc:HGNC:30740]	Yes	Yes	44.49	51.67	44.26	52.27	0.25	9.18821e-06	6.17834e-05	NA	NA
ENSG00000204267	TAP2	transporter 2, ATP binding cassette subfamily B member [Source:HGNC Symbol;Acc:HGNC:44]	Yes	Yes	22.09	8.48	21.87	8	-1.44	1.12806e-11	1.66171e-10	NA	NA
ENSG00000168394	TAP1	transporter 1, ATP binding cassette subfamily B member [Source:HGNC Symbol;Acc:HGNC:43]	Yes	Yes	14.02	8.39	13.82	8.22	-0.74	1.69858e-13	2.9994e-12	NA	NA
ENSG00000103047	TANGO6	transport and golgi organization 6 homolog [Source:HGNC Symbol;Acc:HGNC:25749]	Yes	Yes	3.5	2.58	3.65	2.45	-0.57	1.03318e-05	6.87329e-05	NA	NA
ENSG00000183597	TANGO2	transport and golgi organization 2 homolog [Source:HGNC Symbol;Acc:HGNC:25439]	Yes	Yes	26.57	17.16	27.4	18.02	-0.59	2.04434e-09	2.35424e-08	NA	NA
ENSG00000170921	TANC2	tetratricopeptide repeat, ankyrin repeat and coiled-coil containing 2 [Source:HGNC Symbol;Acc:HGNC:30212]	Yes	Yes	29.76	46.46	29.53	50.64	0.79	2.92564e-05	0.000178565	NA	NA
ENSG00000158710	TAGLN2	transgelin 2 [Source:HGNC Symbol;Acc:HGNC:11554]	Yes	Yes	492.31	404.99	493.63	405.67	-0.27	8.85288e-10	1.06275e-08	NA	NA
ENSG00000149591	TAGLN	transgelin [Source:HGNC Symbol;Acc:HGNC:11553]	Yes	Yes	2.82	14.15	2.91	14.77	2.36	3.27626e-60	4.43657e-58	NA	NA
ENSG00000273841	TAF9	TATA-box binding protein associated factor 9 [Source:HGNC Symbol;Acc:HGNC:11542]	Yes	Yes	115.99	156.61	114.89	158.58	0.48	1.07226e-16	2.49518e-15	NA	NA
ENSG00000178913	TAF7	TATA-box binding protein associated factor 7 [Source:HGNC Symbol;Acc:HGNC:11541]	Yes	Yes	121.95	134.89	122.47	135.03	0.15	0.00011996	0.000650876	NA	NA
ENSG00000162227	TAF6L	TATA-box binding protein associated factor 6 like [Source:HGNC Symbol;Acc:HGNC:17305]	Yes	Yes	25.38	30.48	25.65	30.6	0.27	1.23073e-06	9.67666e-06	NA	NA
ENSG00000165632	TAF3	TATA-box binding protein associated factor 3 [Source:HGNC Symbol;Acc:HGNC:17303]	Yes	Yes	13.9	11.28	13.61	11.23	-0.27	3.70174e-07	3.15673e-06	NA	NA
ENSG00000166012	TAF1D	TATA-box binding protein associated factor, RNA polymerase I subunit D [Source:HGNC Symbol;Acc:HGNC:28759]	Yes	Yes	47.24	35.94	46.48	35.68	-0.37	2.59043e-10	3.29357e-09	NA	NA
ENSG00000197780	TAF13	TATA-box binding protein associated factor 13 [Source:HGNC Symbol;Acc:HGNC:11546]	Yes	Yes	65.22	52.77	65.37	52.52	-0.3	2.86343e-06	2.11317e-05	NA	NA
ENSG00000147133	TAF1	TATA-box binding protein associated factor 1 [Source:HGNC Symbol;Acc:HGNC:11535]	Yes	Yes	17.13	21.16	17.7	21.17	0.27	0.000119034	0.000646947	NA	NA
ENSG00000171148	TADA3	transcriptional adaptor 3 [Source:HGNC Symbol;Acc:HGNC:19422]	Yes	Yes	74.24	100.83	74.27	99.82	0.44	1.19719e-15	2.57281e-14	NA	NA
ENSG00000184292	TACSTD2	tumor associated calcium signal transducer 2 [Source:HGNC Symbol;Acc:HGNC:11530]	Yes	Yes	122.05	174.99	122.81	174.95	0.52	4.97882e-32	2.68391e-30	NA	NA
ENSG00000138162	TACC2	transforming acidic coiled-coil containing protein 2 [Source:HGNC Symbol;Acc:HGNC:11523]	Yes	Yes	24.05	15.04	23.69	15.13	-0.64	3.26654e-14	6.16011e-13	NA	NA
ENSG00000147526	TACC1	transforming acidic coiled-coil containing protein 1 [Source:HGNC Symbol;Acc:HGNC:11522]	Yes	Yes	12.04	31.89	11.87	33.24	1.49	1.42743e-96	4.33611e-94	NA	NA
ENSG00000055208	TAB2	TGF-beta activated kinase 1 (MAP3K7) binding protein 2 [Source:HGNC Symbol;Acc:HGNC:17075]	Yes	Yes	23.13	27.44	22.61	27.24	0.28	5.22237e-06	3.67544e-05	-1.98	3.04e-06
ENSG00000147041	SYTL5	synaptotagmin like 5 [Source:HGNC Symbol;Acc:HGNC:15589]	Yes	Yes	20.52	6.7	20.86	6.82	-1.6	1.21269e-133	6.64879e-131	NA	NA
ENSG00000142765	SYTL1	synaptotagmin like 1 [Source:HGNC Symbol;Acc:HGNC:15584]	Yes	Yes	12.01	19.74	12.25	19.84	0.71	2.49634e-20	7.51208e-19	NA	NA
ENSG00000103528	SYT17	synaptotagmin 17 [Source:HGNC Symbol;Acc:HGNC:24119]	Yes	Yes	6.25	8.7	6.12	8.45	0.48	3.02967e-06	2.22271e-05	NA	NA
ENSG00000008282	SYPL1	synaptophysin like 1 [Source:HGNC Symbol;Acc:HGNC:11507]	Yes	Yes	101.59	66.01	101.68	66.55	-0.6	1.19734e-50	1.23463e-48	NA	NA
ENSG00000172403	SYNPO2	synaptopodin 2 [Source:HGNC Symbol;Acc:HGNC:17732]	Yes	Yes	11.28	1.79	11.16	1.69	-2.72	3.21029e-109	1.24421e-106	NA	NA
ENSG00000171992	SYNPO	synaptopodin [Source:HGNC Symbol;Acc:HGNC:30672]	Yes	Yes	2.25	6.58	2.33	7.14	1.63	8.82136e-38	5.68182e-36	NA	NA
ENSG00000182253	SYNM	synemin [Source:HGNC Symbol;Acc:HGNC:24466]	Yes	Yes	3.59	1.67	3.44	1.67	-1.03	3.62043e-20	1.06803e-18	NA	NA
ENSG00000213463	SYNJ2BP	synaptojanin 2 binding protein [Source:HGNC Symbol;Acc:HGNC:18955]	Yes	Yes	13.03	11.26	12.95	10.84	-0.25	7.17047e-05	0.000407341	NA	NA
ENSG00000078269	SYNJ2	synaptojanin 2 [Source:HGNC Symbol;Acc:HGNC:11504]	Yes	Yes	22.52	17.52	22.98	17.7	-0.37	1.67837e-08	1.71804e-07	NA	NA
ENSG00000181392	SYNE4	spectrin repeat containing nuclear envelope family member 4 [Source:HGNC Symbol;Acc:HGNC:26703]	Yes	Yes	39.59	48.55	40.07	48.31	0.28	8.53595e-05	0.000477788	NA	NA
ENSG00000125755	SYMPK	symplekin [Source:HGNC Symbol;Acc:HGNC:22935]	Yes	Yes	29.72	34.95	29.16	34.86	0.27	1.01147e-05	6.74486e-05	NA	NA
ENSG00000147642	SYBU	syntabulin [Source:HGNC Symbol;Acc:HGNC:26011]	Yes	Yes	3.3	10.25	3.29	10.4	1.67	4.84131e-60	6.51664e-58	NA	NA
ENSG00000169895	SYAP1	synapse associated protein 1 [Source:HGNC Symbol;Acc:HGNC:16273]	Yes	Yes	34.25	30.85	34.31	30.59	-0.15	5.44764e-05	0.00031651	NA	NA
ENSG00000197321	SVIL	supervillin [Source:HGNC Symbol;Acc:HGNC:11480]	Yes	Yes	17.44	8.27	17.27	7.97	-1.11	1.46517e-25	5.88134e-24	NA	NA
ENSG00000143502	SUSD4	sushi domain containing 4 [Source:HGNC Symbol;Acc:HGNC:25470]	Yes	Yes	17.71	13.43	17.07	13.4	-0.34	1.96792e-05	0.000123635	NA	NA
ENSG00000106868	SUSD1	sushi domain containing 1 [Source:HGNC Symbol;Acc:HGNC:25413]	Yes	Yes	6.64	4.24	6.72	4.31	-0.63	2.22666e-09	2.55243e-08	NA	NA
ENSG00000148296	SURF6	surfeit 6 [Source:HGNC Symbol;Acc:HGNC:11478]	Yes	Yes	50.78	39.98	50.58	40.57	-0.31	9.51487e-06	6.37891e-05	NA	NA
ENSG00000102710	SUPT20H	SPT20 homolog, SAGA complex component [Source:HGNC Symbol;Acc:HGNC:20596]	Yes	Yes	29.77	36.68	28.83	36.22	0.34	4.69419e-05	0.000276885	NA	NA
ENSG00000092201	SUPT16H	SPT16 homolog, facilitates chromatin remodeling subunit [Source:HGNC Symbol;Acc:HGNC:11465]	Yes	Yes	105.13	81.02	103.95	81.29	-0.34	4.11257e-17	9.91914e-16	NA	NA
ENSG00000139531	SUOX	sulfite oxidase [Source:HGNC Symbol;Acc:HGNC:11460]	Yes	Yes	12.82	9.91	13.13	9.88	-0.4	1.45164e-06	1.12912e-05	NA	NA
ENSG00000100242	SUN2	Sad1 and UNC84 domain containing 2 [Source:HGNC Symbol;Acc:HGNC:14210]	Yes	Yes	19.21	29.44	19.34	28.78	0.58	1.68548e-28	7.70077e-27	NA	NA
ENSG00000164828	SUN1	Sad1 and UNC84 domain containing 1 [Source:HGNC Symbol;Acc:HGNC:18587]	Yes	Yes	75.1	85.93	72.86	88.02	0.28	5.97366e-06	4.16249e-05	NA	NA
ENSG00000184900	SUMO3	small ubiquitin like modifier 3 [Source:HGNC Symbol;Acc:HGNC:11124]	Yes	Yes	314.03	263.54	312.28	265.91	-0.22	3.89152e-07	3.30229e-06	NA	NA
ENSG00000129103	SUMF2	sulfatase modifying factor 2 [Source:HGNC Symbol;Acc:HGNC:20415]	Yes	Yes	135.95	169.49	135.5	169.87	0.34	1.01222e-12	1.64405e-11	NA	NA
ENSG00000144455	SUMF1	sulfatase modifying factor 1 [Source:HGNC Symbol;Acc:HGNC:20376]	Yes	Yes	25.75	39.77	25.76	39.57	0.63	9.66597e-28	4.28563e-26	NA	NA
ENSG00000088002	SULT2B1	sulfotransferase family 2B member 1 [Source:HGNC Symbol;Acc:HGNC:11459]	Yes	Yes	33.6	54.37	33.48	54.41	0.71	1.44056e-21	4.67955e-20	NA	NA
ENSG00000196562	SULF2	sulfatase 2 [Source:HGNC Symbol;Acc:HGNC:20392]	Yes	Yes	842.43	687.98	841.36	686.51	-0.28	3.48857e-13	5.968e-12	NA	NA
ENSG00000137573	SULF1	sulfatase 1 [Source:HGNC Symbol;Acc:HGNC:20391]	Yes	Yes	10.37	175.31	10.12	175.41	4.13	0	0	NA	NA
ENSG00000136854	STXBP1	syntaxin binding protein 1 [Source:HGNC Symbol;Acc:HGNC:11444]	Yes	Yes	17.76	12.35	17.72	12.14	-0.54	2.95439e-05	0.000180124	NA	NA
ENSG00000135823	STX6	syntaxin 6 [Source:HGNC Symbol;Acc:HGNC:11441]	Yes	Yes	28.66	33.24	28.65	33.71	0.25	5.17051e-08	4.96277e-07	NA	NA
ENSG00000162236	STX5	syntaxin 5 [Source:HGNC Symbol;Acc:HGNC:11440]	Yes	Yes	26.46	36.53	26.39	35.92	0.46	1.04911e-16	2.44453e-15	NA	NA
ENSG00000166900	STX3	syntaxin 3 [Source:HGNC Symbol;Acc:HGNC:11438]	Yes	Yes	47.27	30.78	46.76	31.2	-0.57	6.45865e-11	8.78306e-10	NA	NA
ENSG00000106089	STX1A	syntaxin 1A [Source:HGNC Symbol;Acc:HGNC:11433]	Yes	Yes	15.43	6.12	15.97	6.45	-1.3	6.23873e-25	2.39318e-23	NA	NA
ENSG00000082146	STRADB	STE20 related adaptor beta [Source:HGNC Symbol;Acc:HGNC:13205]	Yes	Yes	11.33	7.51	11.34	7.39	-0.61	5.70411e-11	7.828e-10	NA	NA
ENSG00000165730	STOX1	storkhead box 1 [Source:HGNC Symbol;Acc:HGNC:23508]	Yes	Yes	5.56	2.57	5.71	2.66	-1.09	5.98506e-27	2.54325e-25	NA	NA
ENSG00000148175	STOM	stomatin [Source:HGNC Symbol;Acc:HGNC:3383]	Yes	Yes	27.83	63.28	26.95	62.61	1.23	1.1708e-48	1.11048e-46	NA	NA
ENSG00000198648	STK39	serine/threonine kinase 39 [Source:HGNC Symbol;Acc:HGNC:17717]	Yes	Yes	31.22	22.2	30.08	21.92	-0.45	7.83848e-13	1.2918e-11	NA	NA
ENSG00000165752	STK32C	serine/threonine kinase 32C [Source:HGNC Symbol;Acc:HGNC:21332]	Yes	Yes	33.18	24.94	32.7	25.3	-0.36	8.96535e-07	7.21562e-06	NA	NA
ENSG00000104375	STK3	serine/threonine kinase 3 [Source:HGNC Symbol;Acc:HGNC:11406]	Yes	Yes	15.19	24.11	15.68	24	0.63	4.58376e-18	1.18028e-16	NA	NA
ENSG00000134602	STK26	serine/threonine kinase 26 [Source:HGNC Symbol;Acc:HGNC:18174]	Yes	Yes	58.36	47.47	57.64	46.75	-0.29	2.06556e-06	1.56336e-05	NA	NA
ENSG00000115661	STK16	serine/threonine kinase 16 [Source:HGNC Symbol;Acc:HGNC:11394]	Yes	Yes	26.02	32.94	26.08	33.55	0.37	3.78267e-07	3.21599e-06	NA	NA
ENSG00000115107	STEAP3	STEAP3 metalloreductase [Source:HGNC Symbol;Acc:HGNC:24592]	Yes	Yes	6.97	5.61	7.06	5.63	-0.31	4.12323e-05	0.000245591	NA	NA
ENSG00000113739	STC2	stanniocalcin 2 [Source:HGNC Symbol;Acc:HGNC:11374]	Yes	Yes	98.54	143.83	103.11	143.87	0.49	9.00704e-11	1.20374e-09	NA	NA
ENSG00000159167	STC1	stanniocalcin 1 [Source:HGNC Symbol;Acc:HGNC:11373]	Yes	Yes	40.21	52.03	40	52.64	0.41	3.50858e-20	1.03912e-18	NA	NA
ENSG00000166888	STAT6	signal transducer and activator of transcription 6 [Source:HGNC Symbol;Acc:HGNC:11368]	Yes	Yes	1.37	2.27	1.39	2.46	0.83	0.000134518	0.000718931	NA	NA
ENSG00000173757	STAT5B	signal transducer and activator of transcription 5B [Source:HGNC Symbol;Acc:HGNC:11367]	Yes	Yes	9.01	6.65	8.93	6.2	-0.52	5.1646e-07	4.29822e-06	NA	NA
ENSG00000168610	STAT3	signal transducer and activator of transcription 3 [Source:HGNC Symbol;Acc:HGNC:11364]	Yes	Yes	22.67	27.98	22.53	27.23	0.28	2.09006e-07	1.84317e-06	NA	NA
ENSG00000115415	STAT1	signal transducer and activator of transcription 1 [Source:HGNC Symbol;Acc:HGNC:11362]	Yes	Yes	76.48	66.43	76.82	66.12	-0.21	2.34347e-06	1.75538e-05	NA	NA
ENSG00000172345	STARD5	StAR related lipid transfer domain containing 5 [Source:HGNC Symbol;Acc:HGNC:18065]	Yes	Yes	4.41	8.05	4.96	8.32	0.76	5.04937e-07	4.20544e-06	NA	NA
ENSG00000164211	STARD4	StAR related lipid transfer domain containing 4 [Source:HGNC Symbol;Acc:HGNC:18058]	Yes	Yes	6.11	13.94	5.85	14.09	1.28	6.95013e-33	3.81985e-31	NA	NA
ENSG00000133121	STARD13	StAR related lipid transfer domain containing 13 [Source:HGNC Symbol;Acc:HGNC:19164]	Yes	Yes	5.6	7.54	5.67	7.76	0.46	1.72936e-08	1.76781e-07	NA	NA
ENSG00000242294	STAG3L5P	stromal antigen 3-like 5 pseudogene [Source:HGNC Symbol;Acc:HGNC:48896]	Yes	Yes	20.99	14.47	21.17	14.91	-0.5	6.85624e-07	5.61872e-06	NA	NA
ENSG00000101972	STAG2	stromal antigen 2 [Source:HGNC Symbol;Acc:HGNC:11355]	Yes	Yes	56.71	69.94	54.68	69.22	0.35	1.1816e-05	7.78233e-05	NA	NA
ENSG00000148488	ST8SIA6	ST8 alpha-N-acetyl-neuraminide alpha-2,8-sialyltransferase 6 [Source:HGNC Symbol;Acc:HGNC:23317]	Yes	Yes	2.6	4.64	2.62	4.38	0.76	1.87341e-08	1.90726e-07	NA	NA
ENSG00000136840	ST6GALNAC4	ST6 N-acetylgalactosaminide alpha-2,6-sialyltransferase 4 [Source:HGNC Symbol;Acc:HGNC:17846]	Yes	Yes	8.39	6.48	8.51	6.41	-0.4	0.000134964	0.000721147	NA	NA
ENSG00000110080	ST3GAL4	ST3 beta-galactoside alpha-2,3-sialyltransferase 4 [Source:HGNC Symbol;Acc:HGNC:10864]	Yes	Yes	23.26	9.61	23.04	9.58	-1.26	1.73398e-54	2.04074e-52	NA	NA
ENSG00000008513	ST3GAL1	ST3 beta-galactoside alpha-2,3-sialyltransferase 1 [Source:HGNC Symbol;Acc:HGNC:10862]	Yes	Yes	25.1	4.64	25.84	4.58	-2.49	1.59147e-206	1.88288e-203	NA	NA
ENSG00000259332	ST20-MTHFS	ST20-MTHFS readthrough [Source:HGNC Symbol;Acc:HGNC:44655]	Yes	Yes	9.98	14.61	10.01	14.76	0.57	3.3126e-05	0.000200913	NA	NA
ENSG00000180879	SSR4	signal sequence receptor subunit 4 [Source:HGNC Symbol;Acc:HGNC:11326]	Yes	Yes	319.9	253.37	317.39	259.3	-0.28	2.7006e-05	0.000165685	NA	NA
ENSG00000114850	SSR3	signal sequence receptor subunit 3 [Source:HGNC Symbol;Acc:HGNC:11325]	Yes	Yes	148.81	132.68	151.82	132.37	-0.19	0.000100601	0.000555495	NA	NA
ENSG00000124783	SSR1	signal sequence receptor subunit 1 [Source:HGNC Symbol;Acc:HGNC:11323]	Yes	Yes	98.79	77.63	100.33	76.64	-0.38	2.11822e-08	2.14002e-07	NA	NA
ENSG00000008324	SS18L2	SS18 like 2 [Source:HGNC Symbol;Acc:HGNC:15593]	Yes	Yes	27.12	20.85	27.35	21.16	-0.36	4.11067e-05	0.000244908	NA	NA
ENSG00000271303	SRXN1	sulfiredoxin 1 [Source:HGNC Symbol;Acc:HGNC:16132]	Yes	Yes	37.98	25	37.74	25.27	-0.57	4.00954e-26	1.66292e-24	NA	NA
ENSG00000115875	SRSF7	serine and arginine rich splicing factor 7 [Source:HGNC Symbol;Acc:HGNC:10789]	Yes	Yes	315.8	257.12	315.48	257.19	-0.28	1.68719e-06	1.29574e-05	NA	NA
ENSG00000116350	SRSF4	serine and arginine rich splicing factor 4 [Source:HGNC Symbol;Acc:HGNC:10786]	Yes	Yes	43.56	49.74	43.49	49.63	0.2	0.000129808	0.000697906	NA	NA
ENSG00000161547	SRSF2	serine and arginine rich splicing factor 2 [Source:HGNC Symbol;Acc:HGNC:10783]	Yes	Yes	349.98	311.71	346.76	306.15	-0.17	8.67565e-05	0.000484762	NA	NA
ENSG00000087087	SRRT	serrate, RNA effector molecule [Source:HGNC Symbol;Acc:HGNC:24101]	Yes	Yes	158.26	131.25	158.78	128.91	-0.29	4.58443e-06	3.25603e-05	NA	NA
ENSG00000182934	SRPRA	SRP receptor subunit alpha [Source:HGNC Symbol;Acc:HGNC:11307]	Yes	Yes	52.94	44.58	52.71	43.95	-0.25	1.12746e-08	1.18931e-07	NA	NA
ENSG00000135250	SRPK2	SRSF protein kinase 2 [Source:HGNC Symbol;Acc:HGNC:11306]	Yes	Yes	51.96	36.13	52.26	35.83	-0.53	5.44137e-20	1.57828e-18	NA	NA
ENSG00000096063	SRPK1	SRSF protein kinase 1 [Source:HGNC Symbol;Acc:HGNC:11305]	Yes	Yes	35.34	28.52	35.35	28.22	-0.31	3.99147e-07	3.3769e-06	NA	NA
ENSG00000167881	SRP68	signal recognition particle 68 [Source:HGNC Symbol;Acc:HGNC:11302]	Yes	Yes	93.7	108.61	91.82	109.53	0.27	5.44603e-06	3.81851e-05	NA	NA
ENSG00000140319	SRP14	signal recognition particle 14 [Source:HGNC Symbol;Acc:HGNC:11299]	Yes	Yes	385.65	313.36	382.59	305.06	-0.31	8.87777e-07	7.15025e-06	NA	NA
ENSG00000116649	SRM	spermidine synthase [Source:HGNC Symbol;Acc:HGNC:11296]	Yes	Yes	224.74	182.66	226.44	186.14	-0.27	5.28532e-05	0.000307954	NA	NA
ENSG00000075142	SRI	sorcin [Source:HGNC Symbol;Acc:HGNC:11292]	Yes	Yes	109.73	74.04	108.61	73.17	-0.56	2.44148e-15	5.08166e-14	NA	NA
ENSG00000171943	SRGAP2C	SLIT-ROBO Rho GTPase activating protein 2C [Source:HGNC Symbol;Acc:HGNC:30584]	Yes	Yes	5.89	7.28	5.9	7.23	0.3	3.62385e-06	2.62269e-05	NA	NA
ENSG00000196935	SRGAP1	SLIT-ROBO Rho GTPase activating protein 1 [Source:HGNC Symbol;Acc:HGNC:17382]	Yes	Yes	7.7	3.97	7.55	4.01	-0.9	5.01492e-31	2.57964e-29	NA	NA
ENSG00000112658	SRF	serum response factor [Source:HGNC Symbol;Acc:HGNC:11291]	Yes	Yes	27.65	20.7	27.88	20.72	-0.42	1.16929e-13	2.09271e-12	NA	NA
ENSG00000198911	SREBF2	sterol regulatory element binding transcription factor 2 [Source:HGNC Symbol;Acc:HGNC:11290]	Yes	Yes	41.37	52.35	41.94	52.15	0.32	5.16789e-13	8.70179e-12	NA	NA
ENSG00000128039	SRD5A3	steroid 5 alpha-reductase 3 [Source:HGNC Symbol;Acc:HGNC:25812]	Yes	Yes	25.65	21.02	25.93	20.65	-0.32	8.80943e-05	0.000491261	NA	NA
ENSG00000277363	SRCIN1	SRC kinase signaling inhibitor 1 [Source:HGNC Symbol;Acc:HGNC:29506]	Yes	Yes	4.96	7.09	4.42	7.13	0.7	4.59237e-06	3.26064e-05	NA	NA
ENSG00000197122	SRC	SRC proto-oncogene, non-receptor tyrosine kinase [Source:HGNC Symbol;Acc:HGNC:11283]	Yes	Yes	10.14	26.31	10.33	26.37	1.36	4.39133e-82	9.77353e-80	NA	NA
ENSG00000213523	SRA1	steroid receptor RNA activator 1 [Source:HGNC Symbol;Acc:HGNC:11281]	Yes	Yes	41.96	34.26	42	34.06	-0.29	4.20743e-05	0.000250474	NA	NA
ENSG00000161011	SQSTM1	sequestosome 1 [Source:HGNC Symbol;Acc:HGNC:11280]	Yes	Yes	333.77	204.19	332.04	207.8	-0.67	4.16243e-32	2.26008e-30	NA	NA
ENSG00000137767	SQOR	sulfide quinone oxidoreductase [Source:HGNC Symbol;Acc:HGNC:20390]	Yes	Yes	13.12	21.01	12.92	21.39	0.74	2.6345e-22	8.90542e-21	NA	NA
ENSG00000196542	SPTSSB	serine palmitoyltransferase small subunit B [Source:HGNC Symbol;Acc:HGNC:24045]	Yes	Yes	313.36	227.36	311.57	222.1	-0.48	1.18658e-10	1.56809e-09	NA	NA
ENSG00000165389	SPTSSA	serine palmitoyltransferase small subunit A [Source:HGNC Symbol;Acc:HGNC:20361]	Yes	Yes	55.49	61.08	55.43	62.05	0.17	6.83938e-05	0.000390506	NA	NA
ENSG00000115306	SPTBN1	spectrin beta, non-erythrocytic 1 [Source:HGNC Symbol;Acc:HGNC:11275]	Yes	Yes	35.3	27.26	35.13	27.29	-0.35	1.6078e-06	1.23943e-05	NA	NA
ENSG00000162032	SPSB3	splA/ryanodine receptor domain and SOCS box containing 3 [Source:HGNC Symbol;Acc:HGNC:30629]	Yes	Yes	21.68	29.43	21.69	28.46	0.4	1.06724e-08	1.1279e-07	NA	NA
ENSG00000157837	SPPL3	signal peptide peptidase like 3 [Source:HGNC Symbol;Acc:HGNC:30424]	Yes	Yes	27.49	39.92	29.6	40.37	0.46	2.74076e-07	2.37417e-06	NA	NA
ENSG00000144228	SPOPL	speckle type BTB/POZ protein like [Source:HGNC Symbol;Acc:HGNC:27934]	Yes	Yes	22.81	27.27	21.87	27.78	0.36	0.000146243	0.000774962	NA	NA
ENSG00000121067	SPOP	speckle type BTB/POZ protein [Source:HGNC Symbol;Acc:HGNC:11254]	Yes	Yes	48.66	64.76	49.57	65.59	0.42	1.41666e-12	2.26818e-11	NA	NA
ENSG00000204991	SPIRE2	spire type actin nucleation factor 2 [Source:HGNC Symbol;Acc:HGNC:30623]	Yes	Yes	12.46	9.22	12.95	9.12	-0.49	1.56514e-06	1.20945e-05	NA	NA
ENSG00000168005	SPINDOC	spindlin interactor and repressor of chromatin binding [Source:HGNC Symbol;Acc:HGNC:25115]	Yes	Yes	41.99	33.21	42.67	33.02	-0.36	1.57094e-08	1.61764e-07	NA	NA
ENSG00000186787	SPIN2B	spindlin family member 2B [Source:HGNC Symbol;Acc:HGNC:33147]	Yes	Yes	16.77	12.49	16.15	12.39	-0.37	0.000163451	0.00085806	NA	NA
ENSG00000063176	SPHK2	sphingosine kinase 2 [Source:HGNC Symbol;Acc:HGNC:18859]	Yes	Yes	8.92	7	8.55	6.64	-0.35	0.000179284	0.00092983	NA	NA
ENSG00000176170	SPHK1	sphingosine kinase 1 [Source:HGNC Symbol;Acc:HGNC:11240]	Yes	Yes	21.27	28.01	21.51	27.81	0.38	4.42587e-07	3.71783e-06	NA	NA
ENSG00000090487	SPG21	SPG21 abhydrolase domain containing, maspardin [Source:HGNC Symbol;Acc:HGNC:20373]	Yes	Yes	120.44	152.84	120.16	149.07	0.32	1.61521e-12	2.57688e-11	NA	NA
ENSG00000065526	SPEN	spen family transcriptional repressor [Source:HGNC Symbol;Acc:HGNC:17575]	Yes	Yes	15.59	12.74	15.41	12.69	-0.27	3.58306e-05	0.00021553	NA	NA
ENSG00000100014	SPECC1L	sperm antigen with calponin homology and coiled-coil domains 1 like [Source:HGNC Symbol;Acc:HGNC:29022]	Yes	Yes	17.06	14.01	17.63	13.93	-0.33	9.96707e-05	0.000551303	NA	NA
ENSG00000128487	SPECC1	sperm antigen with calponin homology and coiled-coil domains 1 [Source:HGNC Symbol;Acc:HGNC:30615]	Yes	Yes	28.75	16.49	29.33	16.78	-0.8	5.49083e-41	4.08703e-39	NA	NA
ENSG00000124664	SPDEF	SAM pointed domain containing ETS transcription factor [Source:HGNC Symbol;Acc:HGNC:17257]	Yes	Yes	72.17	97.71	72.21	98.27	0.46	1.63089e-16	3.76393e-15	NA	NA
ENSG00000196141	SPATS2L	spermatogenesis associated serine rich 2 like [Source:HGNC Symbol;Acc:HGNC:24574]	Yes	Yes	49.02	28.77	49.06	29.03	-0.74	1.26421e-12	2.03423e-11	NA	NA
ENSG00000145757	SPATA9	spermatogenesis associated 9 [Source:HGNC Symbol;Acc:HGNC:22988]	Yes	Yes	18.02	24.61	18.09	23.97	0.42	9.40939e-06	6.31573e-05	NA	NA
ENSG00000167523	SPATA33	spermatogenesis associated 33 [Source:HGNC Symbol;Acc:HGNC:26463]	Yes	Yes	22.62	18.96	23.2	18.7	-0.3	0.000193009	0.000993964	NA	NA
ENSG00000163071	SPATA18	spermatogenesis associated 18 [Source:HGNC Symbol;Acc:HGNC:29579]	Yes	Yes	1.58	3.56	1.65	3.58	1.14	9.90625e-16	2.14737e-14	NA	NA
ENSG00000182957	SPATA13	spermatogenesis associated 13 [Source:HGNC Symbol;Acc:HGNC:23222]	Yes	Yes	7.37	3.55	7.49	3.49	-1.09	7.31103e-37	4.56513e-35	NA	NA
ENSG00000133104	SPART	spartin [Source:HGNC Symbol;Acc:HGNC:18514]	Yes	Yes	10.49	23.3	10.56	23.9	1.19	3.2928e-46	2.9027e-44	NA	NA
ENSG00000277215	SPANXA2-OT1	SPANXA2 overlapping transcript 1 [Source:HGNC Symbol;Acc:HGNC:31683]	Yes	Yes	1.21	2.35	1.21	2.3	0.94	2.70396e-06	2.00337e-05	NA	NA
ENSG00000203926	SPANXA2	SPANX family member A2 [Source:HGNC Symbol;Acc:HGNC:14328]	Yes	Yes	27.55	103.86	27.91	105.74	1.93	4.26984e-72	7.55762e-70	NA	NA
ENSG00000198021	SPANXA1	sperm protein associated with the nucleus, X-linked, family member A1 [Source:HGNC Symbol;Acc:HGNC:11218]	Yes	Yes	1.11	3.26	1.12	3.03	1.44	4.88962e-06	3.45967e-05	NA	NA
ENSG00000061656	SPAG4	sperm associated antigen 4 [Source:HGNC Symbol;Acc:HGNC:11214]	Yes	Yes	3.97	9.08	3.85	9.08	1.25	1.106e-07	1.01897e-06	NA	NA
ENSG00000104450	SPAG1	sperm associated antigen 1 [Source:HGNC Symbol;Acc:HGNC:11212]	Yes	Yes	7.08	4.72	7.14	4.81	-0.56	4.34973e-07	3.65934e-06	NA	NA
ENSG00000172845	SP3	Sp3 transcription factor [Source:HGNC Symbol;Acc:HGNC:11208]	Yes	Yes	49.03	57.75	47.98	57.27	0.27	0.000171334	0.000895677	NA	NA
ENSG00000124766	SOX4	SRY-box transcription factor 4 [Source:HGNC Symbol;Acc:HGNC:11200]	Yes	Yes	39.1	47.73	38.96	47.74	0.3	1.1535e-11	1.69696e-10	NA	NA
ENSG00000177732	SOX12	SRY-box transcription factor 12 [Source:HGNC Symbol;Acc:HGNC:11198]	Yes	Yes	36.61	44.89	36.58	45.06	0.31	2.45005e-15	5.09479e-14	NA	NA
ENSG00000186212	SOWAHB	sosondowah ankyrin repeat domain family member B [Source:HGNC Symbol;Acc:HGNC:32958]	Yes	Yes	2.57	4.02	2.56	4.04	0.67	5.29893e-14	9.75549e-13	NA	NA
ENSG00000259479	SORD2P	sorbitol dehydrogenase 2, pseudogene [Source:HGNC Symbol;Acc:HGNC:49919]	Yes	Yes	17.5	23.42	17.4	23.92	0.47	1.78981e-09	2.08462e-08	NA	NA
ENSG00000140263	SORD	sorbitol dehydrogenase [Source:HGNC Symbol;Acc:HGNC:11184]	Yes	Yes	53.5	70.97	55.09	71.68	0.39	5.92664e-13	9.91995e-12	NA	NA
ENSG00000112096	SOD2	superoxide dismutase 2 [Source:HGNC Symbol;Acc:HGNC:11180]	Yes	Yes	46.31	38.04	45.98	37.4	-0.29	7.40715e-06	5.0702e-05	NA	NA
ENSG00000180008	SOCS4	suppressor of cytokine signaling 4 [Source:HGNC Symbol;Acc:HGNC:19392]	Yes	Yes	10.63	8.38	11.61	8.56	-0.43	0.000152486	0.000804065	NA	NA
ENSG00000184557	SOCS3	suppressor of cytokine signaling 3 [Source:HGNC Symbol;Acc:HGNC:19391]	Yes	Yes	7.05	10.92	7.01	11.02	0.66	5.1489e-20	1.49925e-18	NA	NA
ENSG00000112320	SOBP	sine oculis binding protein homolog [Source:HGNC Symbol;Acc:HGNC:29256]	Yes	Yes	1.71	1.04	2.02	1.02	-0.97	4.9366e-05	0.000289361	NA	NA
ENSG00000057252	SOAT1	sterol O-acyltransferase 1 [Source:HGNC Symbol;Acc:HGNC:11177]	Yes	Yes	9.13	6.37	9.29	6.23	-0.57	3.34473e-07	2.86861e-06	NA	NA
ENSG00000162627	SNX7	sorting nexin 7 [Source:HGNC Symbol;Acc:HGNC:14971]	Yes	Yes	20.48	26.1	20.96	26.69	0.36	1.77269e-05	0.000112471	NA	NA
ENSG00000148158	SNX30	sorting nexin family member 30 [Source:HGNC Symbol;Acc:HGNC:23685]	Yes	Yes	5.7	8.18	5.61	8.26	0.57	9.63874e-12	1.4349e-10	NA	NA
ENSG00000143376	SNX27	sorting nexin 27 [Source:HGNC Symbol;Acc:HGNC:20073]	Yes	Yes	13.31	10.95	13.47	10.69	-0.32	3.54135e-09	3.97434e-08	NA	NA
ENSG00000109762	SNX25	sorting nexin 25 [Source:HGNC Symbol;Acc:HGNC:21883]	Yes	Yes	2.46	1.26	2.54	1.39	-0.86	2.88143e-07	2.49122e-06	NA	NA
ENSG00000028528	SNX1	sorting nexin 1 [Source:HGNC Symbol;Acc:HGNC:11172]	Yes	Yes	112.02	137.09	111.57	137.99	0.32	5.06254e-06	3.57078e-05	NA	NA
ENSG00000100603	SNW1	SNW domain containing 1 [Source:HGNC Symbol;Acc:HGNC:16696]	Yes	Yes	69.35	78.18	69.82	78.06	0.17	5.05926e-05	0.000296319	NA	NA
ENSG00000077312	SNRPA	small nuclear ribonucleoprotein polypeptide A [Source:HGNC Symbol;Acc:HGNC:11151]	Yes	Yes	116.06	136.13	117.25	136.12	0.23	1.92007e-05	0.000121001	NA	NA
ENSG00000161981	SNRNP25	small nuclear ribonucleoprotein U11/U12 subunit 25 [Source:HGNC Symbol;Acc:HGNC:14161]	Yes	Yes	241.74	175.25	236.69	173.88	-0.43	3.06857e-06	2.24831e-05	NA	NA
ENSG00000175061	SNHG29	small nucleolar RNA host gene 29 [Source:HGNC Symbol;Acc:HGNC:28619]	Yes	Yes	1087.35	800.62	1093.27	793.05	-0.45	4.74192e-21	1.50982e-19	NA	NA
ENSG00000228649	SNHG26	small nucleolar RNA host gene 26 [Source:HGNC Symbol;Acc:HGNC:53131]	Yes	Yes	3.13	5.67	3.12	6.16	0.99	7.82428e-11	1.05193e-09	NA	NA
ENSG00000260260	SNHG19	small nucleolar RNA host gene 19 [Source:HGNC Symbol;Acc:HGNC:49574]	Yes	Yes	224.05	276.98	224.38	279.12	0.33	6.37067e-05	0.000365509	NA	NA
ENSG00000196756	SNHG17	small nucleolar RNA host gene 17 [Source:HGNC Symbol;Acc:HGNC:48600]	Yes	Yes	26.08	17.1	26.18	16.47	-0.66	1.01686e-13	1.82864e-12	NA	NA
ENSG00000232956	SNHG15	small nucleolar RNA host gene 15 [Source:HGNC Symbol;Acc:HGNC:27797]	Yes	Yes	33.92	23.53	35.03	23.63	-0.56	1.20934e-07	1.10365e-06	NA	NA
ENSG00000197989	SNHG12	small nucleolar RNA host gene 12 [Source:HGNC Symbol;Acc:HGNC:30062]	Yes	Yes	22.61	15.76	22.53	15.65	-0.52	8.8843e-08	8.28329e-07	NA	NA
ENSG00000255717	SNHG1	small nucleolar RNA host gene 1 [Source:HGNC Symbol;Acc:HGNC:32688]	Yes	Yes	88.26	63.5	85.67	63.26	-0.42	2.55012e-09	2.90395e-08	NA	NA
ENSG00000197157	SND1	staphylococcal nuclease and tudor domain containing 1 [Source:HGNC Symbol;Acc:HGNC:30646]	Yes	Yes	103.57	118.21	104.09	119.08	0.2	6.26379e-08	5.95616e-07	NA	NA
ENSG00000143553	SNAPIN	SNAP associated protein [Source:HGNC Symbol;Acc:HGNC:17145]	Yes	Yes	52.08	61.73	52.83	62.36	0.25	8.45305e-05	0.000473265	NA	NA
ENSG00000165684	SNAPC4	small nuclear RNA activating complex polypeptide 4 [Source:HGNC Symbol;Acc:HGNC:11137]	Yes	Yes	15.47	11.72	15.54	11.82	-0.38	2.41557e-08	2.41869e-07	NA	NA
ENSG00000104976	SNAPC2	small nuclear RNA activating complex polypeptide 2 [Source:HGNC Symbol;Acc:HGNC:11135]	Yes	Yes	16.33	20.41	16.13	20.64	0.37	1.19848e-07	1.0947e-06	NA	NA
ENSG00000198742	SMURF1	SMAD specific E3 ubiquitin protein ligase 1 [Source:HGNC Symbol;Acc:HGNC:16807]	Yes	Yes	19.45	13.3	20.13	13.43	-0.57	2.12434e-26	8.87602e-25	NA	NA
ENSG00000130768	SMPDL3B	sphingomyelin phosphodiesterase acid like 3B [Source:HGNC Symbol;Acc:HGNC:21416]	Yes	Yes	16.95	26.9	16.8	26.36	0.66	2.81385e-21	9.04899e-20	NA	NA
ENSG00000088826	SMOX	spermine oxidase [Source:HGNC Symbol;Acc:HGNC:15862]	Yes	Yes	14.98	8.53	15.12	8.55	-0.81	4.83759e-14	8.9575e-13	NA	NA
ENSG00000119953	SMNDC1	survival motor neuron domain containing 1 [Source:HGNC Symbol;Acc:HGNC:16900]	Yes	Yes	29.95	23	29.33	23.67	-0.3	0.000105301	0.000578179	NA	NA
ENSG00000214194	SMIM30	small integral membrane protein 30 [Source:HGNC Symbol;Acc:HGNC:48953]	Yes	Yes	90.17	75.97	90.43	76.03	-0.24	0.000125876	0.000679205	NA	NA
ENSG00000267795	SMIM22	small integral membrane protein 22 [Source:HGNC Symbol;Acc:HGNC:48329]	Yes	Yes	116.66	15.46	114.22	14.92	-2.92	3.1671e-169	2.7382e-166	NA	NA
ENSG00000176209	SMIM19	small integral membrane protein 19 [Source:HGNC Symbol;Acc:HGNC:25166]	Yes	Yes	23.3	43.66	23.2	42.08	0.87	7.74556e-19	2.08518e-17	NA	NA
ENSG00000224531	SMIM13	small integral membrane protein 13 [Source:HGNC Symbol;Acc:HGNC:27356]	Yes	Yes	10.82	8.59	10.56	8.33	-0.33	2.43611e-05	0.000150733	NA	NA
ENSG00000256537	SMIM10L1	small integral membrane protein 10 like 1 [Source:HGNC Symbol;Acc:HGNC:49847]	Yes	Yes	13.82	11.72	14.15	11.95	-0.23	4.47259e-05	0.000264786	NA	NA
ENSG00000198952	SMG5	SMG5 nonsense mediated mRNA decay factor [Source:HGNC Symbol;Acc:HGNC:24644]	Yes	Yes	76.15	61.69	76.17	60.12	-0.33	8.82306e-14	1.59432e-12	NA	NA
ENSG00000176994	SMCR8	SMCR8-C9orf72 complex subunit [Source:HGNC Symbol;Acc:HGNC:17921]	Yes	Yes	10.6	7.59	10.43	7.86	-0.4	2.61932e-08	2.60415e-07	NA	NA
ENSG00000108055	SMC3	structural maintenance of chromosomes 3 [Source:HGNC Symbol;Acc:HGNC:2468]	Yes	Yes	33.37	27.06	32.78	27.01	-0.27	3.92318e-07	3.32413e-06	NA	NA
ENSG00000136824	SMC2	structural maintenance of chromosomes 2 [Source:HGNC Symbol;Acc:HGNC:14011]	Yes	Yes	21.94	30.54	22.14	30.35	0.47	3.44035e-07	2.94724e-06	NA	NA
ENSG00000127616	SMARCA4	SWI/SNF related, matrix associated, actin dependent regulator of chromatin, subfamily a, member 4 [Source:HGNC Symbol;Acc:HGNC:11100]	Yes	Yes	104.38	89.3	104.22	89.36	-0.21	6.28561e-06	4.35556e-05	NA	NA
ENSG00000080503	SMARCA2	SWI/SNF related, matrix associated, actin dependent regulator of chromatin, subfamily a, member 2 [Source:HGNC Symbol;Acc:HGNC:11098]	Yes	Yes	38.95	56.87	40.01	56.76	0.52	1.19373e-07	1.0908e-06	NA	NA
ENSG00000101665	SMAD7	SMAD family member 7 [Source:HGNC Symbol;Acc:HGNC:6773]	Yes	Yes	10.23	12.36	10.12	12.3	0.29	4.29595e-05	0.000255135	NA	NA
ENSG00000137834	SMAD6	SMAD family member 6 [Source:HGNC Symbol;Acc:HGNC:6772]	Yes	Yes	9.92	6.79	10.01	6.81	-0.54	3.28954e-11	4.61583e-10	NA	NA
ENSG00000141646	SMAD4	SMAD family member 4 [Source:HGNC Symbol;Acc:HGNC:6770]	Yes	Yes	26.53	32.03	26.6	33.48	0.34	0.000124614	0.000673041	NA	NA
ENSG00000166949	SMAD3	SMAD family member 3 [Source:HGNC Symbol;Acc:HGNC:6769]	Yes	Yes	35.98	31.84	36.34	31.07	-0.22	0.000105113	0.00057745	NA	NA
ENSG00000175387	SMAD2	SMAD family member 2 [Source:HGNC Symbol;Acc:HGNC:6768]	Yes	Yes	53.83	65.06	52.59	65.33	0.32	9.19362e-06	6.1784e-05	NA	NA
ENSG00000260280	SLX1B-SULT1A4	SLX1B-SULT1A4 readthrough (NMD candidate) [Source:HGNC Symbol;Acc:HGNC:48353]	Yes	Yes	8.03	5.47	8.46	5.43	-0.63	2.16186e-07	1.89978e-06	NA	NA
ENSG00000119906	SLF2	SMC5-SMC6 complex localization factor 2 [Source:HGNC Symbol;Acc:HGNC:17814]	Yes	Yes	12.85	9.94	12.92	9.5	-0.43	6.53632e-09	7.07755e-08	NA	NA
ENSG00000065923	SLC9A7	solute carrier family 9 member A7 [Source:HGNC Symbol;Acc:HGNC:17123]	Yes	Yes	12.41	6.16	11.91	6.34	-0.9	1.19357e-12	1.92607e-11	NA	NA
ENSG00000065054	SLC9A3R2	SLC9A3 regulator 2 [Source:HGNC Symbol;Acc:HGNC:11076]	Yes	Yes	142.31	196.56	141.76	197.45	0.49	4.38047e-17	1.05427e-15	NA	NA
ENSG00000109062	SLC9A3R1	SLC9A3 regulator 1 [Source:HGNC Symbol;Acc:HGNC:11075]	Yes	Yes	757.54	659.4	762.39	661.89	-0.19	9.91318e-06	6.61831e-05	NA	NA
ENSG00000115616	SLC9A2	solute carrier family 9 member A2 [Source:HGNC Symbol;Acc:HGNC:11072]	Yes	Yes	5.08	6.43	5.02	6.44	0.37	4.91385e-06	3.47463e-05	NA	NA
ENSG00000003989	SLC7A2	solute carrier family 7 member 2 [Source:HGNC Symbol;Acc:HGNC:11060]	Yes	Yes	84.01	153.51	85.62	156.95	0.89	4.23832e-32	2.29574e-30	NA	NA
ENSG00000151012	SLC7A11	solute carrier family 7 member 11 [Source:HGNC Symbol;Acc:HGNC:11059]	Yes	Yes	4.81	1.87	4.89	1.73	-1.49	4.43079e-47	3.9774e-45	NA	NA
ENSG00000131389	SLC6A6	solute carrier family 6 member 6 [Source:HGNC Symbol;Acc:HGNC:11052]	Yes	Yes	26.22	20.45	26.08	20.01	-0.37	1.55288e-07	1.39295e-06	NA	NA
ENSG00000268104	SLC6A14	solute carrier family 6 member 14 [Source:HGNC Symbol;Acc:HGNC:11047]	Yes	Yes	29.25	85.79	29.6	86.04	1.55	1.03667e-115	4.56928e-113	NA	NA
ENSG00000162976	SLC66A3	solute carrier family 66 member 3 [Source:HGNC Symbol;Acc:HGNC:28503]	Yes	Yes	30.84	23.8	30.54	23.85	-0.35	1.05835e-06	8.40657e-06	NA	NA
ENSG00000122490	SLC66A2	solute carrier family 66 member 2 [Source:HGNC Symbol;Acc:HGNC:26188]	Yes	Yes	21.77	28.31	21.72	28.71	0.41	1.27225e-10	1.6705e-09	NA	NA
ENSG00000138074	SLC5A6	solute carrier family 5 member 6 [Source:HGNC Symbol;Acc:HGNC:11041]	Yes	Yes	84.9	57.81	84.18	56.18	-0.57	3.27914e-20	9.72452e-19	NA	NA
ENSG00000101276	SLC52A3	solute carrier family 52 member 3 [Source:HGNC Symbol;Acc:HGNC:16187]	Yes	Yes	2.22	1.48	2.28	1.49	-0.61	6.6603e-07	5.47146e-06	NA	NA
ENSG00000114923	SLC4A3	solute carrier family 4 member 3 [Source:HGNC Symbol;Acc:HGNC:11029]	Yes	Yes	2.41	1.6	2.46	1.44	-0.77	5.02811e-07	4.18929e-06	NA	NA
ENSG00000164889	SLC4A2	solute carrier family 4 member 2 [Source:HGNC Symbol;Acc:HGNC:11028]	Yes	Yes	101.66	124.9	100.46	126.25	0.34	3.67795e-08	3.59307e-07	NA	NA
ENSG00000144290	SLC4A10	solute carrier family 4 member 10 [Source:HGNC Symbol;Acc:HGNC:13811]	Yes	Yes	1.43	2.56	1.29	2.51	0.97	8.5333e-08	7.96926e-07	NA	NA
ENSG00000211584	SLC48A1	solute carrier family 48 member 1 [Source:HGNC Symbol;Acc:HGNC:26035]	Yes	Yes	5.52	2.67	5.35	2.75	-0.95	5.45005e-13	9.15633e-12	NA	NA
ENSG00000076351	SLC46A1	solute carrier family 46 member 1 [Source:HGNC Symbol;Acc:HGNC:30521]	Yes	Yes	6.11	4.34	6.1	4.4	-0.46	7.76266e-10	9.43226e-09	NA	NA
ENSG00000158715	SLC45A3	solute carrier family 45 member 3 [Source:HGNC Symbol;Acc:HGNC:8642]	Yes	Yes	2.27	1.37	2.24	1.45	-0.62	1.70198e-05	0.000108321	NA	NA
ENSG00000070214	SLC44A1	solute carrier family 44 member 1 [Source:HGNC Symbol;Acc:HGNC:18798]	Yes	Yes	21.69	29.2	21.61	28.38	0.4	2.42811e-08	2.43017e-07	NA	NA
ENSG00000114544	SLC41A3	solute carrier family 41 member 3 [Source:HGNC Symbol;Acc:HGNC:31046]	Yes	Yes	23.73	29.58	23.61	29.36	0.33	2.54271e-07	2.21885e-06	NA	NA
ENSG00000138821	SLC39A8	solute carrier family 39 member 8 [Source:HGNC Symbol;Acc:HGNC:20862]	Yes	Yes	55.86	8.84	55.04	9.04	-2.6	0	0	NA	NA
ENSG00000141424	SLC39A6	solute carrier family 39 member 6 [Source:HGNC Symbol;Acc:HGNC:18607]	Yes	Yes	443.54	354.95	448.81	354.16	-0.33	9.54073e-13	1.55185e-11	NA	NA
ENSG00000147804	SLC39A4	solute carrier family 39 member 4 [Source:HGNC Symbol;Acc:HGNC:17129]	Yes	Yes	77.87	127.29	79.99	131.37	0.73	8.96176e-23	3.09449e-21	NA	NA
ENSG00000165915	SLC39A13	solute carrier family 39 member 13 [Source:HGNC Symbol;Acc:HGNC:20859]	Yes	Yes	14.75	11.44	14.86	11.91	-0.31	0.000160088	0.000840994	NA	NA
ENSG00000143570	SLC39A1	solute carrier family 39 member 1 [Source:HGNC Symbol;Acc:HGNC:12876]	Yes	Yes	122.83	101.63	122.33	100.81	-0.27	3.05172e-09	3.44492e-08	NA	NA
ENSG00000134294	SLC38A2	solute carrier family 38 member 2 [Source:HGNC Symbol;Acc:HGNC:13448]	Yes	Yes	114.34	151.43	116.3	151.77	0.4	3.70999e-12	5.73175e-11	NA	NA
ENSG00000160190	SLC37A1	solute carrier family 37 member 1 [Source:HGNC Symbol;Acc:HGNC:11024]	Yes	Yes	21.7	14.78	21.93	15.12	-0.53	6.43857e-15	1.28651e-13	NA	NA
ENSG00000180773	SLC36A4	solute carrier family 36 member 4 [Source:HGNC Symbol;Acc:HGNC:19660]	Yes	Yes	6.39	10.48	6.25	9.72	0.64	4.35698e-07	3.66407e-06	NA	NA
ENSG00000176273	SLC35G1	solute carrier family 35 member G1 [Source:HGNC Symbol;Acc:HGNC:26607]	Yes	Yes	3.63	2.26	3.5	2.2	-0.66	1.35952e-07	1.2308e-06	NA	NA
ENSG00000213699	SLC35F6	solute carrier family 35 member F6 [Source:HGNC Symbol;Acc:HGNC:26055]	Yes	Yes	20.41	13.54	20.12	13.21	-0.6	1.39591e-20	4.30435e-19	NA	NA
ENSG00000175782	SLC35E3	solute carrier family 35 member E3 [Source:HGNC Symbol;Acc:HGNC:20864]	Yes	Yes	13.78	10.73	13.84	10.72	-0.36	9.222e-11	1.23101e-09	NA	NA
ENSG00000189339	SLC35E2B	solute carrier family 35 member E2B [Source:HGNC Symbol;Acc:HGNC:33941]	Yes	Yes	21.44	24.96	21.53	25.23	0.24	2.0566e-07	1.81652e-06	NA	NA
ENSG00000181830	SLC35C1	solute carrier family 35 member C1 [Source:HGNC Symbol;Acc:HGNC:20197]	Yes	Yes	20.82	17.12	20.75	17.6	-0.23	0.00014778	0.000782002	NA	NA
ENSG00000138459	SLC35A5	solute carrier family 35 member A5 [Source:HGNC Symbol;Acc:HGNC:20792]	Yes	Yes	15.2	21.89	15.99	21.58	0.45	4.7791e-05	0.000281302	NA	NA
ENSG00000117620	SLC35A3	solute carrier family 35 member A3 [Source:HGNC Symbol;Acc:HGNC:11023]	Yes	Yes	18.44	13.92	18.5	14.56	-0.33	4.05257e-05	0.000241638	NA	NA
ENSG00000169359	SLC33A1	solute carrier family 33 member 1 [Source:HGNC Symbol;Acc:HGNC:95]	Yes	Yes	13.66	18.86	14.36	18.72	0.4	1.51019e-06	1.17141e-05	NA	NA
ENSG00000160326	SLC2A6	solute carrier family 2 member 6 [Source:HGNC Symbol;Acc:HGNC:11011]	Yes	Yes	6.97	3.32	6.88	3.31	-1.05	6.2489e-19	1.69444e-17	NA	NA
ENSG00000125520	SLC2A4RG	SLC2A4 regulator [Source:HGNC Symbol;Acc:HGNC:15930]	Yes	Yes	363.39	426.32	361.92	422.67	0.23	5.58176e-06	3.90769e-05	NA	NA
ENSG00000133460	SLC2A11	solute carrier family 2 member 11 [Source:HGNC Symbol;Acc:HGNC:14239]	Yes	Yes	15.05	12.06	15.11	12.02	-0.32	0.000166749	0.000873742	NA	NA
ENSG00000197496	SLC2A10	solute carrier family 2 member 10 [Source:HGNC Symbol;Acc:HGNC:13444]	Yes	Yes	4.23	6.14	4.29	6.26	0.56	4.25938e-07	3.58601e-06	NA	NA
ENSG00000117394	SLC2A1	solute carrier family 2 member 1 [Source:HGNC Symbol;Acc:HGNC:11005]	Yes	Yes	81.04	200.86	81.27	200.37	1.31	2.67032e-137	1.50065e-134	NA	NA
ENSG00000198246	SLC29A3	solute carrier family 29 member 3 [Source:HGNC Symbol;Acc:HGNC:23096]	Yes	Yes	9.17	5.06	9.18	5.12	-0.83	5.2806e-18	1.35197e-16	NA	NA
ENSG00000112759	SLC29A1	solute carrier family 29 member 1 (Augustine blood group) [Source:HGNC Symbol;Acc:HGNC:11003]	Yes	Yes	58.69	43.03	58.38	42.92	-0.43	5.04626e-16	1.11759e-14	NA	NA
ENSG00000143554	SLC27A3	solute carrier family 27 member 3 [Source:HGNC Symbol;Acc:HGNC:10997]	Yes	Yes	32.4	38.88	31.88	40.13	0.34	8.25016e-05	0.000462828	NA	NA
ENSG00000225697	SLC26A6	solute carrier family 26 member 6 [Source:HGNC Symbol;Acc:HGNC:14472]	Yes	Yes	13.48	10.64	14.2	10.72	-0.39	7.34763e-05	0.000416669	NA	NA
ENSG00000155850	SLC26A2	solute carrier family 26 member 2 [Source:HGNC Symbol;Acc:HGNC:10994]	Yes	Yes	3.34	7.84	3.27	8.03	1.31	8.16213e-42	6.21954e-40	NA	NA
ENSG00000169100	SLC25A6	solute carrier family 25 member 6 [Source:HGNC Symbol;Acc:HGNC:10992]	Yes	Yes	441.23	686.48	442.16	683.8	0.64	3.92878e-48	3.63436e-46	NA	NA
ENSG00000151729	SLC25A4	solute carrier family 25 member 4 [Source:HGNC Symbol;Acc:HGNC:10990]	Yes	Yes	17.73	14.16	17.74	14.05	-0.33	8.96347e-05	0.000498737	NA	NA
ENSG00000144659	SLC25A38	solute carrier family 25 member 38 [Source:HGNC Symbol;Acc:HGNC:26054]	Yes	Yes	31.83	37.76	32.41	37.98	0.24	1.04225e-05	6.92953e-05	NA	NA
ENSG00000171612	SLC25A33	solute carrier family 25 member 33 [Source:HGNC Symbol;Acc:HGNC:29681]	Yes	Yes	7.41	5.19	7.29	5.08	-0.51	1.28989e-11	1.88405e-10	NA	NA
ENSG00000197119	SLC25A29	solute carrier family 25 member 29 [Source:HGNC Symbol;Acc:HGNC:20116]	Yes	Yes	61.67	77.31	60.1	76.98	0.37	1.24913e-08	1.30844e-07	NA	NA
ENSG00000155287	SLC25A28	solute carrier family 25 member 28 [Source:HGNC Symbol;Acc:HGNC:23472]	Yes	Yes	21.62	16.23	21.54	16.29	-0.39	4.43281e-06	3.15932e-05	NA	NA
ENSG00000085491	SLC25A24	solute carrier family 25 member 24 [Source:HGNC Symbol;Acc:HGNC:20662]	Yes	Yes	47.91	41.24	48.9	40.93	-0.25	4.62102e-06	3.27891e-05	NA	NA
ENSG00000177542	SLC25A22	solute carrier family 25 member 22 [Source:HGNC Symbol;Acc:HGNC:19954]	Yes	Yes	20.76	14.76	20.49	14.6	-0.48	7.97583e-14	1.44821e-12	NA	NA
ENSG00000100372	SLC25A17	solute carrier family 25 member 17 [Source:HGNC Symbol;Acc:HGNC:10987]	Yes	Yes	26.95	22.06	28.15	22.1	-0.34	4.28036e-06	3.05843e-05	NA	NA
ENSG00000004864	SLC25A13	solute carrier family 25 member 13 [Source:HGNC Symbol;Acc:HGNC:10983]	Yes	Yes	24.57	17.33	24.59	17.43	-0.49	2.18593e-17	5.36436e-16	NA	NA
ENSG00000185052	SLC24A3	solute carrier family 24 member 3 [Source:HGNC Symbol;Acc:HGNC:10977]	Yes	Yes	4.99	3.18	4.93	3.1	-0.66	1.36245e-09	1.60516e-08	NA	NA
ENSG00000074621	SLC24A1	solute carrier family 24 member 1 [Source:HGNC Symbol;Acc:HGNC:10975]	Yes	Yes	5.84	10.24	6.03	10.23	0.77	2.53336e-14	4.82604e-13	NA	NA
ENSG00000197375	SLC22A5	solute carrier family 22 member 5 [Source:HGNC Symbol;Acc:HGNC:10969]	Yes	Yes	9.65	6.36	9.6	6.21	-0.62	5.24689e-17	1.25473e-15	NA	NA
ENSG00000197208	SLC22A4	solute carrier family 22 member 4 [Source:HGNC Symbol;Acc:HGNC:10968]	Yes	Yes	2.71	1.39	2.69	1.42	-0.91	3.05262e-05	0.00018571	NA	NA
ENSG00000259803	SLC22A31	solute carrier family 22 member 31 [Source:HGNC Symbol;Acc:HGNC:27091]	Yes	Yes	1.34	5.86	1.31	6.15	2.24	6.87837e-32	3.69019e-30	NA	NA
ENSG00000254827	SLC22A18AS	solute carrier family 22 member 18 antisense [Source:HGNC Symbol;Acc:HGNC:10965]	Yes	Yes	1.17	3.34	1.11	3.54	1.68	4.41744e-08	4.28385e-07	NA	NA
ENSG00000110628	SLC22A18	solute carrier family 22 member 18 [Source:HGNC Symbol;Acc:HGNC:10964]	Yes	Yes	18.42	22.71	18.53	22.4	0.29	0.000177307	0.00092176	NA	NA
ENSG00000168575	SLC20A2	solute carrier family 20 member 2 [Source:HGNC Symbol;Acc:HGNC:10947]	Yes	Yes	17.59	23.02	17.66	22.63	0.37	6.98922e-07	5.71727e-06	NA	NA
ENSG00000144136	SLC20A1	solute carrier family 20 member 1 [Source:HGNC Symbol;Acc:HGNC:10946]	Yes	Yes	53.03	41.04	54.67	40.98	-0.4	1.09565e-15	2.36137e-14	NA	NA
ENSG00000117479	SLC19A2	solute carrier family 19 member 2 [Source:HGNC Symbol;Acc:HGNC:10938]	Yes	Yes	24.19	13.16	24.14	13.25	-0.86	8.39096e-51	8.77304e-49	NA	NA
ENSG00000173638	SLC19A1	solute carrier family 19 member 1 [Source:HGNC Symbol;Acc:HGNC:10937]	Yes	Yes	38.46	23.6	37.82	23.77	-0.66	3.3017e-14	6.216e-13	NA	NA
ENSG00000119899	SLC17A5	solute carrier family 17 member 5 [Source:HGNC Symbol;Acc:HGNC:10933]	Yes	Yes	1.78	3.07	1.82	3.04	0.75	6.3439e-07	5.22552e-06	NA	NA
ENSG00000118596	SLC16A7	solute carrier family 16 member 7 [Source:HGNC Symbol;Acc:HGNC:10928]	Yes	Yes	4.75	3.06	4.63	3.1	-0.57	1.08437e-06	8.58902e-06	NA	NA
ENSG00000108932	SLC16A6	solute carrier family 16 member 6 [Source:HGNC Symbol;Acc:HGNC:10927]	Yes	Yes	13.21	9.84	13.77	9.51	-0.52	4.92474e-06	3.48123e-05	NA	NA
ENSG00000141526	SLC16A3	solute carrier family 16 member 3 [Source:HGNC Symbol;Acc:HGNC:10924]	Yes	Yes	18.88	24.51	18.58	24.6	0.42	3.00435e-11	4.2315e-10	NA	NA
ENSG00000147100	SLC16A2	solute carrier family 16 member 2 [Source:HGNC Symbol;Acc:HGNC:10923]	Yes	Yes	6.61	3.18	6.72	3.2	-1.06	4.85955e-39	3.39248e-37	NA	NA
ENSG00000155380	SLC16A1	solute carrier family 16 member 1 [Source:HGNC Symbol;Acc:HGNC:10922]	Yes	Yes	16	8.7	16.06	8.71	-0.87	1.73989e-41	1.32132e-39	NA	NA
ENSG00000139370	SLC15A4	solute carrier family 15 member 4 [Source:HGNC Symbol;Acc:HGNC:23090]	Yes	Yes	13.36	10.06	13.55	9.96	-0.43	2.91968e-10	3.69754e-09	NA	NA
ENSG00000163406	SLC15A2	solute carrier family 15 member 2 [Source:HGNC Symbol;Acc:HGNC:10921]	Yes	Yes	4.32	6.99	4.46	6.74	0.61	5.74963e-05	0.000332081	NA	NA
ENSG00000146828	SLC12A9	solute carrier family 12 member 9 [Source:HGNC Symbol;Acc:HGNC:17435]	Yes	Yes	34.25	26.31	34.91	25.51	-0.44	5.51984e-09	6.04681e-08	NA	NA
ENSG00000113504	SLC12A7	solute carrier family 12 member 7 [Source:HGNC Symbol;Acc:HGNC:10915]	Yes	Yes	6.36	10.39	6.4	10.34	0.7	1.37018e-15	2.93057e-14	NA	NA
ENSG00000124067	SLC12A4	solute carrier family 12 member 4 [Source:HGNC Symbol;Acc:HGNC:10913]	Yes	Yes	1.55	2.11	1.49	2.24	0.6	0.00017679	0.000919707	NA	NA
ENSG00000064651	SLC12A2	solute carrier family 12 member 2 [Source:HGNC Symbol;Acc:HGNC:10911]	Yes	Yes	26.13	13.22	25.48	13.24	-0.93	2.85458e-37	1.80247e-35	NA	NA
ENSG00000139737	SLAIN1	SLAIN motif family member 1 [Source:HGNC Symbol;Acc:HGNC:26387]	Yes	Yes	1.56	10.19	1.49	9.87	2.74	1.03499e-98	3.32366e-96	NA	NA
ENSG00000177045	SIX5	SIX homeobox 5 [Source:HGNC Symbol;Acc:HGNC:10891]	Yes	Yes	10.52	13.62	9.99	13.43	0.44	3.532e-07	3.01885e-06	NA	NA
ENSG00000126778	SIX1	SIX homeobox 1 [Source:HGNC Symbol;Acc:HGNC:10887]	Yes	Yes	7.97	4.59	7.93	4.41	-0.84	3.97754e-15	8.06231e-14	NA	NA
ENSG00000096717	SIRT1	sirtuin 1 [Source:HGNC Symbol;Acc:HGNC:14929]	Yes	Yes	16.37	13.44	16.32	13.5	-0.26	0.00013131	0.000704301	NA	NA
ENSG00000139146	SINHCAF	SIN3-HDAC complex associated factor [Source:HGNC Symbol;Acc:HGNC:30702]	Yes	Yes	34.48	26.22	34.23	26.03	-0.38	1.92341e-08	1.95197e-07	NA	NA
ENSG00000169375	SIN3A	SIN3 transcription regulator family member A [Source:HGNC Symbol;Acc:HGNC:19353]	Yes	Yes	43.63	56.24	44.26	56.17	0.36	3.92208e-10	4.90347e-09	NA	NA
ENSG00000159263	SIM2	SIM bHLH transcription factor 2 [Source:HGNC Symbol;Acc:HGNC:10883]	Yes	Yes	2.47	1.33	2.38	1.29	-0.87	1.31146e-07	1.19113e-06	NA	NA
ENSG00000120725	SIL1	SIL1 nucleotide exchange factor [Source:HGNC Symbol;Acc:HGNC:24624]	Yes	Yes	31.79	48.78	31.61	48.67	0.63	6.16851e-33	3.40693e-31	NA	NA
ENSG00000147955	SIGMAR1	sigma non-opioid intracellular receptor 1 [Source:HGNC Symbol;Acc:HGNC:8157]	Yes	Yes	14.58	20.27	13.97	20.59	0.57	4.29808e-11	5.95296e-10	NA	NA
ENSG00000187164	SHTN1	shootin 1 [Source:HGNC Symbol;Acc:HGNC:29319]	Yes	Yes	42.98	36.15	43.59	36.43	-0.25	7.88529e-06	5.37132e-05	NA	NA
ENSG00000138771	SHROOM3	shroom family member 3 [Source:HGNC Symbol;Acc:HGNC:30422]	Yes	Yes	16.82	25.82	16.55	26.21	0.67	3.13436e-20	9.3321e-19	NA	NA
ENSG00000146950	SHROOM2	shroom family member 2 [Source:HGNC Symbol;Acc:HGNC:630]	Yes	Yes	4.56	5.66	4.51	5.63	0.33	2.61737e-05	0.000161018	NA	NA
ENSG00000146414	SHPRH	SNF2 histone linker PHD RING helicase [Source:HGNC Symbol;Acc:HGNC:19336]	Yes	Yes	2.34	3.17	2.33	3.14	0.44	7.62829e-05	0.000430845	NA	NA
ENSG00000197417	SHPK	sedoheptulokinase [Source:HGNC Symbol;Acc:HGNC:1492]	Yes	Yes	19.72	16.4	19.82	16.35	-0.27	2.02512e-06	1.53637e-05	NA	NA
ENSG00000108061	SHOC2	SHOC2 leucine rich repeat scaffold protein [Source:HGNC Symbol;Acc:HGNC:15454]	Yes	Yes	21.82	13.51	21.74	13.27	-0.7	3.93797e-19	1.07953e-17	NA	NA
ENSG00000176974	SHMT1	serine hydroxymethyltransferase 1 [Source:HGNC Symbol;Acc:HGNC:10850]	Yes	Yes	88.28	65.8	88.72	66.22	-0.41	2.90733e-18	7.53792e-17	NA	NA
ENSG00000198892	SHISA4	shisa family member 4 [Source:HGNC Symbol;Acc:HGNC:27139]	Yes	Yes	15.48	8.82	14.94	8.7	-0.77	2.28376e-11	3.25533e-10	NA	NA
ENSG00000180730	SHISA2	shisa family member 2 [Source:HGNC Symbol;Acc:HGNC:20366]	Yes	Yes	11.63	27.73	11.55	26.74	1.22	2.23417e-84	5.34276e-82	NA	NA
ENSG00000179526	SHARPIN	SHANK associated RH domain interactor [Source:HGNC Symbol;Acc:HGNC:25321]	Yes	Yes	63.43	75.32	64.4	75.85	0.25	0.000192852	0.000993382	NA	NA
ENSG00000251322	SHANK3	SH3 and multiple ankyrin repeat domains 3 [Source:HGNC Symbol;Acc:HGNC:14294]	Yes	Yes	1.71	1.04	1.68	1.11	-0.59	0.000121462	0.000657957	NA	NA
ENSG00000154447	SH3RF1	SH3 domain containing ring finger 1 [Source:HGNC Symbol;Acc:HGNC:17650]	Yes	Yes	5.59	6.51	5.48	6.63	0.28	0.000127566	0.000687496	NA	NA
ENSG00000148341	SH3GLB2	SH3 domain containing GRB2 like, endophilin B2 [Source:HGNC Symbol;Acc:HGNC:10834]	Yes	Yes	190.09	162.85	188.4	162.6	-0.2	2.07772e-05	0.000130025	NA	NA
ENSG00000175137	SH3BP5L	SH3 binding domain protein 5 like [Source:HGNC Symbol;Acc:HGNC:29360]	Yes	Yes	16.83	21.28	16.76	21.38	0.36	7.28421e-09	7.84204e-08	NA	NA
ENSG00000131370	SH3BP5	SH3 domain binding protein 5 [Source:HGNC Symbol;Acc:HGNC:10827]	Yes	Yes	102.42	69.47	102.41	70.02	-0.54	1.45802e-34	8.44713e-33	NA	NA
ENSG00000087266	SH3BP2	SH3 domain binding protein 2 [Source:HGNC Symbol;Acc:HGNC:10825]	Yes	Yes	20.88	13.99	20.82	13.78	-0.59	2.37001e-12	3.70999e-11	NA	NA
ENSG00000142669	SH3BGRL3	SH3 domain binding glutamate rich protein like 3 [Source:HGNC Symbol;Acc:HGNC:15568]	Yes	Yes	158.62	190.71	158.63	189.76	0.27	1.00335e-07	9.3046e-07	NA	NA
ENSG00000131171	SH3BGRL	SH3 domain binding glutamate rich protein like [Source:HGNC Symbol;Acc:HGNC:10823]	Yes	Yes	74.7	59.07	75.72	59.5	-0.34	3.28958e-08	3.23334e-07	NA	NA
ENSG00000104611	SH2D4A	SH2 domain containing 4A [Source:HGNC Symbol;Acc:HGNC:26102]	Yes	Yes	5.5	8.36	6	8.26	0.48	0.000192574	0.000992267	NA	NA
ENSG00000125731	SH2D3A	SH2 domain containing 3A [Source:HGNC Symbol;Acc:HGNC:16885]	Yes	Yes	11.49	8.27	11.58	8.23	-0.48	3.54913e-09	3.98109e-08	NA	NA
ENSG00000160999	SH2B2	SH2B adaptor protein 2 [Source:HGNC Symbol;Acc:HGNC:17381]	Yes	Yes	8.23	5.36	8.46	5.17	-0.7	1.30047e-08	1.35905e-07	NA	NA
ENSG00000104969	SGTA	small glutamine rich tetratricopeptide repeat containing alpha [Source:HGNC Symbol;Acc:HGNC:10819]	Yes	Yes	49.11	40.78	48.97	40.6	-0.26	1.40916e-06	1.09721e-05	NA	NA
ENSG00000126821	SGPP1	sphingosine-1-phosphate phosphatase 1 [Source:HGNC Symbol;Acc:HGNC:17720]	Yes	Yes	4.45	2.07	4.44	2.03	-1.12	1.74574e-17	4.32663e-16	NA	NA
ENSG00000164023	SGMS2	sphingomyelin synthase 2 [Source:HGNC Symbol;Acc:HGNC:28395]	Yes	Yes	4.38	6.64	4.26	6.72	0.67	3.69722e-05	0.000221863	NA	NA
ENSG00000104205	SGK3	serum/glucocorticoid regulated kinase family member 3 [Source:HGNC Symbol;Acc:HGNC:10812]	Yes	Yes	22.29	32.45	22.11	32.79	0.58	1.79778e-16	4.1406e-15	NA	NA
ENSG00000102683	SGCG	sarcoglycan gamma [Source:HGNC Symbol;Acc:HGNC:10809]	Yes	Yes	10.89	6.96	10.72	7.01	-0.6	1.84285e-06	1.40664e-05	NA	NA
ENSG00000144040	SFXN5	sideroflexin 5 [Source:HGNC Symbol;Acc:HGNC:16073]	Yes	Yes	30.87	16.49	30.77	17.48	-0.8	3.25617e-19	8.98105e-18	NA	NA
ENSG00000183605	SFXN4	sideroflexin 4 [Source:HGNC Symbol;Acc:HGNC:16088]	Yes	Yes	41.65	26.93	41.95	28.5	-0.55	1.55569e-06	1.20297e-05	NA	NA
ENSG00000107819	SFXN3	sideroflexin 3 [Source:HGNC Symbol;Acc:HGNC:16087]	Yes	Yes	21.89	43.94	22.07	43.05	0.97	1.49277e-78	3.07854e-76	NA	NA
ENSG00000164466	SFXN1	sideroflexin 1 [Source:HGNC Symbol;Acc:HGNC:16085]	Yes	Yes	131.37	100.49	132.76	102.18	-0.37	4.96407e-08	4.7789e-07	NA	NA
ENSG00000175793	SFN	stratifin [Source:HGNC Symbol;Acc:HGNC:10773]	Yes	Yes	103.24	78.84	102.74	78.75	-0.37	4.43488e-15	8.96507e-14	NA	NA
ENSG00000189091	SF3B3	splicing factor 3b subunit 3 [Source:HGNC Symbol;Acc:HGNC:10770]	Yes	Yes	413.66	513.1	415.36	514.07	0.32	1.17122e-27	5.17246e-26	NA	NA
ENSG00000155542	SETD9	SET domain containing 9 [Source:HGNC Symbol;Acc:HGNC:28508]	Yes	Yes	19.01	14.41	19.04	14.66	-0.37	3.48962e-05	0.000210304	NA	NA
ENSG00000145391	SETD7	SET domain containing 7, histone lysine methyltransferase [Source:HGNC Symbol;Acc:HGNC:30412]	Yes	Yes	35.72	29.44	35.68	29.09	-0.28	8.03527e-05	0.000452014	NA	NA
ENSG00000187231	SESTD1	SEC14 and spectrin domain containing 1 [Source:HGNC Symbol;Acc:HGNC:18379]	Yes	Yes	26.75	16.29	26.16	16.4	-0.66	1.20114e-10	1.58453e-09	NA	NA
ENSG00000149212	SESN3	sestrin 3 [Source:HGNC Symbol;Acc:HGNC:23060]	Yes	Yes	2.32	5.33	2.32	5.24	1.19	2.39887e-49	2.33438e-47	NA	NA
ENSG00000080546	SESN1	sestrin 1 [Source:HGNC Symbol;Acc:HGNC:21595]	Yes	Yes	8.55	10.73	8.76	10.77	0.31	5.08693e-05	0.000297552	NA	NA
ENSG00000167565	SERTAD3	SERTA domain containing 3 [Source:HGNC Symbol;Acc:HGNC:17931]	Yes	Yes	41.95	51.7	41.21	51.75	0.34	4.14048e-07	3.49902e-06	NA	NA
ENSG00000179833	SERTAD2	SERTA domain containing 2 [Source:HGNC Symbol;Acc:HGNC:30784]	Yes	Yes	5.49	8.65	5.49	8.58	0.66	1.46725e-12	2.34582e-11	NA	NA
ENSG00000149257	SERPINH1	serpin family H member 1 [Source:HGNC Symbol;Acc:HGNC:1546]	Yes	Yes	135.74	162.4	134.65	161.17	0.27	6.64513e-11	9.02573e-10	NA	NA
ENSG00000124570	SERPINB6	serpin family B member 6 [Source:HGNC Symbol;Acc:HGNC:8950]	Yes	Yes	55.04	42.14	54.99	42.1	-0.37	1.66583e-09	1.94323e-08	NA	NA
ENSG00000021355	SERPINB1	serpin family B member 1 [Source:HGNC Symbol;Acc:HGNC:3311]	Yes	Yes	29.26	22.8	29.65	22.94	-0.36	7.26988e-09	7.83036e-08	NA	NA
ENSG00000196136	SERPINA3	serpin family A member 3 [Source:HGNC Symbol;Acc:HGNC:16]	Yes	Yes	16.78	6.2	16.34	6.16	-1.39	1.09492e-50	1.13422e-48	NA	NA
ENSG00000197249	SERPINA1	serpin family A member 1 [Source:HGNC Symbol;Acc:HGNC:8941]	Yes	Yes	7.49	31.58	7.61	33	2.13	1.07354e-112	4.4689e-110	NA	NA
ENSG00000164300	SERINC5	serine incorporator 5 [Source:HGNC Symbol;Acc:HGNC:18825]	Yes	Yes	15.18	21.73	15.28	21.7	0.52	1.3065e-16	3.03084e-15	NA	NA
ENSG00000184640	SEPTIN9	septin 9 [Source:HGNC Symbol;Acc:HGNC:7323]	Yes	Yes	218.59	182.17	219.51	177.44	-0.3	8.17567e-12	1.22521e-10	NA	NA
ENSG00000184702	SEPTIN5	septin 5 [Source:HGNC Symbol;Acc:HGNC:9164]	Yes	Yes	6.15	17.09	6.15	17.38	1.51	3.24736e-37	2.04474e-35	NA	NA
ENSG00000138758	SEPTIN11	septin 11 [Source:HGNC Symbol;Acc:HGNC:25589]	Yes	Yes	36.4	47.31	37.28	46.59	0.33	0.00012742	0.000686917	NA	NA
ENSG00000180096	SEPTIN1	septin 1 [Source:HGNC Symbol;Acc:HGNC:2879]	Yes	Yes	2.32	3.98	2.15	3.9	0.88	6.87772e-07	5.63427e-06	NA	NA
ENSG00000119231	SENP5	SUMO specific peptidase 5 [Source:HGNC Symbol;Acc:HGNC:28407]	Yes	Yes	17.77	12.49	17.51	12.9	-0.43	7.04523e-09	7.59567e-08	NA	NA
ENSG00000135622	SEMA4F	ssemaphorin 4F [Source:HGNC Symbol;Acc:HGNC:10734]	Yes	Yes	2.4	3.41	2.55	3.35	0.4	6.6799e-05	0.00038208	NA	NA
ENSG00000168758	SEMA4C	semaphorin 4C [Source:HGNC Symbol;Acc:HGNC:10731]	Yes	Yes	132.64	117.3	133.58	119.09	-0.16	2.8307e-05	0.000173146	NA	NA
ENSG00000170381	SEMA3E	semaphorin 3E [Source:HGNC Symbol;Acc:HGNC:10727]	Yes	Yes	1.58	2.88	1.66	2.82	0.78	2.68212e-10	3.40572e-09	NA	NA
ENSG00000075223	SEMA3C	semaphorin 3C [Source:HGNC Symbol;Acc:HGNC:10725]	Yes	Yes	90.07	59.33	88.44	58.6	-0.58	2.70764e-11	3.8304e-10	NA	NA
ENSG00000250722	SELENOP	selenoprotein P [Source:HGNC Symbol;Acc:HGNC:10751]	Yes	Yes	5.04	15.12	4.92	15.29	1.65	3.94643e-38	2.62461e-36	NA	NA
ENSG00000073169	SELENOO	selenoprotein O [Source:HGNC Symbol;Acc:HGNC:30395]	Yes	Yes	21.53	25.99	21.91	25.61	0.24	0.000172707	0.00090139	NA	NA
ENSG00000143416	SELENBP1	selenium binding protein 1 [Source:HGNC Symbol;Acc:HGNC:10719]	Yes	Yes	66.18	88.85	65.02	88.95	0.46	9.42953e-13	1.53599e-11	NA	NA
ENSG00000091490	SEL1L3	SEL1L family member 3 [Source:HGNC Symbol;Acc:HGNC:29108]	Yes	Yes	4.66	10.95	4.89	10.82	1.16	1.79379e-51	1.902e-49	NA	NA
ENSG00000085415	SEH1L	SEH1 like nucleoporin [Source:HGNC Symbol;Acc:HGNC:30379]	Yes	Yes	41.1	54.94	41.09	54.95	0.43	6.64718e-16	1.46205e-14	NA	NA
ENSG00000141574	SECTM1	secreted and transmembrane 1 [Source:HGNC Symbol;Acc:HGNC:10707]	Yes	Yes	3.01	11.36	2.76	11.03	2.01	1.75958e-36	1.08664e-34	NA	NA
ENSG00000150961	SEC24D	SEC24 homolog D, COPII coat complex component [Source:HGNC Symbol;Acc:HGNC:10706]	Yes	Yes	20.31	9.48	20.26	9.84	-1.03	8.54643e-48	7.77795e-46	NA	NA
ENSG00000101310	SEC23B	SEC23 homolog B, COPII coat complex component [Source:HGNC Symbol;Acc:HGNC:10702]	Yes	Yes	48.68	40.91	48.6	40.68	-0.25	1.15507e-07	1.05806e-06	NA	NA
ENSG00000148396	SEC16A	SEC16 homolog A, endoplasmic reticulum export factor [Source:HGNC Symbol;Acc:HGNC:29006]	Yes	Yes	54.55	46.25	54.53	45.19	-0.26	2.38618e-07	2.08793e-06	NA	NA
ENSG00000100003	SEC14L2	SEC14 like lipid binding 2 [Source:HGNC Symbol;Acc:HGNC:10699]	Yes	Yes	4.1	1.65	3.96	1.78	-1.15	1.08657e-11	1.60269e-10	NA	NA
ENSG00000129657	SEC14L1	SEC14 like lipid binding 1 [Source:HGNC Symbol;Acc:HGNC:10698]	Yes	Yes	35.05	50.85	34.45	50.13	0.55	4.46724e-22	1.49211e-20	NA	NA
ENSG00000069188	SDK2	sidekick cell adhesion molecule 2 [Source:HGNC Symbol;Acc:HGNC:19308]	Yes	Yes	8.01	5.33	8.48	5.58	-0.59	2.8127e-08	2.78778e-07	NA	NA
ENSG00000146555	SDK1	sidekick cell adhesion molecule 1 [Source:HGNC Symbol;Acc:HGNC:19307]	Yes	Yes	7.14	5.51	7.04	5.49	-0.35	0.000106745	0.000584963	NA	NA
ENSG00000185485	SDHAP1	succinate dehydrogenase complex flavoprotein subunit A pseudogene 1 [Source:HGNC Symbol;Acc:HGNC:32455]	Yes	Yes	25.45	17.59	25.4	17.22	-0.55	2.85973e-10	3.62571e-09	NA	NA
ENSG00000128228	SDF2L1	stromal cell derived factor 2 like 1 [Source:HGNC Symbol;Acc:HGNC:10676]	Yes	Yes	107.18	80.48	106.35	81	-0.38	4.4561e-07	3.73903e-06	NA	NA
ENSG00000137575	SDCBP	syndecan binding protein [Source:HGNC Symbol;Acc:HGNC:10662]	Yes	Yes	38.79	46.24	39.19	45.96	0.24	1.5539e-05	9.98004e-05	NA	NA
ENSG00000124145	SDC4	syndecan 4 [Source:HGNC Symbol;Acc:HGNC:10661]	Yes	Yes	69.94	99.13	70.37	99.11	0.51	9.61923e-53	1.07045e-50	NA	NA
ENSG00000169439	SDC2	syndecan 2 [Source:HGNC Symbol;Acc:HGNC:10659]	Yes	Yes	14.31	32.15	13.91	33.28	1.28	4.46159e-16	9.97931e-15	NA	NA
ENSG00000115884	SDC1	syndecan 1 [Source:HGNC Symbol;Acc:HGNC:10658]	Yes	Yes	30.11	18.08	30.22	18.18	-0.72	6.04277e-34	3.43019e-32	NA	NA
ENSG00000175356	SCUBE2	signal peptide, CUB domain and EGF like domain containing 2 [Source:HGNC Symbol;Acc:HGNC:30425]	Yes	Yes	16.83	29.08	16.81	29.72	0.83	4.78063e-30	2.36705e-28	NA	NA
ENSG00000180900	SCRIB	scribble planar cell polarity protein [Source:HGNC Symbol;Acc:HGNC:30377]	Yes	Yes	153.4	208.01	155.26	202.81	0.4	8.25967e-13	1.35822e-11	NA	NA
ENSG00000133028	SCO1	synthesis of cytochrome C oxidase 1 [Source:HGNC Symbol;Acc:HGNC:10603]	Yes	Yes	37.06	23.88	36.94	23.43	-0.65	1.8808e-25	7.49618e-24	NA	NA
ENSG00000111319	SCNN1A	sodium channel epithelial 1 subunit alpha [Source:HGNC Symbol;Acc:HGNC:10599]	Yes	Yes	7.29	3.04	7.42	3.45	-1.1	1.07563e-07	9.92574e-07	NA	NA
ENSG00000105711	SCN1B	sodium voltage-gated channel beta subunit 1 [Source:HGNC Symbol;Acc:HGNC:10586]	Yes	Yes	11.32	6.95	11.36	6.55	-0.78	1.39538e-16	3.2337e-15	NA	NA
ENSG00000047634	SCML1	Scm polycomb group protein like 1 [Source:HGNC Symbol;Acc:HGNC:10580]	Yes	Yes	9.45	5.38	9.33	5.72	-0.7	2.2943e-12	3.61412e-11	NA	NA
ENSG00000132330	SCLY	selenocysteine lyase [Source:HGNC Symbol;Acc:HGNC:18161]	Yes	Yes	14.32	9.88	14.74	9.73	-0.58	7.73346e-05	0.000436237	NA	NA
ENSG00000006747	SCIN	scinderin [Source:HGNC Symbol;Acc:HGNC:21695]	Yes	Yes	4.55	58.38	4.75	58.5	3.63	0	0	NA	NA
ENSG00000145284	SCD5	stearoyl-CoA desaturase 5 [Source:HGNC Symbol;Acc:HGNC:21088]	Yes	Yes	13.25	35.2	13.39	35.06	1.4	1.31805e-123	6.1726e-121	NA	NA
ENSG00000143653	SCCPDH	saccharopine dehydrogenase (putative) [Source:HGNC Symbol;Acc:HGNC:24275]	Yes	Yes	34.86	43.3	34.99	42.23	0.28	1.94603e-06	1.47987e-05	NA	NA
ENSG00000138760	SCARB2	scavenger receptor class B member 2 [Source:HGNC Symbol;Acc:HGNC:1665]	Yes	Yes	60.44	54.08	60.52	53.56	-0.17	8.23053e-05	0.000461958	NA	NA
ENSG00000168077	SCARA3	scavenger receptor class A member 3 [Source:HGNC Symbol;Acc:HGNC:19000]	Yes	Yes	2.97	1.97	2.92	1.93	-0.59	2.97495e-06	2.18756e-05	NA	NA
ENSG00000114650	SCAP	SREBF chaperone [Source:HGNC Symbol;Acc:HGNC:30634]	Yes	Yes	33	38.93	33.45	38.44	0.21	0.000177433	0.000921989	NA	NA
ENSG00000176700	SCAND2P	SCAN domain containing 2 pseudogene [Source:HGNC Symbol;Acc:HGNC:10567]	Yes	Yes	6.36	5.01	6.37	4.8	-0.4	0.000171068	0.000894496	NA	NA
ENSG00000198794	SCAMP5	secretory carrier membrane protein 5 [Source:HGNC Symbol;Acc:HGNC:30386]	Yes	Yes	24.98	15.47	24.33	15.59	-0.63	1.69058e-19	4.76821e-18	NA	NA
ENSG00000064932	SBNO2	strawberry notch homolog 2 [Source:HGNC Symbol;Acc:HGNC:29158]	Yes	Yes	21.99	26.44	21.98	26.6	0.29	6.20214e-11	8.47011e-10	NA	NA
ENSG00000256092	SBNO1-AS1	SBNO1 antisense RNA 1 [Source:HGNC Symbol;Acc:HGNC:54355]	Yes	Yes	1.18	2.8	1.24	2.72	1.15	1.51384e-05	9.75343e-05	NA	NA
ENSG00000225648	SBDSP1	SBDS pseudogene 1 [Source:HGNC Symbol;Acc:HGNC:21646]	Yes	Yes	62.28	43.36	62.67	43.19	-0.53	4.57138e-12	6.98099e-11	NA	NA
ENSG00000126524	SBDS	SBDS ribosome maturation factor [Source:HGNC Symbol;Acc:HGNC:19440]	Yes	Yes	102.71	78.19	104.16	79.35	-0.38	2.28847e-09	2.61928e-08	NA	NA
ENSG00000112167	SAYSD1	SAYSVFN motif domain containing 1 [Source:HGNC Symbol;Acc:HGNC:21025]	Yes	Yes	17.26	21.04	17.29	21.19	0.3	4.61363e-06	3.2747e-05	NA	NA
ENSG00000225953	SATB2-AS1	SATB2 antisense RNA 1 [Source:HGNC Symbol;Acc:HGNC:26490]	Yes	Yes	3.51	7.1	3.5	6.83	0.98	3.32666e-09	3.74649e-08	NA	NA
ENSG00000119042	SATB2	SATB homeobox 2 [Source:HGNC Symbol;Acc:HGNC:21637]	Yes	Yes	7.8	9.52	7.69	9.81	0.36	6.1076e-06	4.24398e-05	NA	NA
ENSG00000141504	SAT2	spermidine/spermine N1-acetyltransferase family member 2 [Source:HGNC Symbol;Acc:HGNC:23160]	Yes	Yes	12.73	19	11.99	18.72	0.66	8.11528e-08	7.60097e-07	NA	NA
ENSG00000130066	SAT1	spermidine/spermine N1-acetyltransferase 1 [Source:HGNC Symbol;Acc:HGNC:10540]	Yes	Yes	15.85	6.36	15.86	6.42	-1.29	3.68664e-30	1.8294e-28	NA	NA
ENSG00000133872	SARAF	store-operated calcium entry associated regulatory factor [Source:HGNC Symbol;Acc:HGNC:28789]	Yes	Yes	86.54	137.92	84.82	137.33	0.71	2.74247e-45	2.30891e-43	NA	NA
ENSG00000079332	SAR1A	secretion associated Ras related GTPase 1A [Source:HGNC Symbol;Acc:HGNC:10534]	Yes	Yes	53.46	42.25	53.65	42.31	-0.33	3.98923e-11	5.54569e-10	NA	NA
ENSG00000101347	SAMHD1	SAM and HD domain containing deoxynucleoside triphosphate triphosphohydrolase 1 [Source:HGNC Symbol;Acc:HGNC:15925]	Yes	Yes	12.17	9.19	12.82	9.11	-0.48	4.44635e-09	4.92362e-08	NA	NA
ENSG00000020577	SAMD4A	sterile alpha motif domain containing 4A [Source:HGNC Symbol;Acc:HGNC:23023]	Yes	Yes	6.38	3.85	6.52	3.76	-0.79	4.19309e-07	3.53949e-06	NA	NA
ENSG00000100583	SAMD15	sterile alpha motif domain containing 15 [Source:HGNC Symbol;Acc:HGNC:18631]	Yes	Yes	3.81	5.36	3.88	5.23	0.44	1.40769e-05	9.11914e-05	NA	NA
ENSG00000177570	SAMD12	sterile alpha motif domain containing 12 [Source:HGNC Symbol;Acc:HGNC:31750]	Yes	Yes	19.56	24.85	19.65	24.71	0.34	1.0589e-06	8.40803e-06	NA	NA
ENSG00000187634	SAMD11	sterile alpha motif domain containing 11 [Source:HGNC Symbol;Acc:HGNC:28706]	Yes	Yes	18.55	58.18	18.2	58.19	1.69	9.39072e-112	3.83807e-109	NA	NA
ENSG00000141858	SAMD1	sterile alpha motif domain containing 1 [Source:HGNC Symbol;Acc:HGNC:17958]	Yes	Yes	91.41	110.5	92.17	110.38	0.27	3.47286e-08	3.40753e-07	NA	NA
ENSG00000101115	SALL4	spalt like transcription factor 4 [Source:HGNC Symbol;Acc:HGNC:15924]	Yes	Yes	3.52	9.41	3.59	10.77	1.59	3.8516e-32	2.10146e-30	NA	NA
ENSG00000165821	SALL2	spalt like transcription factor 2 [Source:HGNC Symbol;Acc:HGNC:10526]	Yes	Yes	1.22	1.96	1.3	2	0.63	2.21014e-05	0.000137813	NA	NA
ENSG00000151835	SACS	sacsin molecular chaperone [Source:HGNC Symbol;Acc:HGNC:10519]	Yes	Yes	2.92	2.02	3.17	1.99	-0.66	6.27211e-06	4.34754e-05	NA	NA
ENSG00000168061	SAC3D1	SAC3 domain containing 1 [Source:HGNC Symbol;Acc:HGNC:30179]	Yes	Yes	51.08	40.36	51.22	40.6	-0.33	6.55198e-05	0.000375241	NA	NA
ENSG00000180739	S1PR5	sphingosine-1-phosphate receptor 5 [Source:HGNC Symbol;Acc:HGNC:14299]	Yes	Yes	3.83	8.29	3.95	8.15	1.06	6.34503e-28	2.82996e-26	NA	NA
ENSG00000213694	S1PR3	sphingosine-1-phosphate receptor 3 [Source:HGNC Symbol;Acc:HGNC:3167]	Yes	Yes	5.92	3.54	5.78	3.53	-0.7	7.21827e-12	1.08535e-10	NA	NA
ENSG00000163220	S100A9	S100 calcium binding protein A9 [Source:HGNC Symbol;Acc:HGNC:10499]	Yes	Yes	4.95	15.3	4.8	15.54	1.71	3.30926e-27	1.42235e-25	NA	NA
ENSG00000143546	S100A8	S100 calcium binding protein A8 [Source:HGNC Symbol;Acc:HGNC:10498]	Yes	Yes	1.96	10	1.69	10.05	2.57	5.38501e-11	7.40818e-10	NA	NA
ENSG00000197956	S100A6	S100 calcium binding protein A6 [Source:HGNC Symbol;Acc:HGNC:10496]	Yes	Yes	29.08	55.73	29.05	54.24	0.91	3.30133e-17	7.99682e-16	NA	NA
ENSG00000196154	S100A4	S100 calcium binding protein A4 [Source:HGNC Symbol;Acc:HGNC:10494]	Yes	Yes	3.68	12.15	3.99	12.32	1.64	1.15223e-14	2.26804e-13	NA	NA
ENSG00000188643	S100A16	S100 calcium binding protein A16 [Source:HGNC Symbol;Acc:HGNC:20441]	Yes	Yes	185.13	47.03	180.16	47.35	-1.92	4.41706e-166	3.67745e-163	NA	NA
ENSG00000189334	S100A14	S100 calcium binding protein A14 [Source:HGNC Symbol;Acc:HGNC:18901]	Yes	Yes	151.54	68.12	149.17	69.81	-1.08	2.10367e-46	1.8691e-44	NA	NA
ENSG00000189171	S100A13	S100 calcium binding protein A13 [Source:HGNC Symbol;Acc:HGNC:10490]	Yes	Yes	420.31	329.39	417.94	326.99	-0.34	1.24313e-07	1.132e-06	NA	NA
ENSG00000204231	RXRB	retinoid X receptor beta [Source:HGNC Symbol;Acc:HGNC:10478]	Yes	Yes	16.36	21.49	16.54	21.4	0.38	1.06954e-09	1.27545e-08	NA	NA
ENSG00000186350	RXRA	retinoid X receptor alpha [Source:HGNC Symbol;Acc:HGNC:10477]	Yes	Yes	44.98	61.95	44.71	61.55	0.47	2.06917e-42	1.60389e-40	NA	NA
ENSG00000140688	RUSF1	RUS family member 1 [Source:HGNC Symbol;Acc:HGNC:25848]	Yes	Yes	38.13	44.56	37.24	45.32	0.29	8.59364e-07	6.93632e-06	NA	NA
ENSG00000160753	RUSC1	RUN and SH3 domain containing 1 [Source:HGNC Symbol;Acc:HGNC:17153]	Yes	Yes	77.9	63.77	77.24	62.07	-0.3	2.1144e-07	1.86317e-06	NA	NA
ENSG00000124813	RUNX2	RUNX family transcription factor 2 [Source:HGNC Symbol;Acc:HGNC:10472]	Yes	Yes	6.16	4.5	6.14	4.52	-0.43	3.45593e-05	0.000208497	NA	NA
ENSG00000159216	RUNX1	RUNX family transcription factor 1 [Source:HGNC Symbol;Acc:HGNC:10471]	Yes	Yes	11.07	7.28	11.05	7.14	-0.62	1.634e-13	2.88763e-12	NA	NA
ENSG00000105784	RUNDC3B	RUN domain containing 3B [Source:HGNC Symbol;Acc:HGNC:30286]	Yes	Yes	1.04	1.99	0.99	2.05	1.06	1.72492e-07	1.53684e-06	NA	NA
ENSG00000198863	RUNDC1	RUN domain containing 1 [Source:HGNC Symbol;Acc:HGNC:25418]	Yes	Yes	17.76	15.26	17.99	15.41	-0.21	0.000154975	0.000816232	NA	NA
ENSG00000145016	RUBCN	rubicon autophagy regulator [Source:HGNC Symbol;Acc:HGNC:28991]	Yes	Yes	15.1	11.33	15.56	11.17	-0.47	1.46324e-07	1.32044e-06	NA	NA
ENSG00000185924	RTN4RL1	reticulon 4 receptor like 1 [Source:HGNC Symbol;Acc:HGNC:21329]	Yes	Yes	20.61	23.88	20.66	23.78	0.21	3.38104e-06	2.46016e-05	NA	NA
ENSG00000125744	RTN2	reticulon 2 [Source:HGNC Symbol;Acc:HGNC:10468]	Yes	Yes	9.44	14.05	9.08	13.78	0.62	1.34103e-07	1.21553e-06	NA	NA
ENSG00000212747	RTL8B	retrotransposon Gag like 8B [Source:HGNC Symbol;Acc:HGNC:33156]	Yes	Yes	28.69	34.55	28.78	34.23	0.26	7.13395e-07	5.82718e-06	NA	NA
ENSG00000203950	RTL8A	retrotransposon Gag like 8A [Source:HGNC Symbol;Acc:HGNC:24514]	Yes	Yes	116.35	152.76	119.33	152.22	0.36	4.39866e-13	7.46245e-12	NA	NA
ENSG00000188636	RTL6	retrotransposon Gag like 6 [Source:HGNC Symbol;Acc:HGNC:13343]	Yes	Yes	11.03	13.84	11.09	13.67	0.31	3.61962e-08	3.5407e-07	NA	NA
ENSG00000114993	RTKN	rhotekin [Source:HGNC Symbol;Acc:HGNC:10466]	Yes	Yes	13.6	38.55	13.63	39.29	1.54	1.00869e-142	6.12817e-140	NA	NA
ENSG00000026036	RTEL1-TNFRSF6B	RTEL1-TNFRSF6B readthrough (NMD candidate) [Source:HGNC Symbol;Acc:HGNC:44095]	Yes	Yes	4.92	3.76	4.94	3.77	-0.38	1.51726e-05	9.76982e-05	NA	NA
ENSG00000224616	RTCA-AS1	RTCA antisense RNA 1 [Source:HGNC Symbol;Acc:HGNC:50573]	Yes	Yes	5.78	8.05	5.91	8	0.45	4.36464e-06	3.11272e-05	NA	NA
ENSG00000130363	RSPH3	radial spoke head 3 [Source:HGNC Symbol;Acc:HGNC:21054]	Yes	Yes	2.82	4.22	2.92	4.19	0.53	5.8838e-09	6.41737e-08	NA	NA
ENSG00000081019	RSBN1	round spermatid basic protein 1 [Source:HGNC Symbol;Acc:HGNC:25642]	Yes	Yes	12.65	16.84	12.99	16.92	0.39	2.30252e-07	2.01787e-06	NA	NA
ENSG00000179041	RRS1	ribosome biogenesis regulator 1 homolog [Source:HGNC Symbol;Acc:HGNC:17083]	Yes	Yes	74.22	60.25	73.27	59.92	-0.28	3.29682e-07	2.83075e-06	NA	NA
ENSG00000124541	RRP36	ribosomal RNA processing 36 [Source:HGNC Symbol;Acc:HGNC:21374]	Yes	Yes	114.34	90.06	115.67	89.47	-0.36	1.78721e-11	2.57201e-10	NA	NA
ENSG00000160208	RRP1B	ribosomal RNA processing 1B [Source:HGNC Symbol;Acc:HGNC:23818]	Yes	Yes	31.09	21	31.04	20.46	-0.59	3.34598e-23	1.17875e-21	NA	NA
ENSG00000067533	RRP15	ribosomal RNA processing 15 homolog [Source:HGNC Symbol;Acc:HGNC:24255]	Yes	Yes	38.16	23.47	37.61	23.27	-0.68	3.35078e-23	1.17875e-21	NA	NA
ENSG00000052749	RRP12	ribosomal RNA processing 12 homolog [Source:HGNC Symbol;Acc:HGNC:29100]	Yes	Yes	37.03	27.07	38.1	26.48	-0.52	4.10989e-14	7.68604e-13	NA	NA
ENSG00000143303	RRNAD1	ribosomal RNA adenine dimethylase domain containing 1 [Source:HGNC Symbol;Acc:HGNC:24273]	Yes	Yes	23.74	32.38	23.86	31.78	0.42	1.64648e-05	0.000105006	NA	NA
ENSG00000048392	RRM2B	ribonucleotide reductase regulatory TP53 inducible subunit M2B [Source:HGNC Symbol;Acc:HGNC:17296]	Yes	Yes	19.21	26.46	19.76	26.3	0.42	4.60486e-08	4.45024e-07	NA	NA
ENSG00000171848	RRM2	ribonucleotide reductase regulatory subunit M2 [Source:HGNC Symbol;Acc:HGNC:10452]	Yes	Yes	344.88	253.43	340.36	253.96	-0.41	2.97536e-16	6.7627e-15	NA	NA
ENSG00000007376	RPUSD1	RNA pseudouridine synthase domain containing 1 [Source:HGNC Symbol;Acc:HGNC:14173]	Yes	Yes	80.02	64.27	80.4	64.67	-0.3	8.45076e-07	6.82835e-06	NA	NA
ENSG00000198208	RPS6KL1	ribosomal protein S6 kinase like 1 [Source:HGNC Symbol;Acc:HGNC:20222]	Yes	Yes	9.22	3.81	9.27	4.03	-1.19	3.11679e-13	5.35235e-12	NA	NA
ENSG00000108443	RPS6KB1	ribosomal protein S6 kinase B1 [Source:HGNC Symbol;Acc:HGNC:10436]	Yes	Yes	442.54	380.08	449.67	375.93	-0.25	6.74669e-05	0.00038541	NA	NA
ENSG00000072133	RPS6KA6	ribosomal protein S6 kinase A6 [Source:HGNC Symbol;Acc:HGNC:10435]	Yes	Yes	1.45	3.45	1.48	3.5	1.25	3.54586e-31	1.83235e-29	NA	NA
ENSG00000145425	RPS3A	ribosomal protein S3A [Source:HGNC Symbol;Acc:HGNC:10421]	Yes	Yes	2123.78	2577.78	2154.58	2593.55	0.28	2.35597e-06	1.76357e-05	NA	NA
ENSG00000197728	RPS26	ribosomal protein S26 [Source:HGNC Symbol;Acc:HGNC:10414]	Yes	Yes	490.35	414.08	494.85	415.53	-0.24	0.000177422	0.000921989	NA	NA
ENSG00000138326	RPS24	ribosomal protein S24 [Source:HGNC Symbol;Acc:HGNC:10411]	Yes	Yes	2784.2	2242.36	2826.89	2233.8	-0.33	9.90835e-09	1.05061e-07	NA	NA
ENSG00000008988	RPS20	ribosomal protein S20 [Source:HGNC Symbol;Acc:HGNC:10405]	Yes	Yes	2180.09	2883.88	2191.11	2877.02	0.4	2.69944e-13	4.66058e-12	NA	NA
ENSG00000270800	RPS10-NUDT3	RPS10-NUDT3 readthrough [Source:HGNC Symbol;Acc:HGNC:49181]	Yes	Yes	12.37	17.39	12.32	17.13	0.49	7.28023e-07	5.93373e-06	NA	NA
ENSG00000141425	RPRD1A	regulation of nuclear pre-mRNA domain containing 1A [Source:HGNC Symbol;Acc:HGNC:25560]	Yes	Yes	38.88	49.96	39.14	49.39	0.35	3.47049e-06	2.51818e-05	NA	NA
ENSG00000124787	RPP40	ribonuclease P/MRP subunit p40 [Source:HGNC Symbol;Acc:HGNC:20992]	Yes	Yes	38.23	28.68	37.87	27.43	-0.46	5.27142e-06	3.7088e-05	NA	NA
ENSG00000178718	RPP25	ribonuclease P and MRP subunit p25 [Source:HGNC Symbol;Acc:HGNC:30361]	Yes	Yes	21.3	16.41	21.4	16.12	-0.4	1.85332e-07	1.64342e-06	NA	NA
ENSG00000161016	RPL8	ribosomal protein L8 [Source:HGNC Symbol;Acc:HGNC:10368]	Yes	Yes	4901.96	6135.36	4885.19	6111.42	0.33	6.28394e-09	6.8207e-08	NA	NA
ENSG00000147604	RPL7	ribosomal protein L7 [Source:HGNC Symbol;Acc:HGNC:10363]	Yes	Yes	2657.37	3534.03	2652.73	3523.7	0.42	6.69639e-18	1.70281e-16	NA	NA
ENSG00000089009	RPL6	ribosomal protein L6 [Source:HGNC Symbol;Acc:HGNC:10362]	Yes	Yes	2216.47	2543.11	2215.74	2557.06	0.22	2.96248e-05	0.000180519	NA	NA
ENSG00000182899	RPL35A	ribosomal protein L35a [Source:HGNC Symbol;Acc:HGNC:10345]	Yes	Yes	1936.33	1577.28	1925.79	1564.47	-0.29	2.21581e-06	1.66977e-05	NA	NA
ENSG00000156482	RPL30	ribosomal protein L30 [Source:HGNC Symbol;Acc:HGNC:10333]	Yes	Yes	3181.76	4289.5	3211.07	4236.22	0.41	3.43104e-15	7.01149e-14	NA	NA
ENSG00000163584	RPL22L1	ribosomal protein L22 like 1 [Source:HGNC Symbol;Acc:HGNC:27610]	Yes	Yes	200.64	114.62	199.11	115.99	-0.77	6.80924e-25	2.60315e-23	NA	NA
ENSG00000181031	RPH3AL	rabphilin 3A like (without C2 domains) [Source:HGNC Symbol;Acc:HGNC:10296]	Yes	Yes	8.33	11.84	8.28	11.57	0.5	1.04369e-07	9.64289e-07	NA	NA
ENSG00000197498	RPF2	ribosome production factor 2 homolog [Source:HGNC Symbol;Acc:HGNC:20870]	Yes	Yes	29.52	23.55	29.63	23.3	-0.34	5.73556e-05	0.000331524	NA	NA
ENSG00000132383	RPA1	replication protein A1 [Source:HGNC Symbol;Acc:HGNC:10289]	Yes	Yes	92.92	123.9	95.53	122.02	0.36	9.3421e-09	9.94323e-08	NA	NA
ENSG00000143365	RORC	RAR related orphan receptor C [Source:HGNC Symbol;Acc:HGNC:10260]	Yes	Yes	2.11	5.08	2.03	4.96	1.31	8.86895e-13	1.4531e-11	NA	NA
ENSG00000067836	ROGDI	rogdi atypical leucine zipper [Source:HGNC Symbol;Acc:HGNC:29478]	Yes	Yes	45.24	30.53	43.38	31.41	-0.46	1.06221e-08	1.12311e-07	NA	NA
ENSG00000169855	ROBO1	roundabout guidance receptor 1 [Source:HGNC Symbol;Acc:HGNC:10249]	Yes	Yes	13.49	18.58	13.47	18.57	0.47	0.000173447	0.000904828	NA	NA
ENSG00000189050	RNFT1	ring finger protein, transmembrane 1 [Source:HGNC Symbol;Acc:HGNC:30206]	Yes	Yes	44.87	70.84	44.5	72.15	0.71	9.88755e-27	4.16221e-25	NA	NA
ENSG00000204308	RNF5	ring finger protein 5 [Source:HGNC Symbol;Acc:HGNC:10068]	Yes	Yes	87.28	121.58	86.12	122.75	0.52	2.17182e-08	2.19024e-07	NA	NA
ENSG00000092098	RNF31	ring finger protein 31 [Source:HGNC Symbol;Acc:HGNC:16031]	Yes	Yes	36.58	25.73	35.92	25.45	-0.49	1.70963e-10	2.21758e-09	NA	NA
ENSG00000173456	RNF26	ring finger protein 26 [Source:HGNC Symbol;Acc:HGNC:14646]	Yes	Yes	47.05	62.96	47.03	63.05	0.43	1.45424e-24	5.49409e-23	NA	NA
ENSG00000101236	RNF24	ring finger protein 24 [Source:HGNC Symbol;Acc:HGNC:13779]	Yes	Yes	6.01	8.82	5.9	8.98	0.62	9.89356e-09	1.04954e-07	NA	NA
ENSG00000237330	RNF223	ring finger protein 223 [Source:HGNC Symbol;Acc:HGNC:40020]	Yes	Yes	18.3	10.7	18.12	10.7	-0.75	2.35161e-12	3.68375e-11	NA	NA
ENSG00000187147	RNF220	ring finger protein 220 [Source:HGNC Symbol;Acc:HGNC:25552]	Yes	Yes	72.1	85.04	71.47	83.44	0.23	3.21013e-05	0.000194923	NA	NA
ENSG00000155827	RNF20	ring finger protein 20 [Source:HGNC Symbol;Acc:HGNC:10062]	Yes	Yes	16.96	22.08	16.89	22.53	0.43	3.0043e-11	4.2315e-10	NA	NA
ENSG00000034677	RNF19A	ring finger protein 19A, RBR E3 ubiquitin protein ligase [Source:HGNC Symbol;Acc:HGNC:13432]	Yes	Yes	12.01	17.33	11.91	17.21	0.54	1.09286e-08	1.15444e-07	NA	NA
ENSG00000138942	RNF185	ring finger protein 185 [Source:HGNC Symbol;Acc:HGNC:26783]	Yes	Yes	12.13	15.34	12.13	15.33	0.35	1.77433e-09	2.06766e-08	NA	NA
ENSG00000166439	RNF169	ring finger protein 169 [Source:HGNC Symbol;Acc:HGNC:26961]	Yes	Yes	5.27	6.84	5.2	6.83	0.4	2.45213e-09	2.79662e-08	NA	NA
ENSG00000163961	RNF168	ring finger protein 168 [Source:HGNC Symbol;Acc:HGNC:26661]	Yes	Yes	17.41	13.16	17.13	13.37	-0.35	2.16891e-09	2.49131e-08	NA	NA
ENSG00000158717	RNF166	ring finger protein 166 [Source:HGNC Symbol;Acc:HGNC:28856]	Yes	Yes	25.91	16.52	26.34	16.95	-0.62	1.97531e-09	2.28528e-08	NA	NA
ENSG00000141576	RNF157	ring finger protein 157 [Source:HGNC Symbol;Acc:HGNC:29402]	Yes	Yes	2.87	1.25	2.72	1.25	-1.1	2.08301e-17	5.12298e-16	NA	NA
ENSG00000145860	RNF145	ring finger protein 145 [Source:HGNC Symbol;Acc:HGNC:20853]	Yes	Yes	29.48	37.78	29.14	37.51	0.38	7.06169e-13	1.16979e-11	NA	NA
ENSG00000170881	RNF139	ring finger protein 139 [Source:HGNC Symbol;Acc:HGNC:17023]	Yes	Yes	84.48	98.14	84.5	99.51	0.25	7.04838e-07	5.75938e-06	NA	NA
ENSG00000082996	RNF13	ring finger protein 13 [Source:HGNC Symbol;Acc:HGNC:10057]	Yes	Yes	33.34	41.99	33.32	41.32	0.32	7.6283e-09	8.18895e-08	NA	NA
ENSG00000070423	RNF126	ring finger protein 126 [Source:HGNC Symbol;Acc:HGNC:21151]	Yes	Yes	41.43	34.4	41.89	34.42	-0.27	3.82946e-06	2.75729e-05	NA	NA
ENSG00000101695	RNF125	ring finger protein 125 [Source:HGNC Symbol;Acc:HGNC:21150]	Yes	Yes	1.71	2.46	1.63	2.45	0.61	3.39296e-05	0.000205138	NA	NA
ENSG00000124226	RNF114	ring finger protein 114 [Source:HGNC Symbol;Acc:HGNC:13094]	Yes	Yes	215.96	182.5	216.62	184.93	-0.22	1.20067e-05	7.89636e-05	NA	NA
ENSG00000115963	RND3	Rho family GTPase 3 [Source:HGNC Symbol;Acc:HGNC:671]	Yes	Yes	13.14	6.9	13.22	6.61	-0.99	1.43913e-25	5.78716e-24	NA	NA
ENSG00000172602	RND1	Rho family GTPase 1 [Source:HGNC Symbol;Acc:HGNC:18314]	Yes	Yes	3.37	1.09	3.49	1.07	-1.69	2.71407e-19	7.53203e-18	NA	NA
ENSG00000104889	RNASEH2A	ribonuclease H2 subunit A [Source:HGNC Symbol;Acc:HGNC:18518]	Yes	Yes	113.68	133.84	113.24	134.08	0.25	0.000172649	0.000901294	NA	NA
ENSG00000234171	RNASEH1-AS1	RNASEH1 antisense RNA 1 [Source:HGNC Symbol;Acc:HGNC:49289]	Yes	Yes	14.06	9.78	13.95	10.08	-0.46	1.97781e-05	0.000124153	NA	NA
ENSG00000171865	RNASEH1	ribonuclease H1 [Source:HGNC Symbol;Acc:HGNC:18466]	Yes	Yes	25.46	21.8	25.78	21.24	-0.27	6.86994e-06	4.73129e-05	NA	NA
ENSG00000278771	RN7SL3	RNA component of signal recognition particle 7SL3 [Source:HGNC Symbol;Acc:HGNC:23135]	Yes	Yes	65.43	123.97	60.82	132.99	1.14	1.91825e-10	2.47391e-09	NA	NA
ENSG00000274012	RN7SL2	RNA component of signal recognition particle 7SL2 [Source:HGNC Symbol;Acc:HGNC:23134]	Yes	Yes	2222.43	4433.04	2227.02	4422.69	1	9.74071e-12	1.44912e-10	NA	NA
ENSG00000276168	RN7SL1	RNA component of signal recognition particle 7SL1 [Source:HGNC Symbol;Acc:HGNC:10038]	Yes	Yes	1321.11	2341.26	1278.48	2427.16	0.94	8.50379e-10	1.02442e-08	NA	NA
ENSG00000255794	RMST	rhabdomyosarcoma 2 associated transcript [Source:HGNC Symbol;Acc:HGNC:29893]	Yes	Yes	3.71	22.27	4.01	22.6	2.51	6.02789e-12	9.11237e-11	NA	NA
ENSG00000153561	RMND5A	required for meiotic nuclear division 5 homolog A [Source:HGNC Symbol;Acc:HGNC:25850]	Yes	Yes	17.92	25.89	17.9	25.6	0.53	6.68873e-11	9.07398e-10	NA	NA
ENSG00000155906	RMND1	required for meiotic nuclear division 1 homolog [Source:HGNC Symbol;Acc:HGNC:21176]	Yes	Yes	56.93	87.53	57.71	87.02	0.6	2.31009e-29	1.11196e-27	NA	NA
ENSG00000175643	RMI2	RecQ mediated genome instability 2 [Source:HGNC Symbol;Acc:HGNC:28349]	Yes	Yes	64.38	79.7	63.58	78.93	0.32	5.95462e-10	7.29847e-09	NA	NA
ENSG00000137824	RMDN3	regulator of microtubule dynamics 3 [Source:HGNC Symbol;Acc:HGNC:25550]	Yes	Yes	52.48	42.72	52.03	42.27	-0.29	1.59444e-06	1.22955e-05	NA	NA
ENSG00000176623	RMDN1	regulator of microtubule dynamics 1 [Source:HGNC Symbol;Acc:HGNC:24285]	Yes	Yes	46.46	58.12	47.3	57.39	0.29	1.16892e-06	9.21322e-06	NA	NA
ENSG00000183145	RIPPLY3	ripply transcriptional repressor 3 [Source:HGNC Symbol;Acc:HGNC:3047]	Yes	Yes	8.74	6.65	8.97	6.58	-0.44	1.45017e-06	1.12836e-05	NA	NA
ENSG00000039523	RIPOR1	RHO family interacting cell polarization regulator 1 [Source:HGNC Symbol;Acc:HGNC:25836]	Yes	Yes	22.22	17.8	23.63	17.94	-0.39	3.15378e-06	2.30399e-05	NA	NA
ENSG00000183421	RIPK4	receptor interacting serine/threonine kinase 4 [Source:HGNC Symbol;Acc:HGNC:496]	Yes	Yes	4.45	2.93	4.51	2.9	-0.62	1.01938e-11	1.50954e-10	NA	NA
ENSG00000137275	RIPK1	receptor interacting serine/threonine kinase 1 [Source:HGNC Symbol;Acc:HGNC:10019]	Yes	Yes	14.45	11.78	14.53	11.83	-0.29	1.32458e-05	8.64053e-05	NA	NA
ENSG00000170468	RIOX1	ribosomal oxygenase 1 [Source:HGNC Symbol;Acc:HGNC:20968]	Yes	Yes	26.19	21.43	26.07	21.37	-0.28	8.50011e-07	6.86575e-06	NA	NA
ENSG00000101782	RIOK3	RIO kinase 3 [Source:HGNC Symbol;Acc:HGNC:11451]	Yes	Yes	18.83	15.46	19.6	15.78	-0.3	2.06632e-06	1.56341e-05	NA	NA
ENSG00000124784	RIOK1	RIO kinase 1 [Source:HGNC Symbol;Acc:HGNC:18656]	Yes	Yes	18.56	13.39	18.53	13.77	-0.42	7.42343e-07	6.04168e-06	NA	NA
ENSG00000135249	RINT1	RAD50 interactor 1 [Source:HGNC Symbol;Acc:HGNC:21876]	Yes	Yes	31.76	17.9	32.12	18.28	-0.8	1.91038e-29	9.25506e-28	NA	NA
ENSG00000101098	RIMS4	regulating synaptic membrane exocytosis 4 [Source:HGNC Symbol;Acc:HGNC:16183]	Yes	Yes	8.08	6.56	7.94	6.53	-0.27	0.000159154	0.000836873	NA	NA
ENSG00000188026	RILPL1	Rab interacting lysosomal protein like 1 [Source:HGNC Symbol;Acc:HGNC:26814]	Yes	Yes	6.98	4.88	7.04	5.05	-0.47	2.55644e-05	0.000157528	NA	NA
ENSG00000158423	RIBC1	RIB43A domain with coiled-coils 1 [Source:HGNC Symbol;Acc:HGNC:26537]	Yes	Yes	1.5	2.69	1.54	2.67	0.81	2.27201e-05	0.000141358	NA	NA
ENSG00000131941	RHPN2	rhophilin Rho GTPase binding protein 2 [Source:HGNC Symbol;Acc:HGNC:19974]	Yes	Yes	15.26	9.46	14.58	9.61	-0.59	4.03714e-06	2.89847e-05	NA	NA
ENSG00000104140	RHOV	ras homolog family member V [Source:HGNC Symbol;Acc:HGNC:18313]	Yes	Yes	8	5.55	7.93	5.62	-0.48	7.52982e-05	0.000425711	NA	NA
ENSG00000116574	RHOU	ras homolog family member U [Source:HGNC Symbol;Acc:HGNC:17794]	Yes	Yes	5.58	4.11	5.55	4.02	-0.45	1.64711e-05	0.000105007	NA	NA
ENSG00000173156	RHOD	ras homolog family member D [Source:HGNC Symbol;Acc:HGNC:670]	Yes	Yes	221.9	270.91	218.49	269.83	0.32	5.22513e-07	4.34377e-06	NA	NA
ENSG00000008853	RHOBTB2	Rho related BTB domain containing 2 [Source:HGNC Symbol;Acc:HGNC:18756]	Yes	Yes	7.91	5.58	7.85	5.55	-0.49	6.35885e-11	8.66306e-10	NA	NA
ENSG00000129667	RHBDF2	rhomboid 5 homolog 2 [Source:HGNC Symbol;Acc:HGNC:20788]	Yes	Yes	22.34	28.46	22.46	28.22	0.34	1.77588e-05	0.000112641	NA	NA
ENSG00000007384	RHBDF1	rhomboid 5 homolog 1 [Source:HGNC Symbol;Acc:HGNC:20561]	Yes	Yes	22.56	17.57	22.35	17.44	-0.35	1.52669e-08	1.57642e-07	NA	NA
ENSG00000100263	RHBDD3	rhomboid domain containing 3 [Source:HGNC Symbol;Acc:HGNC:1308]	Yes	Yes	32.94	25.11	33.31	25.28	-0.39	1.45632e-08	1.50721e-07	NA	NA
ENSG00000171700	RGS19	regulator of G protein signaling 19 [Source:HGNC Symbol;Acc:HGNC:13735]	Yes	Yes	54.97	45.27	54.42	43.91	-0.3	2.06373e-06	1.5625e-05	NA	NA
ENSG00000091844	RGS17	regulator of G protein signaling 17 [Source:HGNC Symbol;Acc:HGNC:14088]	Yes	Yes	1.9	2.65	1.83	2.62	0.53	3.24636e-06	2.36778e-05	NA	NA
ENSG00000143333	RGS16	regulator of G protein signaling 16 [Source:HGNC Symbol;Acc:HGNC:9997]	Yes	Yes	52.67	8.27	52.79	8.45	-2.63	1.11703e-270	1.56935e-267	NA	NA
ENSG00000159788	RGS12	regulator of G protein signaling 12 [Source:HGNC Symbol;Acc:HGNC:9994]	Yes	Yes	10.58	14.6	11	14.48	0.41	4.17763e-08	4.06357e-07	NA	NA
ENSG00000237441	RGL2	ral guanine nucleotide dissociation stimulator like 2 [Source:HGNC Symbol;Acc:HGNC:9769]	Yes	Yes	72.19	95.91	71.95	94.47	0.4	6.27835e-17	1.4903e-15	NA	NA
ENSG00000132005	RFX1	regulatory factor X1 [Source:HGNC Symbol;Acc:HGNC:9982]	Yes	Yes	10.69	12.63	10.53	13.13	0.33	3.98072e-05	0.000237796	NA	NA
ENSG00000169733	RFNG	RFNG O-fucosylpeptide 3-beta-N-acetylglucosaminyltransferase [Source:HGNC Symbol;Acc:HGNC:9974]	Yes	Yes	12.68	18.5	12.67	17.95	0.51	4.49779e-12	6.88732e-11	NA	NA
ENSG00000135002	RFK	riboflavin kinase [Source:HGNC Symbol;Acc:HGNC:30324]	Yes	Yes	20.51	12.27	20.49	12.55	-0.69	9.96966e-11	1.3253e-09	NA	NA
ENSG00000175449	RFESD	Rieske Fe-S domain containing [Source:HGNC Symbol;Acc:HGNC:29587]	Yes	Yes	6.13	3.14	5.92	2.97	-1	1.20937e-05	7.94666e-05	NA	NA
ENSG00000148300	REXO4	REX4 homolog, 3'-5' exonuclease [Source:HGNC Symbol;Acc:HGNC:12820]	Yes	Yes	48.05	40.34	47.79	40.76	-0.22	0.000153363	0.000808312	NA	NA
ENSG00000042445	RETSAT	retinol saturase [Source:HGNC Symbol;Acc:HGNC:25991]	Yes	Yes	13.26	15.06	12.97	15.46	0.26	1.20452e-05	7.91707e-05	NA	NA
ENSG00000144567	RETREG2	reticulophagy regulator family member 2 [Source:HGNC Symbol;Acc:HGNC:28450]	Yes	Yes	93.3	127.68	92.38	127.72	0.48	1.99788e-31	1.042e-29	NA	NA
ENSG00000165731	RET	ret proto-oncogene [Source:HGNC Symbol;Acc:HGNC:9967]	Yes	Yes	33.44	5.72	33.58	5.99	-2.47	3.30829e-299	7.4367e-296	NA	NA
ENSG00000084093	REST	RE1 silencing transcription factor [Source:HGNC Symbol;Acc:HGNC:9966]	Yes	Yes	11.89	15.32	12.1	15.16	0.34	6.25325e-06	4.3358e-05	NA	NA
ENSG00000054967	RELT	RELT TNF receptor [Source:HGNC Symbol;Acc:HGNC:13764]	Yes	Yes	8.06	4.88	8.26	4.84	-0.76	1.86299e-16	4.27765e-15	NA	NA
ENSG00000104856	RELB	RELB proto-oncogene, NF-kB subunit [Source:HGNC Symbol;Acc:HGNC:9956]	Yes	Yes	3.28	1.38	3.23	1.33	-1.27	9.8859e-11	1.31494e-09	NA	NA
ENSG00000162924	REL	REL proto-oncogene, NF-kB subunit [Source:HGNC Symbol;Acc:HGNC:9954]	Yes	Yes	7.49	4.08	8.13	4.35	-0.89	1.59812e-05	0.000102407	NA	NA
ENSG00000129625	REEP5	receptor accessory protein 5 [Source:HGNC Symbol;Acc:HGNC:30077]	Yes	Yes	197.09	224.88	194.69	224.49	0.22	5.00238e-06	3.53279e-05	NA	NA
ENSG00000168476	REEP4	receptor accessory protein 4 [Source:HGNC Symbol;Acc:HGNC:26176]	Yes	Yes	66.14	113.51	65.98	112.86	0.79	8.79651e-50	8.7883e-48	NA	NA
ENSG00000160957	RECQL4	RecQ like helicase 4 [Source:HGNC Symbol;Acc:HGNC:9949]	Yes	Yes	70.24	88.56	71.87	87.91	0.3	8.37477e-06	5.6738e-05	NA	NA
ENSG00000137710	RDX	radixin [Source:HGNC Symbol;Acc:HGNC:9944]	Yes	Yes	14.94	33.15	14.7	35	1.26	2.35714e-41	1.78404e-39	NA	NA
ENSG00000240857	RDH14	retinol dehydrogenase 14 [Source:HGNC Symbol;Acc:HGNC:19979]	Yes	Yes	18.07	21.76	18.15	21.54	0.26	0.000178565	0.000926799	NA	NA
ENSG00000160439	RDH13	retinol dehydrogenase 13 [Source:HGNC Symbol;Acc:HGNC:19978]	Yes	Yes	21.42	16.56	20.84	16.01	-0.37	5.0768e-05	0.000297114	NA	NA
ENSG00000089902	RCOR1	REST corepressor 1 [Source:HGNC Symbol;Acc:HGNC:17441]	Yes	Yes	29.96	39.09	30.61	38.86	0.36	3.1008e-12	4.82039e-11	NA	NA
ENSG00000117906	RCN2	reticulocalbin 2 [Source:HGNC Symbol;Acc:HGNC:9935]	Yes	Yes	87.67	72.82	87.87	72.58	-0.26	5.95603e-09	6.493e-08	NA	NA
ENSG00000049449	RCN1	reticulocalbin 1 [Source:HGNC Symbol;Acc:HGNC:9934]	Yes	Yes	9.68	18.93	9.66	18.77	0.97	1.43116e-38	9.74878e-37	NA	NA
ENSG00000166965	RCCD1	RCC1 domain containing 1 [Source:HGNC Symbol;Acc:HGNC:30457]	Yes	Yes	37.15	49.98	37.31	49.6	0.42	1.16303e-12	1.8822e-11	NA	NA
ENSG00000179051	RCC2	regulator of chromosome condensation 2 [Source:HGNC Symbol;Acc:HGNC:30297]	Yes	Yes	119.47	133.91	119.03	132.84	0.17	1.08236e-05	7.17497e-05	NA	NA
ENSG00000180198	RCC1	regulator of chromosome condensation 1 [Source:HGNC Symbol;Acc:HGNC:1913]	Yes	Yes	138.69	124.14	137.69	122.52	-0.16	0.000169893	0.000888768	NA	NA
ENSG00000136144	RCBTB1	RCC1 and BTB domain containing protein 1 [Source:HGNC Symbol;Acc:HGNC:18243]	Yes	Yes	6.78	4.64	7.11	4.59	-0.62	1.2919e-11	1.88575e-10	NA	NA
ENSG00000117602	RCAN3	RCAN family member 3 [Source:HGNC Symbol;Acc:HGNC:3042]	Yes	Yes	3.36	6.95	3.37	7.32	1.13	2.94271e-15	6.07988e-14	NA	NA
ENSG00000159200	RCAN1	regulator of calcineurin 1 [Source:HGNC Symbol;Acc:HGNC:3040]	Yes	Yes	3.76	2.23	3.89	2.39	-0.69	6.66041e-06	4.59544e-05	NA	NA
ENSG00000168214	RBPJ	recombination signal binding protein for immunoglobulin kappa J region [Source:HGNC Symbol;Acc:HGNC:5724]	Yes	Yes	17.24	21.39	17.12	21.31	0.33	1.62082e-05	0.000103713	NA	NA
ENSG00000162444	RBP7	retinol binding protein 7 [Source:HGNC Symbol;Acc:HGNC:30316]	Yes	Yes	8.31	5.16	8.12	4.84	-0.73	0.000145329	0.0007703	NA	NA
ENSG00000184898	RBM43	RNA binding motif protein 43 [Source:HGNC Symbol;Acc:HGNC:24790]	Yes	Yes	2.81	4.39	2.78	4.35	0.66	3.00828e-06	2.20846e-05	NA	NA
ENSG00000102317	RBM3	RNA binding motif protein 3 [Source:HGNC Symbol;Acc:HGNC:9900]	Yes	Yes	414.97	323.32	417.87	324.27	-0.35	8.48488e-11	1.13802e-09	NA	NA
ENSG00000119707	RBM25	RNA binding motif protein 25 [Source:HGNC Symbol;Acc:HGNC:23244]	Yes	Yes	76.83	65.34	75.83	66.39	-0.18	5.4523e-05	0.000316698	NA	NA
ENSG00000112183	RBM24	RNA binding motif protein 24 [Source:HGNC Symbol;Acc:HGNC:21539]	Yes	Yes	5.15	7.04	5.09	7.35	0.54	3.35695e-09	3.77682e-08	NA	NA
ENSG00000103479	RBL2	RB transcriptional corepressor like 2 [Source:HGNC Symbol;Acc:HGNC:9894]	Yes	Yes	22.74	28.56	22.7	29.76	0.4	3.20497e-06	2.33911e-05	NA	NA
ENSG00000176731	RBIS	ribosomal biogenesis factor [Source:HGNC Symbol;Acc:HGNC:32235]	Yes	Yes	135.23	173.48	138.03	170.64	0.32	0.00014528	0.000770222	NA	NA
ENSG00000130701	RBBP8NL	RBBP8 N-terminal like [Source:HGNC Symbol;Acc:HGNC:16144]	Yes	Yes	5.44	7.15	5.41	7.15	0.41	2.21674e-06	1.66991e-05	NA	NA
ENSG00000023287	RB1CC1	RB1 inducible coiled-coil 1 [Source:HGNC Symbol;Acc:HGNC:15574]	Yes	Yes	13.49	21.79	13.66	21.79	0.69	9.40926e-22	3.11045e-20	NA	NA
ENSG00000099849	RASSF7	Ras association domain family member 7 [Source:HGNC Symbol;Acc:HGNC:1166]	Yes	Yes	26.57	33.71	27.15	34.29	0.35	4.80967e-05	0.000282805	NA	NA
ENSG00000153179	RASSF3	Ras association domain family member 3 [Source:HGNC Symbol;Acc:HGNC:14271]	Yes	Yes	24.41	18.07	24.04	17.94	-0.41	2.15896e-13	3.76796e-12	NA	NA
ENSG00000185989	RASA3	RAS p21 protein activator 3 [Source:HGNC Symbol;Acc:HGNC:20331]	Yes	Yes	5.61	7.28	5.56	7.01	0.35	1.41987e-05	9.19012e-05	NA	NA
ENSG00000172819	RARG	retinoic acid receptor gamma [Source:HGNC Symbol;Acc:HGNC:9866]	Yes	Yes	62.86	75.01	63.82	74.8	0.24	1.61711e-07	1.44767e-06	NA	NA
ENSG00000108352	RAPGEFL1	Rap guanine nucleotide exchange factor like 1 [Source:HGNC Symbol;Acc:HGNC:17428]	Yes	Yes	11.13	23.29	11.52	23.62	1.05	3.53852e-46	3.10712e-44	NA	NA
ENSG00000123728	RAP2C	RAP2C, member of RAS oncogene family [Source:HGNC Symbol;Acc:HGNC:21165]	Yes	Yes	65.48	40.09	67.54	39.86	-0.75	1.15592e-40	8.51932e-39	NA	NA
ENSG00000132359	RAP1GAP2	RAP1 GTPase activating protein 2 [Source:HGNC Symbol;Acc:HGNC:29176]	Yes	Yes	3.75	7.73	3.77	7.82	1.07	2.46182e-37	1.56325e-35	NA	NA
ENSG00000076864	RAP1GAP	RAP1 GTPase activating protein [Source:HGNC Symbol;Acc:HGNC:9858]	Yes	Yes	5.9	2.67	5.74	2.91	-0.97	1.62946e-14	3.1495e-13	NA	NA
ENSG00000116473	RAP1A	RAP1A, member of RAS oncogene family [Source:HGNC Symbol;Acc:HGNC:9855]	Yes	Yes	68.92	101.09	69.42	101.04	0.55	3.64163e-35	2.17713e-33	NA	NA
ENSG00000132329	RAMP1	receptor activity modifying protein 1 [Source:HGNC Symbol;Acc:HGNC:9843]	Yes	Yes	57.03	30.15	56.84	30.13	-0.9	1.8109e-29	8.79205e-28	NA	NA
ENSG00000116191	RALGPS2	Ral GEF with PH domain and SH3 binding motif 2 [Source:HGNC Symbol;Acc:HGNC:30279]	Yes	Yes	9.77	12.35	10.02	12.49	0.33	9.48594e-06	6.36141e-05	NA	NA
ENSG00000039560	RAI14	retinoic acid induced 14 [Source:HGNC Symbol;Acc:HGNC:14873]	Yes	Yes	10.42	7.26	10.01	7.32	-0.44	3.28559e-05	0.000199397	NA	NA
ENSG00000108557	RAI1	retinoic acid induced 1 [Source:HGNC Symbol;Acc:HGNC:9834]	Yes	Yes	27.17	18.89	27.71	19.4	-0.51	1.30267e-14	2.54633e-13	NA	NA
ENSG00000108384	RAD51C	RAD51 paralog C [Source:HGNC Symbol;Acc:HGNC:9820]	Yes	Yes	427.32	365.11	431.2	362.4	-0.24	1.37994e-05	8.96526e-05	NA	NA
ENSG00000164754	RAD21	RAD21 cohesin complex component [Source:HGNC Symbol;Acc:HGNC:9811]	Yes	Yes	193.62	286.27	192.12	287.42	0.59	1.1375e-34	6.64151e-33	NA	NA
ENSG00000152942	RAD17	RAD17 checkpoint clamp loader component [Source:HGNC Symbol;Acc:HGNC:9807]	Yes	Yes	16.77	22.08	17.18	22.43	0.4	3.38287e-06	2.46016e-05	NA	NA
ENSG00000144840	RABL3	RAB, member of RAS oncogene family like 3 [Source:HGNC Symbol;Acc:HGNC:18072]	Yes	Yes	25.5	31.78	25.56	31.52	0.31	5.34147e-05	0.000310903	NA	NA
ENSG00000011454	RABGAP1	RAB GTPase activating protein 1 [Source:HGNC Symbol;Acc:HGNC:17155]	Yes	Yes	27.31	36.77	27.35	36.52	0.43	7.8816e-13	1.29795e-11	NA	NA
ENSG00000029725	RABEP1	rabaptin, RAB GTPase binding effector protein 1 [Source:HGNC Symbol;Acc:HGNC:17677]	Yes	Yes	39.77	32.77	39.79	32.42	-0.29	5.0045e-05	0.000293188	NA	NA
ENSG00000123570	RAB9B	RAB9B, member RAS oncogene family [Source:HGNC Symbol;Acc:HGNC:14090]	Yes	Yes	1.29	2.03	1.27	2.1	0.74	1.84554e-07	1.63846e-06	NA	NA
ENSG00000167461	RAB8A	RAB8A, member RAS oncogene family [Source:HGNC Symbol;Acc:HGNC:7007]	Yes	Yes	73.07	61.88	73.26	61.6	-0.24	3.52993e-06	2.558e-05	NA	NA
ENSG00000075785	RAB7A	RAB7A, member RAS oncogene family [Source:HGNC Symbol;Acc:HGNC:9788]	Yes	Yes	238.51	216.85	238.42	214.74	-0.14	0.000150738	0.000796157	NA	NA
ENSG00000101084	RAB5IF	RAB5 interacting factor [Source:HGNC Symbol;Acc:HGNC:15870]	Yes	Yes	197.67	160.28	199.62	163.89	-0.27	3.74329e-06	2.70043e-05	NA	NA
ENSG00000111540	RAB5B	RAB5B, member RAS oncogene family [Source:HGNC Symbol;Acc:HGNC:9784]	Yes	Yes	59.53	75.97	59.87	77.16	0.38	9.71214e-11	1.29336e-09	NA	NA
ENSG00000141542	RAB40B	RAB40B, member RAS oncogene family [Source:HGNC Symbol;Acc:HGNC:18284]	Yes	Yes	8.99	12.57	9.27	12.73	0.47	8.56924e-06	5.7881e-05	NA	NA
ENSG00000167994	RAB3IL1	RAB3A interacting protein like 1 [Source:HGNC Symbol;Acc:HGNC:9780]	Yes	Yes	2.83	1.49	2.89	1.5	-0.93	1.2323e-10	1.62183e-09	NA	NA
ENSG00000105514	RAB3D	RAB3D, member RAS oncogene family [Source:HGNC Symbol;Acc:HGNC:9779]	Yes	Yes	15.82	21.95	15.81	21.76	0.47	1.09212e-19	3.1115e-18	NA	NA
ENSG00000172794	RAB37	RAB37, member RAS oncogene family [Source:HGNC Symbol;Acc:HGNC:30268]	Yes	Yes	1.81	2.81	1.86	2.86	0.63	1.50111e-05	9.67972e-05	NA	NA
ENSG00000111737	RAB35	RAB35, member RAS oncogene family [Source:HGNC Symbol;Acc:HGNC:9774]	Yes	Yes	71.71	61.47	71.29	61.4	-0.2	1.54214e-05	9.91584e-05	NA	NA
ENSG00000118508	RAB32	RAB32, member RAS oncogene family [Source:HGNC Symbol;Acc:HGNC:9772]	Yes	Yes	9.12	17.81	9.43	17.61	0.91	2.12623e-14	4.07463e-13	NA	NA
ENSG00000168461	RAB31	RAB31, member RAS oncogene family [Source:HGNC Symbol;Acc:HGNC:9771]	Yes	Yes	47.11	12.33	46.82	13.03	-1.83	6.00219e-164	4.65252e-161	NA	NA
ENSG00000137502	RAB30	RAB30, member RAS oncogene family [Source:HGNC Symbol;Acc:HGNC:9770]	Yes	Yes	12.34	6.79	13.34	6.89	-0.94	4.64668e-14	8.63245e-13	NA	NA
ENSG00000104388	RAB2A	RAB2A, member RAS oncogene family [Source:HGNC Symbol;Acc:HGNC:9763]	Yes	Yes	100.38	130.74	98.5	129.73	0.41	9.33408e-16	2.0253e-14	NA	NA
ENSG00000124209	RAB22A	RAB22A, member RAS oncogene family [Source:HGNC Symbol;Acc:HGNC:9764]	Yes	Yes	22.04	28.24	22.11	27.88	0.35	1.2269e-14	2.40448e-13	NA	NA
ENSG00000139998	RAB15	RAB15, member RAS oncogene family [Source:HGNC Symbol;Acc:HGNC:20150]	Yes	Yes	44.46	36.05	44.37	35.78	-0.3	1.03467e-09	1.23583e-08	NA	NA
ENSG00000143545	RAB13	RAB13, member RAS oncogene family [Source:HGNC Symbol;Acc:HGNC:9762]	Yes	Yes	107.92	125.59	106.87	127.76	0.27	2.24909e-06	1.69088e-05	NA	NA
ENSG00000131242	RAB11FIP4	RAB11 family interacting protein 4 [Source:HGNC Symbol;Acc:HGNC:30267]	Yes	Yes	17.07	13.72	17.12	13.84	-0.3	2.94374e-05	0.000179572	NA	NA
ENSG00000090565	RAB11FIP3	RAB11 family interacting protein 3 [Source:HGNC Symbol;Acc:HGNC:17224]	Yes	Yes	37.3	24	36.92	24.28	-0.59	2.98358e-28	1.34405e-26	NA	NA
ENSG00000269386	RAB11B-AS1	RAB11B antisense RNA 1 [Source:HGNC Symbol;Acc:HGNC:44178]	Yes	Yes	2.75	4.85	2.87	5.22	0.87	1.04947e-05	6.96928e-05	NA	NA
ENSG00000185236	RAB11B	RAB11B, member RAS oncogene family [Source:HGNC Symbol;Acc:HGNC:9761]	Yes	Yes	50.01	60.03	51.57	60.66	0.24	1.6222e-05	0.000103743	NA	NA
ENSG00000103769	RAB11A	RAB11A, member RAS oncogene family [Source:HGNC Symbol;Acc:HGNC:9760]	Yes	Yes	249.09	281.65	251.06	280.62	0.17	8.65986e-05	0.000484001	NA	NA
ENSG00000179912	R3HDM2	R3H domain containing 2 [Source:HGNC Symbol;Acc:HGNC:29167]	Yes	Yes	19	25.2	18.36	25.96	0.51	2.84322e-06	2.09963e-05	NA	NA
ENSG00000166024	R3HCC1L	R3H domain and coiled-coil containing 1 like [Source:HGNC Symbol;Acc:HGNC:23512]	Yes	Yes	12.11	9.32	11.92	9.36	-0.34	5.35e-05	0.000311319	NA	NA
ENSG00000213339	QTRT1	queuine tRNA-ribosyltransferase catalytic subunit 1 [Source:HGNC Symbol;Acc:HGNC:23797]	Yes	Yes	40.98	33.64	40.49	33.36	-0.27	1.76807e-05	0.000112209	NA	NA
ENSG00000103485	QPRT	quinolinate phosphoribosyltransferase [Source:HGNC Symbol;Acc:HGNC:9755]	Yes	Yes	96.33	71.83	94.42	70.63	-0.41	5.48915e-14	1.00645e-12	NA	NA
ENSG00000163348	PYGO2	pygopus family PHD finger 2 [Source:HGNC Symbol;Acc:HGNC:30257]	Yes	Yes	28.97	31.74	28.81	31.75	0.15	0.000165489	0.000867746	NA	NA
ENSG00000100504	PYGL	glycogen phosphorylase L [Source:HGNC Symbol;Acc:HGNC:9725]	Yes	Yes	8.42	15.33	8.63	15.32	0.84	5.02019e-18	1.28676e-16	NA	NA
ENSG00000143811	PYCR2	pyrroline-5-carboxylate reductase 2 [Source:HGNC Symbol;Acc:HGNC:30262]	Yes	Yes	53.86	42.39	54.06	41.96	-0.35	3.97179e-09	4.42428e-08	NA	NA
ENSG00000183010	PYCR1	pyrroline-5-carboxylate reductase 1 [Source:HGNC Symbol;Acc:HGNC:9721]	Yes	Yes	66.28	54.44	66.56	54.02	-0.29	1.74556e-07	1.55399e-06	NA	NA
ENSG00000103490	PYCARD	PYD and CARD domain containing [Source:HGNC Symbol;Acc:HGNC:16608]	Yes	Yes	57.34	89.54	57.35	88.6	0.64	3.04668e-13	5.23996e-12	NA	NA
ENSG00000155893	PXYLP1	2-phosphoxylose phosphatase 1 [Source:HGNC Symbol;Acc:HGNC:26303]	Yes	Yes	2.74	4.91	2.77	4.74	0.79	1.062e-05	7.04625e-05	NA	NA
ENSG00000249859	PVT1	Pvt1 oncogene [Source:HGNC Symbol;Acc:HGNC:9709]	Yes	Yes	96.82	68.97	99.05	68.83	-0.51	1.06466e-15	2.29899e-14	NA	NA
ENSG00000073008	PVR	PVR cell adhesion molecule [Source:HGNC Symbol;Acc:HGNC:9705]	Yes	Yes	25.86	19.78	25.46	20.03	-0.33	1.11963e-07	1.03021e-06	NA	NA
ENSG00000091127	PUS7	pseudouridine synthase 7 [Source:HGNC Symbol;Acc:HGNC:26033]	Yes	Yes	29.21	16.15	29.04	16.34	-0.82	6.26977e-36	3.84027e-34	NA	NA
ENSG00000162927	PUS10	pseudouridine synthase 10 [Source:HGNC Symbol;Acc:HGNC:26505]	Yes	Yes	4.11	6.46	4.17	6.45	0.64	3.03879e-08	3.00259e-07	NA	NA
ENSG00000177192	PUS1	pseudouridine synthase 1 [Source:HGNC Symbol;Acc:HGNC:15508]	Yes	Yes	90.32	61.16	88.53	61.02	-0.53	2.07066e-15	4.33392e-14	NA	NA
ENSG00000185129	PURA	purine rich element binding protein A [Source:HGNC Symbol;Acc:HGNC:9701]	Yes	Yes	24.75	19.7	24.24	19.62	-0.29	3.84366e-05	0.000230159	NA	NA
ENSG00000080608	PUM3	pumilio RNA binding family member 3 [Source:HGNC Symbol;Acc:HGNC:29676]	Yes	Yes	34.31	28.62	33.77	28.64	-0.23	6.21772e-06	4.3125e-05	NA	NA
ENSG00000179950	PUF60	poly(U) binding splicing factor 60 [Source:HGNC Symbol;Acc:HGNC:17042]	Yes	Yes	265.58	344.64	263.39	341.44	0.38	8.33108e-18	2.10184e-16	NA	NA
ENSG00000141378	PTRH2	peptidyl-tRNA hydrolase 2 [Source:HGNC Symbol;Acc:HGNC:24265]	Yes	Yes	137	117.95	137.51	118.64	-0.2	9.51192e-05	0.000528077	NA	NA
ENSG00000149177	PTPRJ	protein tyrosine phosphatase receptor type J [Source:HGNC Symbol;Acc:HGNC:9673]	Yes	Yes	9.96	4.85	10.19	4.95	-1.03	1.36455e-54	1.61441e-52	NA	NA
ENSG00000142949	PTPRF	protein tyrosine phosphatase receptor type F [Source:HGNC Symbol;Acc:HGNC:9670]	Yes	Yes	63.41	83.91	64.1	84.42	0.41	8.52395e-16	1.85848e-14	NA	NA
ENSG00000132670	PTPRA	protein tyrosine phosphatase receptor type A [Source:HGNC Symbol;Acc:HGNC:9664]	Yes	Yes	26.1	33.23	26.17	33.09	0.35	2.68609e-11	3.8047e-10	NA	NA
ENSG00000070778	PTPN21	protein tyrosine phosphatase non-receptor type 21 [Source:HGNC Symbol;Acc:HGNC:9651]	Yes	Yes	4.13	6.73	4.05	6.56	0.7	6.67537e-07	5.47849e-06	NA	NA
ENSG00000175354	PTPN2	protein tyrosine phosphatase non-receptor type 2 [Source:HGNC Symbol;Acc:HGNC:9650]	Yes	Yes	30.52	42.54	30.43	42.73	0.5	6.59278e-17	1.55671e-15	NA	NA
ENSG00000196396	PTPN1	protein tyrosine phosphatase non-receptor type 1 [Source:HGNC Symbol;Acc:HGNC:9642]	Yes	Yes	91.87	77.4	91.18	77.92	-0.22	2.93048e-06	2.15698e-05	NA	NA
ENSG00000184007	PTP4A2	protein tyrosine phosphatase 4A2 [Source:HGNC Symbol;Acc:HGNC:9635]	Yes	Yes	170.65	135.83	166.99	136.7	-0.28	4.87393e-05	0.000286135	NA	NA
ENSG00000104960	PTOV1	PTOV1 extended AT-hook containing adaptor protein [Source:HGNC Symbol;Acc:HGNC:9632]	Yes	Yes	85.2	100.94	84.63	100.39	0.26	8.07946e-08	7.57058e-07	NA	NA
ENSG00000112655	PTK7	protein tyrosine kinase 7 (inactive) [Source:HGNC Symbol;Acc:HGNC:9618]	Yes	Yes	16.29	19.68	15.92	19.77	0.32	8.25158e-09	8.82852e-08	NA	NA
ENSG00000101213	PTK6	protein tyrosine kinase 6 [Source:HGNC Symbol;Acc:HGNC:9617]	Yes	Yes	1.49	2.25	1.52	2.24	0.58	9.58714e-05	0.000531964	NA	NA
ENSG00000169398	PTK2	protein tyrosine kinase 2 [Source:HGNC Symbol;Acc:HGNC:9611]	Yes	Yes	58.03	74	57.82	76.43	0.41	1.73153e-10	2.24469e-09	NA	NA
ENSG00000140043	PTGR2	prostaglandin reductase 2 [Source:HGNC Symbol;Acc:HGNC:20149]	Yes	Yes	16.35	20.7	16.98	20.68	0.3	5.56376e-05	0.000322755	NA	NA
ENSG00000106853	PTGR1	prostaglandin reductase 1 [Source:HGNC Symbol;Acc:HGNC:18429]	Yes	Yes	44.14	32.73	44.97	32.8	-0.44	4.16508e-12	6.39779e-11	NA	NA
ENSG00000134247	PTGFRN	prostaglandin F2 receptor inhibitor [Source:HGNC Symbol;Acc:HGNC:9601]	Yes	Yes	12.48	15.37	12.5	15.58	0.33	5.81053e-09	6.34361e-08	NA	NA
ENSG00000148344	PTGES	prostaglandin E synthase [Source:HGNC Symbol;Acc:HGNC:9599]	Yes	Yes	26.16	35.3	26.08	34.86	0.43	4.42979e-15	8.96286e-14	NA	NA
ENSG00000156471	PTDSS1	phosphatidylserine synthase 1 [Source:HGNC Symbol;Acc:HGNC:9587]	Yes	Yes	107.24	131.11	107.79	127.87	0.26	2.44712e-08	2.44701e-07	NA	NA
ENSG00000106246	PTCD1	pentatricopeptide repeat domain 1 [Source:HGNC Symbol;Acc:HGNC:22198]	Yes	Yes	10.05	5.49	10.16	5.65	-0.84	1.32784e-10	1.74043e-09	NA	NA
ENSG00000152229	PSTPIP2	proline-serine-threonine phosphatase interacting protein 2 [Source:HGNC Symbol;Acc:HGNC:9581]	Yes	Yes	5.1	2.9	5.15	2.87	-0.84	1.79219e-17	4.43684e-16	NA	NA
ENSG00000134222	PSRC1	proline and serine rich coiled-coil 1 [Source:HGNC Symbol;Acc:HGNC:24472]	Yes	Yes	47.66	61.51	47.77	62.07	0.39	7.94615e-09	8.52202e-08	NA	NA
ENSG00000121390	PSPC1	paraspeckle component 1 [Source:HGNC Symbol;Acc:HGNC:20320]	Yes	Yes	80.82	66.55	81.87	67.15	-0.27	4.92008e-09	5.42149e-08	NA	NA
ENSG00000128789	PSMG2	proteasome assembly chaperone 2 [Source:HGNC Symbol;Acc:HGNC:24929]	Yes	Yes	60.2	81.58	60.48	81.14	0.44	7.82091e-12	1.17439e-10	NA	NA
ENSG00000183527	PSMG1	proteasome assembly chaperone 1 [Source:HGNC Symbol;Acc:HGNC:3043]	Yes	Yes	169.42	122.68	170.25	121.39	-0.48	4.97114e-15	1.00131e-13	NA	NA
ENSG00000068878	PSME4	proteasome activator subunit 4 [Source:HGNC Symbol;Acc:HGNC:20635]	Yes	Yes	36.84	28.04	36.48	27.71	-0.39	3.80615e-07	3.23472e-06	NA	NA
ENSG00000131467	PSME3	proteasome activator subunit 3 [Source:HGNC Symbol;Acc:HGNC:9570]	Yes	Yes	171.94	139.7	171.03	135.65	-0.32	7.3676e-12	1.10706e-10	NA	NA
ENSG00000100911	PSME2	proteasome activator subunit 2 [Source:HGNC Symbol;Acc:HGNC:9569]	Yes	Yes	240.54	155.86	243.3	156.87	-0.62	8.34035e-29	3.87361e-27	NA	NA
ENSG00000092010	PSME1	proteasome activator subunit 1 [Source:HGNC Symbol;Acc:HGNC:9568]	Yes	Yes	283.42	238.15	284.44	239.37	-0.24	0.000132652	0.000710311	NA	NA
ENSG00000163636	PSMD6	proteasome 26S subunit, non-ATPase 6 [Source:HGNC Symbol;Acc:HGNC:9564]	Yes	Yes	1471.33	1226.32	1485.76	1231.03	-0.26	2.38465e-08	2.38986e-07	NA	NA
ENSG00000095261	PSMD5	proteasome 26S subunit, non-ATPase 5 [Source:HGNC Symbol;Acc:HGNC:9563]	Yes	Yes	28.81	33.92	28.45	33.4	0.24	4.25065e-05	0.000252784	NA	NA
ENSG00000185627	PSMD13	proteasome 26S subunit, non-ATPase 13 [Source:HGNC Symbol;Acc:HGNC:9558]	Yes	Yes	97.05	152.32	97.02	152.46	0.66	2.67553e-25	1.04779e-23	NA	NA
ENSG00000101843	PSMD10	proteasome 26S subunit, non-ATPase 10 [Source:HGNC Symbol;Acc:HGNC:9555]	Yes	Yes	81.78	116.37	83.4	114.62	0.47	3.09706e-13	5.32254e-12	NA	NA
ENSG00000131470	PSMC3IP	PSMC3 interacting protein [Source:HGNC Symbol;Acc:HGNC:17928]	Yes	Yes	33.09	23.51	32.73	24.33	-0.42	8.41993e-08	7.86992e-07	NA	NA
ENSG00000240854	PSMC2P1	PSMC2 pseudogene 1 [Source:HGNC Symbol;Acc:HGNC:54571]	Yes	Yes	2.76	1.5	2.88	1.61	-0.81	0.000151813	0.000801079	NA	NA
ENSG00000161057	PSMC2	proteasome 26S subunit, ATPase 2 [Source:HGNC Symbol;Acc:HGNC:9548]	Yes	Yes	177.25	115.4	177.69	114.98	-0.62	3.17863e-45	2.66614e-43	NA	NA
ENSG00000240065	PSMB9	proteasome 20S subunit beta 9 [Source:HGNC Symbol;Acc:HGNC:9546]	Yes	Yes	4.49	1.41	4.39	1.61	-1.43	1.86813e-09	2.16798e-08	NA	NA
ENSG00000204264	PSMB8	proteasome 20S subunit beta 8 [Source:HGNC Symbol;Acc:HGNC:9545]	Yes	Yes	6.48	2.02	6.74	2.23	-1.58	3.61162e-15	7.36044e-14	NA	NA
ENSG00000100804	PSMB5	proteasome 20S subunit beta 5 [Source:HGNC Symbol;Acc:HGNC:9542]	Yes	Yes	393.27	298.05	392.24	298.48	-0.38	1.24633e-13	2.22528e-12	NA	NA
ENSG00000205155	PSENEN	presenilin enhancer, gamma-secretase subunit [Source:HGNC Symbol;Acc:HGNC:30100]	Yes	Yes	71.98	91.64	72.11	93.26	0.38	7.1461e-08	6.74096e-07	NA	NA
ENSG00000197746	PSAP	prosaposin [Source:HGNC Symbol;Acc:HGNC:9498]	Yes	Yes	415.77	322.78	416.01	322.61	-0.36	2.20063e-20	6.67585e-19	NA	NA
ENSG00000157870	PRXL2B	peroxiredoxin like 2B [Source:HGNC Symbol;Acc:HGNC:28390]	Yes	Yes	29.44	21.82	29.3	22.44	-0.37	1.19226e-07	1.08991e-06	NA	NA
ENSG00000122378	PRXL2A	peroxiredoxin like 2A [Source:HGNC Symbol;Acc:HGNC:28651]	Yes	Yes	103.12	57.98	101.25	58.69	-0.78	5.41305e-48	4.94634e-46	NA	NA
ENSG00000143363	PRUNE1	prune exopolyphosphatase 1 [Source:HGNC Symbol;Acc:HGNC:13420]	Yes	Yes	28.8	39.21	29.02	39.37	0.45	3.14095e-14	5.93823e-13	NA	NA
ENSG00000166450	PRTG	protogenin [Source:HGNC Symbol;Acc:HGNC:26373]	Yes	Yes	5.57	2.64	5.65	2.54	-1.15	1.19214e-10	1.57451e-09	NA	NA
ENSG00000150687	PRSS23	serine protease 23 [Source:HGNC Symbol;Acc:HGNC:14370]	Yes	Yes	292.01	126.16	291.99	121.66	-1.25	5.62274e-105	1.9749e-102	NA	NA
ENSG00000005001	PRSS22	serine protease 22 [Source:HGNC Symbol;Acc:HGNC:14368]	Yes	Yes	20.84	15.51	20.84	14.87	-0.48	1.05894e-05	7.02804e-05	NA	NA
ENSG00000112812	PRSS16	serine protease 16 [Source:HGNC Symbol;Acc:HGNC:9480]	Yes	Yes	4.24	8.47	4.24	8.17	0.96	1.25446e-11	1.83588e-10	NA	NA
ENSG00000163704	PRRT3	proline rich transmembrane protein 3 [Source:HGNC Symbol;Acc:HGNC:26591]	Yes	Yes	20.72	14.3	20.7	14.48	-0.5	2.17624e-13	3.79516e-12	NA	NA
ENSG00000283526	PRRT1B	proline rich transmembrane protein 1B [Source:HGNC Symbol;Acc:HGNC:53642]	Yes	Yes	9.83	6.59	9.68	6.51	-0.56	3.25629e-06	2.37425e-05	NA	NA
ENSG00000135378	PRRG4	proline rich and Gla domain 4 [Source:HGNC Symbol;Acc:HGNC:30799]	Yes	Yes	3.65	5.94	3.68	5.91	0.69	1.12163e-19	3.19154e-18	NA	NA
ENSG00000126460	PRRG2	proline rich and Gla domain 2 [Source:HGNC Symbol;Acc:HGNC:9470]	Yes	Yes	3.51	5.55	3.4	5.62	0.74	4.39609e-08	4.26557e-07	NA	NA
ENSG00000130962	PRRG1	proline rich and Gla domain 1 [Source:HGNC Symbol;Acc:HGNC:9469]	Yes	Yes	3.33	5.43	3.29	5.56	0.77	2.96313e-13	5.10799e-12	NA	NA
ENSG00000164244	PRRC1	proline rich coiled-coil 1 [Source:HGNC Symbol;Acc:HGNC:28164]	Yes	Yes	35.65	40.12	35.9	41.09	0.2	0.000111975	0.000611093	NA	NA
ENSG00000186654	PRR5	proline rich 5 [Source:HGNC Symbol;Acc:HGNC:31682]	Yes	Yes	9.68	5.98	9.39	6.12	-0.61	3.05276e-09	3.44492e-08	NA	NA
ENSG00000204576	PRR3	proline rich 3 [Source:HGNC Symbol;Acc:HGNC:21149]	Yes	Yes	12.65	9.86	12.32	10	-0.29	0.000191666	0.000988408	NA	NA
ENSG00000167183	PRR15L	proline rich 15 like [Source:HGNC Symbol;Acc:HGNC:28149]	Yes	Yes	39.76	54.54	39.61	54.82	0.48	4.99712e-18	1.28231e-16	NA	NA
ENSG00000205352	PRR13	proline rich 13 [Source:HGNC Symbol;Acc:HGNC:24528]	Yes	Yes	366.66	281.93	361.15	286.23	-0.32	9.54793e-10	1.14407e-08	NA	NA
ENSG00000068489	PRR11	proline rich 11 [Source:HGNC Symbol;Acc:HGNC:25619]	Yes	Yes	106.64	139.1	105.91	141.38	0.43	3.18249e-16	7.21161e-15	NA	NA
ENSG00000141127	PRPSAP2	phosphoribosyl pyrophosphate synthetase associated protein 2 [Source:HGNC Symbol;Acc:HGNC:9467]	Yes	Yes	42.61	31.63	42.08	31.5	-0.41	7.96284e-09	8.53584e-08	NA	NA
ENSG00000147224	PRPS1	phosphoribosyl pyrophosphate synthetase 1 [Source:HGNC Symbol;Acc:HGNC:9462]	Yes	Yes	21.25	14.77	21.09	14.81	-0.5	7.3535e-13	1.21544e-11	NA	NA
ENSG00000148426	PROSER2	proline and serine rich 2 [Source:HGNC Symbol;Acc:HGNC:23728]	Yes	Yes	9.81	3.5	9.69	3.49	-1.45	3.1663e-35	1.90308e-33	NA	NA
ENSG00000184500	PROS1	protein S [Source:HGNC Symbol;Acc:HGNC:9456]	Yes	Yes	2.04	9.86	1.97	10.02	2.36	6.10634e-98	1.88033e-95	NA	NA
ENSG00000167525	PROCA1	protein interacting with cyclin A1 [Source:HGNC Symbol;Acc:HGNC:28600]	Yes	Yes	5.88	8.78	5.84	8.31	0.52	3.33313e-05	0.000201956	NA	NA
ENSG00000100462	PRMT5	protein arginine methyltransferase 5 [Source:HGNC Symbol;Acc:HGNC:10894]	Yes	Yes	133.79	106.2	135.54	105.35	-0.35	4.67669e-11	6.46539e-10	NA	NA
ENSG00000113494	PRLR	prolactin receptor [Source:HGNC Symbol;Acc:HGNC:9446]	Yes	Yes	21.85	34.19	22.77	34.93	0.63	0.000112484	0.000613275	NA	NA
ENSG00000128563	PRKRIP1	PRKR interacting protein 1 [Source:HGNC Symbol;Acc:HGNC:21894]	Yes	Yes	44.09	29.66	43.67	29.65	-0.55	1.23904e-14	2.42617e-13	NA	NA
ENSG00000184304	PRKD1	protein kinase D1 [Source:HGNC Symbol;Acc:HGNC:9407]	Yes	Yes	3.47	5.16	3.46	5.1	0.57	3.97023e-10	4.9554e-09	NA	NA
ENSG00000067606	PRKCZ	protein kinase C zeta [Source:HGNC Symbol;Acc:HGNC:9412]	Yes	Yes	20.65	24.26	20.75	24.85	0.27	1.37899e-06	1.07521e-05	NA	NA
ENSG00000163558	PRKCI	protein kinase C iota [Source:HGNC Symbol;Acc:HGNC:9404]	Yes	Yes	23.21	28.43	23.18	29	0.33	0.000148464	0.000785251	NA	NA
ENSG00000027075	PRKCH	protein kinase C eta [Source:HGNC Symbol;Acc:HGNC:9403]	Yes	Yes	14.79	11.31	14.84	11.49	-0.36	2.5736e-08	2.56323e-07	0.86	0.0311
ENSG00000163932	PRKCD	protein kinase C delta [Source:HGNC Symbol;Acc:HGNC:9399]	Yes	Yes	28.85	23.21	28.72	22.63	-0.33	2.0158e-09	2.32614e-08	NA	NA
ENSG00000005249	PRKAR2B	protein kinase cAMP-dependent type II regulatory subunit beta [Source:HGNC Symbol;Acc:HGNC:9392]	Yes	Yes	21.93	14.96	21.93	15.03	-0.53	7.01729e-17	1.65521e-15	NA	NA
ENSG00000108946	PRKAR1A	protein kinase cAMP-dependent type I regulatory subunit alpha [Source:HGNC Symbol;Acc:HGNC:9388]	Yes	Yes	281.82	351.36	282.69	346.45	0.3	1.99442e-09	2.30502e-08	NA	NA
ENSG00000072062	PRKACA	protein kinase cAMP-activated catalytic subunit alpha [Source:HGNC Symbol;Acc:HGNC:9380]	Yes	Yes	71.08	84.84	71.85	82.62	0.21	0.000105895	0.000581011	NA	NA
ENSG00000163637	PRICKLE2	prickle planar cell polarity protein 2 [Source:HGNC Symbol;Acc:HGNC:20340]	Yes	Yes	11.41	4.45	11.74	4.29	-1.44	1.92168e-50	1.95464e-48	NA	NA
ENSG00000117592	PRDX6	peroxiredoxin 6 [Source:HGNC Symbol;Acc:HGNC:16753]	Yes	Yes	283.53	332.67	282.95	332.96	0.25	1.28359e-06	1.00641e-05	NA	NA
ENSG00000165672	PRDX3	peroxiredoxin 3 [Source:HGNC Symbol;Acc:HGNC:9354]	Yes	Yes	162.33	123.42	162.88	123.8	-0.38	3.25694e-26	1.35831e-24	NA	NA
ENSG00000117450	PRDX1	peroxiredoxin 1 [Source:HGNC Symbol;Acc:HGNC:9352]	Yes	Yes	1328.28	1139.11	1324.6	1136.63	-0.21	7.24251e-06	4.96506e-05	NA	NA
ENSG00000275342	PRAG1	PEAK1 related, kinase-activating pseudokinase 1 [Source:HGNC Symbol;Acc:HGNC:25438]	Yes	Yes	4.49	3.45	4.52	3.39	-0.4	4.73531e-05	0.000278944	NA	NA
ENSG00000196850	PPTC7	protein phosphatase targeting COQ7 [Source:HGNC Symbol;Acc:HGNC:30695]	Yes	Yes	7.01	4.55	7.06	4.65	-0.59	8.12621e-14	1.47433e-12	NA	NA
ENSG00000221988	PPT2	palmitoyl-protein thioesterase 2 [Source:HGNC Symbol;Acc:HGNC:9326]	Yes	Yes	9.26	17.59	9.58	17.52	0.88	4.48707e-24	1.65082e-22	NA	NA
ENSG00000131238	PPT1	palmitoyl-protein thioesterase 1 [Source:HGNC Symbol;Acc:HGNC:9325]	Yes	Yes	100.4	57.57	99.73	59.25	-0.74	6.23622e-33	3.43588e-31	NA	NA
ENSG00000148840	PPRC1	PPARG related coactivator 1 [Source:HGNC Symbol;Acc:HGNC:30025]	Yes	Yes	27.86	16.02	28.04	16.12	-0.79	4.00649e-25	1.55547e-23	NA	NA
ENSG00000149923	PPP4C	protein phosphatase 4 catalytic subunit [Source:HGNC Symbol;Acc:HGNC:9319]	Yes	Yes	306.07	383.36	305.96	381.88	0.33	6.20188e-10	7.58499e-09	NA	NA
ENSG00000120910	PPP3CC	protein phosphatase 3 catalytic subunit gamma [Source:HGNC Symbol;Acc:HGNC:9316]	Yes	Yes	3.73	5.42	3.64	5.13	0.51	0.000107101	0.000586199	NA	NA
ENSG00000138814	PPP3CA	protein phosphatase 3 catalytic subunit alpha [Source:HGNC Symbol;Acc:HGNC:9314]	Yes	Yes	51.18	43.1	52.32	42.67	-0.28	1.99293e-07	1.76167e-06	NA	NA
ENSG00000112640	PPP2R5D	protein phosphatase 2 regulatory subunit B'delta [Source:HGNC Symbol;Acc:HGNC:9312]	Yes	Yes	27.22	35.73	27.42	35.68	0.39	2.98657e-15	6.15918e-14	NA	NA
ENSG00000078304	PPP2R5C	protein phosphatase 2 regulatory subunit B'gamma [Source:HGNC Symbol;Acc:HGNC:9311]	Yes	Yes	80.18	93.49	80.62	92.47	0.21	1.70092e-05	0.000108283	NA	NA
ENSG00000068971	PPP2R5B	protein phosphatase 2 regulatory subunit B'beta [Source:HGNC Symbol;Acc:HGNC:9310]	Yes	Yes	2.89	1.53	2.9	1.55	-0.89	1.65149e-06	1.27049e-05	NA	NA
ENSG00000175470	PPP2R2D	protein phosphatase 2 regulatory subunit Bdelta [Source:HGNC Symbol;Acc:HGNC:23732]	Yes	Yes	37.96	29.56	37.84	29.78	-0.34	0.000130551	0.000700899	NA	NA
ENSG00000221914	PPP2R2A	protein phosphatase 2 regulatory subunit Balpha [Source:HGNC Symbol;Acc:HGNC:9304]	Yes	Yes	47.05	77.93	47.76	77.42	0.71	1.91721e-19	5.38711e-18	NA	NA
ENSG00000104695	PPP2CB	protein phosphatase 2 catalytic subunit beta [Source:HGNC Symbol;Acc:HGNC:9300]	Yes	Yes	31.8	50.31	32.26	50.56	0.66	2.54024e-25	9.96547e-24	NA	NA
ENSG00000235194	PPP1R3E	protein phosphatase 1 regulatory subunit 3E [Source:HGNC Symbol;Acc:HGNC:14943]	Yes	Yes	6.63	3.6	6.79	3.62	-0.89	6.27237e-09	6.81143e-08	NA	NA
ENSG00000119938	PPP1R3C	protein phosphatase 1 regulatory subunit 3C [Source:HGNC Symbol;Acc:HGNC:9293]	Yes	Yes	2.2	3.51	2.21	3.48	0.66	3.10193e-07	2.67363e-06	NA	NA
ENSG00000160813	PPP1R35	protein phosphatase 1 regulatory subunit 35 [Source:HGNC Symbol;Acc:HGNC:28320]	Yes	Yes	91.65	78.64	92.58	78.19	-0.23	3.43187e-05	0.000207156	NA	NA
ENSG00000184203	PPP1R2	protein phosphatase 1 regulatory inhibitor subunit 2 [Source:HGNC Symbol;Acc:HGNC:9288]	Yes	Yes	54.77	36.39	55.32	36.63	-0.58	4.16723e-18	1.07426e-16	NA	NA
ENSG00000146112	PPP1R18	protein phosphatase 1 regulatory subunit 18 [Source:HGNC Symbol;Acc:HGNC:29413]	Yes	Yes	11.82	8.2	11.87	8.18	-0.53	1.48596e-10	1.93753e-09	NA	NA
ENSG00000160972	PPP1R16A	protein phosphatase 1 regulatory subunit 16A [Source:HGNC Symbol;Acc:HGNC:14941]	Yes	Yes	61.08	76.24	60.8	76.95	0.35	6.29827e-09	6.83296e-08	NA	NA
ENSG00000104881	PPP1R13L	protein phosphatase 1 regulatory subunit 13 like [Source:HGNC Symbol;Acc:HGNC:18838]	Yes	Yes	10.88	17.35	11.05	16.64	0.6	1.06556e-13	1.91315e-12	NA	NA
ENSG00000125503	PPP1R12C	protein phosphatase 1 regulatory subunit 12C [Source:HGNC Symbol;Acc:HGNC:14947]	Yes	Yes	37.87	28.12	37.85	28.24	-0.41	2.57454e-07	2.24141e-06	NA	NA
ENSG00000213639	PPP1CB	protein phosphatase 1 catalytic subunit beta [Source:HGNC Symbol;Acc:HGNC:9282]	Yes	Yes	115.09	139.17	115.79	139.41	0.28	3.1003e-08	3.06202e-07	NA	NA
ENSG00000214517	PPME1	protein phosphatase methylesterase 1 [Source:HGNC Symbol;Acc:HGNC:30178]	Yes	Yes	30.08	36.28	29.26	36.4	0.33	2.67977e-05	0.000164496	NA	NA
ENSG00000155367	PPM1J	protein phosphatase, Mg2+/Mn2+ dependent 1J [Source:HGNC Symbol;Acc:HGNC:20785]	Yes	Yes	2.79	3.69	2.66	3.78	0.52	0.000130184	0.00069926	NA	NA
ENSG00000111110	PPM1H	protein phosphatase, Mg2+/Mn2+ dependent 1H [Source:HGNC Symbol;Acc:HGNC:18583]	Yes	Yes	16	12.56	16.22	12.55	-0.36	1.22529e-10	1.61449e-09	NA	NA
ENSG00000175175	PPM1E	protein phosphatase, Mg2+/Mn2+ dependent 1E [Source:HGNC Symbol;Acc:HGNC:19322]	Yes	Yes	6.55	4.07	6.51	4.11	-0.65	6.86738e-11	9.29951e-10	NA	NA
ENSG00000118898	PPL	periplakin [Source:HGNC Symbol;Acc:HGNC:9273]	Yes	Yes	24.19	19.67	24.21	19.27	-0.32	3.31324e-05	0.000200913	NA	NA
ENSG00000137168	PPIL1	peptidylprolyl isomerase like 1 [Source:HGNC Symbol;Acc:HGNC:9260]	Yes	Yes	66.61	54.53	66.5	53.4	-0.31	1.85099e-07	1.642e-06	NA	NA
ENSG00000108179	PPIF	peptidylprolyl isomerase F [Source:HGNC Symbol;Acc:HGNC:9259]	Yes	Yes	103.14	64.65	102.87	63.27	-0.69	3.89857e-37	2.44111e-35	NA	NA
ENSG00000131626	PPFIA1	PTPRF interacting protein alpha 1 [Source:HGNC Symbol;Acc:HGNC:9245]	Yes	Yes	45.53	36.34	46.22	35.65	-0.36	3.90566e-11	5.43625e-10	NA	NA
ENSG00000125534	PPDPF	pancreatic progenitor cell differentiation and proliferation factor [Source:HGNC Symbol;Acc:HGNC:16142]	Yes	Yes	1451.9	1645.08	1458.16	1640.15	0.18	0.000173135	0.000903413	NA	NA
ENSG00000180817	PPA1	inorganic pyrophosphatase 1 [Source:HGNC Symbol;Acc:HGNC:9226]	Yes	Yes	245.75	147.07	251.92	147.68	-0.76	2.84729e-41	2.14061e-39	NA	NA
ENSG00000128513	POT1	protection of telomeres 1 [Source:HGNC Symbol;Acc:HGNC:17284]	Yes	Yes	8	10.09	7.94	10.19	0.37	0.000163825	0.000859826	NA	NA
ENSG00000127948	POR	cytochrome p450 oxidoreductase [Source:HGNC Symbol;Acc:HGNC:9208]	Yes	Yes	65.67	90.95	65.42	89.06	0.46	8.81439e-11	1.1794e-09	NA	NA
ENSG00000172336	POP7	POP7 homolog, ribonuclease P/MRP subunit [Source:HGNC Symbol;Acc:HGNC:19949]	Yes	Yes	126.37	98.86	126.84	98.61	-0.35	2.85318e-09	3.23432e-08	NA	NA
ENSG00000105854	PON2	paraoxonase 2 [Source:HGNC Symbol;Acc:HGNC:9205]	Yes	Yes	23.58	30.4	24	30.02	0.33	3.52555e-07	3.01449e-06	NA	NA
ENSG00000130714	POMT1	protein O-mannosyltransferase 1 [Source:HGNC Symbol;Acc:HGNC:9202]	Yes	Yes	28.02	24.56	28.05	24.05	-0.21	0.000106195	0.000582369	NA	NA
ENSG00000185900	POMK	protein O-mannose kinase [Source:HGNC Symbol;Acc:HGNC:26267]	Yes	Yes	3.89	6.87	3.95	6.66	0.77	8.24212e-10	9.95565e-09	NA	NA
ENSG00000085998	POMGNT1	protein O-linked mannose N-acetylglucosaminyltransferase 1 (beta 1,2-) [Source:HGNC Symbol;Acc:HGNC:19139]	Yes	Yes	26.68	20.88	26.4	21.39	-0.29	6.02728e-05	0.000347314	NA	NA
ENSG00000161980	POLR3K	RNA polymerase III subunit K [Source:HGNC Symbol;Acc:HGNC:14121]	Yes	Yes	105.05	66.86	106.3	69.12	-0.61	1.97409e-13	3.46144e-12	NA	NA
ENSG00000121851	POLR3GL	RNA polymerase III subunit GL [Source:HGNC Symbol;Acc:HGNC:28466]	Yes	Yes	18.09	25.44	18.4	24.55	0.43	4.6573e-06	3.30361e-05	NA	NA
ENSG00000168495	POLR3D	RNA polymerase III subunit D [Source:HGNC Symbol;Acc:HGNC:1080]	Yes	Yes	24.93	36.57	26.13	35.81	0.47	4.24452e-07	3.57619e-06	NA	NA
ENSG00000186141	POLR3C	RNA polymerase III subunit C [Source:HGNC Symbol;Acc:HGNC:30076]	Yes	Yes	55.8	48.72	55.8	48.74	-0.18	0.000129089	0.000694707	NA	NA
ENSG00000148606	POLR3A	RNA polymerase III subunit A [Source:HGNC Symbol;Acc:HGNC:30074]	Yes	Yes	10.09	7.34	10.16	7.45	-0.44	1.09833e-15	2.36487e-14	NA	NA
ENSG00000285437	POLR2J3	RNA polymerase II subunit J3 [Source:HGNC Symbol;Acc:HGNC:33853]	Yes	Yes	60.99	42.35	62.6	42.78	-0.54	2.80368e-05	0.000171624	NA	NA
ENSG00000005075	POLR2J	RNA polymerase II subunit J [Source:HGNC Symbol;Acc:HGNC:9197]	Yes	Yes	194.93	124.41	193.77	124.31	-0.63	1.76928e-31	9.24924e-30	NA	NA
ENSG00000168002	POLR2G	RNA polymerase II subunit G [Source:HGNC Symbol;Acc:HGNC:9194]	Yes	Yes	240.8	281.56	242.28	281.86	0.23	2.10103e-05	0.000131301	NA	NA
ENSG00000181222	POLR2A	RNA polymerase II subunit A [Source:HGNC Symbol;Acc:HGNC:9187]	Yes	Yes	79.08	96.75	79.37	97.27	0.3	1.18988e-05	7.83003e-05	NA	NA
ENSG00000117877	POLR1G	RNA polymerase I subunit G [Source:HGNC Symbol;Acc:HGNC:24219]	Yes	Yes	32.03	22.01	32.38	21.84	-0.56	1.62778e-23	5.82657e-22	NA	NA
ENSG00000101751	POLI	DNA polymerase iota [Source:HGNC Symbol;Acc:HGNC:9182]	Yes	Yes	18.29	27	18.24	26.93	0.58	1.0011e-07	9.28753e-07	NA	NA
ENSG00000124429	POF1B	POF1B actin binding protein [Source:HGNC Symbol;Acc:HGNC:13711]	Yes	Yes	6.61	9.71	6.64	9.5	0.53	1.4297e-09	1.68175e-08	NA	NA
ENSG00000114631	PODXL2	podocalyxin like 2 [Source:HGNC Symbol;Acc:HGNC:17936]	Yes	Yes	46.4	33.47	46.63	33.41	-0.47	8.60004e-16	1.87326e-14	NA	NA
ENSG00000128567	PODXL	podocalyxin like [Source:HGNC Symbol;Acc:HGNC:9171]	Yes	Yes	30.21	6.51	30.23	6.63	-2.18	4.00414e-228	5.29465e-225	NA	NA
ENSG00000132000	PODNL1	podocan like 1 [Source:HGNC Symbol;Acc:HGNC:26275]	Yes	Yes	4.45	9.29	4.15	9.53	1.22	1.37495e-10	1.79904e-09	NA	NA
ENSG00000164087	POC1A	POC1 centriolar protein A [Source:HGNC Symbol;Acc:HGNC:24488]	Yes	Yes	15.45	19.28	15.73	19.12	0.29	0.000147407	0.00078021	NA	NA
ENSG00000189266	PNRC2	proline rich nuclear receptor coactivator 2 [Source:HGNC Symbol;Acc:HGNC:23158]	Yes	Yes	86.08	100.14	86.4	101.52	0.24	4.67633e-05	0.000275976	NA	NA
ENSG00000146278	PNRC1	proline rich nuclear receptor coactivator 1 [Source:HGNC Symbol;Acc:HGNC:17278]	Yes	Yes	17.01	43.53	17.01	42.91	1.35	7.87659e-62	1.12062e-59	NA	NA
ENSG00000138035	PNPT1	polyribonucleotide nucleotidyltransferase 1 [Source:HGNC Symbol;Acc:HGNC:23166]	Yes	Yes	43.25	30.61	43.34	31.07	-0.47	5.28347e-09	5.80484e-08	NA	NA
ENSG00000177666	PNPLA2	patatin like phospholipase domain containing 2 [Source:HGNC Symbol;Acc:HGNC:30802]	Yes	Yes	29.11	43.89	29.26	43.96	0.6	9.27694e-19	2.48257e-17	NA	NA
ENSG00000198805	PNP	purine nucleoside phosphorylase [Source:HGNC Symbol;Acc:HGNC:7892]	Yes	Yes	106.65	66.85	106.24	65.23	-0.69	4.1807e-45	3.46782e-43	NA	NA
ENSG00000115946	PNO1	partner of NOB1 homolog [Source:HGNC Symbol;Acc:HGNC:32790]	Yes	Yes	31.62	24.26	32.71	24.02	-0.43	6.07243e-10	7.43475e-09	NA	NA
ENSG00000100941	PNN	pinin, desmosome associated protein [Source:HGNC Symbol;Acc:HGNC:9162]	Yes	Yes	68.72	59.26	69.81	58.25	-0.25	6.64266e-06	4.58741e-05	NA	NA
ENSG00000176903	PNMA1	PNMA family member 1 [Source:HGNC Symbol;Acc:HGNC:9158]	Yes	Yes	72.44	84.28	72.35	84.24	0.23	3.57589e-07	3.05288e-06	NA	NA
ENSG00000078319	PMS2P1	PMS1 homolog 2, mismatch repair system component pseudogene 1 [Source:HGNC Symbol;Acc:HGNC:9123]	Yes	Yes	64.69	52.49	66.01	53.43	-0.29	8.44138e-05	0.00047273	NA	NA
ENSG00000105819	PMPCB	peptidase, mitochondrial processing subunit beta [Source:HGNC Symbol;Acc:HGNC:9119]	Yes	Yes	80.55	59.34	81.23	59.08	-0.45	5.17572e-15	1.03972e-13	NA	NA
ENSG00000109099	PMP22	peripheral myelin protein 22 [Source:HGNC Symbol;Acc:HGNC:9118]	Yes	Yes	5.84	2.9	5.43	2.81	-0.94	3.25959e-11	4.58239e-10	NA	NA
ENSG00000140650	PMM2	phosphomannomutase 2 [Source:HGNC Symbol;Acc:HGNC:9115]	Yes	Yes	55.33	39.05	54.95	38.74	-0.49	3.09062e-16	7.01759e-15	NA	NA
ENSG00000124225	PMEPA1	prostate transmembrane protein, androgen induced 1 [Source:HGNC Symbol;Acc:HGNC:14107]	Yes	Yes	44.84	37.68	44.84	37.19	-0.26	7.13795e-05	0.000405802	NA	NA
ENSG00000141682	PMAIP1	phorbol-12-myristate-13-acetate-induced protein 1 [Source:HGNC Symbol;Acc:HGNC:9108]	Yes	Yes	4.61	7.14	4.6	6.94	0.6	6.6654e-07	5.4723e-06	NA	NA
ENSG00000004399	PLXND1	plexin D1 [Source:HGNC Symbol;Acc:HGNC:9107]	Yes	Yes	75.81	60.89	78.58	60.11	-0.37	4.4696e-06	3.1805e-05	NA	NA
ENSG00000130827	PLXNA3	plexin A3 [Source:HGNC Symbol;Acc:HGNC:9101]	Yes	Yes	32.25	41.93	32.44	44.6	0.47	6.45719e-05	0.000370095	NA	NA
ENSG00000120594	PLXDC2	plexin domain containing 2 [Source:HGNC Symbol;Acc:HGNC:21013]	Yes	Yes	8.79	13.87	8.64	13.52	0.66	2.04795e-19	5.74012e-18	NA	NA
ENSG00000188313	PLSCR1	phospholipid scramblase 1 [Source:HGNC Symbol;Acc:HGNC:9092]	Yes	Yes	43.65	36.62	44.27	36.85	-0.25	0.000150957	0.000796937	NA	NA
ENSG00000147535	PLPP5	phospholipid phosphatase 5 [Source:HGNC Symbol;Acc:HGNC:25026]	Yes	Yes	19.65	29.64	19.01	29.62	0.65	1.00605e-19	2.86991e-18	NA	NA
ENSG00000162407	PLPP3	phospholipid phosphatase 3 [Source:HGNC Symbol;Acc:HGNC:9229]	Yes	Yes	8.35	12.95	8.09	13.13	0.71	9.43831e-22	3.11547e-20	NA	NA
ENSG00000141934	PLPP2	phospholipid phosphatase 2 [Source:HGNC Symbol;Acc:HGNC:9230]	Yes	Yes	60.92	42.47	60.33	42.8	-0.48	6.37246e-13	1.06266e-11	NA	NA
ENSG00000106397	PLOD3	procollagen-lysine,2-oxoglutarate 5-dioxygenase 3 [Source:HGNC Symbol;Acc:HGNC:9083]	Yes	Yes	141.32	95.23	141.73	93.29	-0.59	1.63822e-20	5.01711e-19	NA	NA
ENSG00000083444	PLOD1	procollagen-lysine,2-oxoglutarate 5-dioxygenase 1 [Source:HGNC Symbol;Acc:HGNC:9081]	Yes	Yes	27.28	35.87	27.34	36	0.41	8.91506e-20	2.5464e-18	NA	NA
ENSG00000173846	PLK3	polo like kinase 3 [Source:HGNC Symbol;Acc:HGNC:2154]	Yes	Yes	3.88	1.49	4.01	1.86	-1.1	1.50924e-06	1.17108e-05	NA	NA
ENSG00000145632	PLK2	polo like kinase 2 [Source:HGNC Symbol;Acc:HGNC:19699]	Yes	Yes	316.98	107.6	316.17	108.21	-1.54	3.62591e-214	4.52816e-211	NA	NA
ENSG00000166851	PLK1	polo like kinase 1 [Source:HGNC Symbol;Acc:HGNC:9077]	Yes	Yes	129.79	151.56	129.59	151.14	0.23	8.97619e-13	1.4696e-11	NA	NA
ENSG00000214456	PLIN5	perilipin 5 [Source:HGNC Symbol;Acc:HGNC:33196]	Yes	Yes	4.83	12.75	4.82	12.26	1.36	6.37942e-52	6.92768e-50	NA	NA
ENSG00000105355	PLIN3	perilipin 3 [Source:HGNC Symbol;Acc:HGNC:16893]	Yes	Yes	37.25	50.44	37.53	50.67	0.44	2.34617e-19	6.53526e-18	NA	NA
ENSG00000147872	PLIN2	perilipin 2 [Source:HGNC Symbol;Acc:HGNC:248]	Yes	Yes	3.61	2.34	3.65	2.27	-0.67	1.111e-06	8.78755e-06	NA	NA
ENSG00000107020	PLGRKT	plasminogen receptor with a C-terminal lysine [Source:HGNC Symbol;Acc:HGNC:23633]	Yes	Yes	10.57	17.31	10.81	17.23	0.68	6.51239e-09	7.05844e-08	NA	NA
ENSG00000023902	PLEKHO1	pleckstrin homology domain containing O1 [Source:HGNC Symbol;Acc:HGNC:24310]	Yes	Yes	5.94	4.18	5.99	4.08	-0.55	6.33203e-05	0.000363663	NA	NA
ENSG00000068137	PLEKHH3	pleckstrin homology, MyTH4 and FERM domain containing H3 [Source:HGNC Symbol;Acc:HGNC:26105]	Yes	Yes	34.86	43.96	34.79	44.18	0.36	1.53855e-08	1.58648e-07	NA	NA
ENSG00000126822	PLEKHG3	pleckstrin homology and RhoGEF domain containing G3 [Source:HGNC Symbol;Acc:HGNC:20364]	Yes	Yes	25.57	19.69	24.93	19.68	-0.33	6.08848e-05	0.000350571	NA	NA
ENSG00000175895	PLEKHF2	pleckstrin homology and FYVE domain containing 2 [Source:HGNC Symbol;Acc:HGNC:20757]	Yes	Yes	17.94	27.23	17.71	26.82	0.61	1.97994e-21	6.40391e-20	NA	NA
ENSG00000166289	PLEKHF1	pleckstrin homology and FYVE domain containing 1 [Source:HGNC Symbol;Acc:HGNC:20764]	Yes	Yes	3.46	5.89	3.34	5.96	0.84	1.46653e-09	1.72147e-08	NA	NA
ENSG00000115762	PLEKHB2	pleckstrin homology domain containing B2 [Source:HGNC Symbol;Acc:HGNC:19236]	Yes	Yes	58.05	47.68	58.01	48.92	-0.24	4.43027e-05	0.000262419	0.98	0.00099
ENSG00000166689	PLEKHA7	pleckstrin homology domain containing A7 [Source:HGNC Symbol;Acc:HGNC:27049]	Yes	Yes	6.65	3.46	6.91	3.32	-1.05	1.56372e-28	7.17366e-27	NA	NA
ENSG00000143850	PLEKHA6	pleckstrin homology domain containing A6 [Source:HGNC Symbol;Acc:HGNC:17053]	Yes	Yes	27.51	35.11	27.65	34.58	0.33	1.2976e-05	8.47685e-05	NA	NA
ENSG00000105559	PLEKHA4	pleckstrin homology domain containing A4 [Source:HGNC Symbol;Acc:HGNC:14339]	Yes	Yes	3.5	7.5	3.33	7.45	1.18	4.06816e-17	9.82256e-16	NA	NA
ENSG00000169499	PLEKHA2	pleckstrin homology domain containing A2 [Source:HGNC Symbol;Acc:HGNC:14336]	Yes	Yes	2.68	4.79	2.86	4.7	0.73	6.95625e-09	7.50694e-08	NA	NA
ENSG00000178209	PLEC	plectin [Source:HGNC Symbol;Acc:HGNC:9069]	Yes	Yes	43.6	58.81	43.97	60	0.46	1.64082e-09	1.91705e-08	NA	NA
ENSG00000161714	PLCD3	phospholipase C delta 3 [Source:HGNC Symbol;Acc:HGNC:9061]	Yes	Yes	89.71	64.26	91.07	63.65	-0.51	3.30028e-15	6.76272e-14	NA	NA
ENSG00000187091	PLCD1	phospholipase C delta 1 [Source:HGNC Symbol;Acc:HGNC:9060]	Yes	Yes	1.87	3.37	1.83	3.21	0.82	2.90378e-08	2.87551e-07	NA	NA
ENSG00000149782	PLCB3	phospholipase C beta 3 [Source:HGNC Symbol;Acc:HGNC:9056]	Yes	Yes	17.74	23.2	18.15	23.21	0.36	9.85582e-14	1.77523e-12	NA	NA
ENSG00000151176	PLBD2	phospholipase B domain containing 2 [Source:HGNC Symbol;Acc:HGNC:27283]	Yes	Yes	26.67	17.42	26.25	17.7	-0.56	3.11435e-22	1.04959e-20	NA	NA
ENSG00000121316	PLBD1	phospholipase B domain containing 1 [Source:HGNC Symbol;Acc:HGNC:26215]	Yes	Yes	12.34	18.04	12.6	18.22	0.54	2.25231e-11	3.21458e-10	NA	NA
ENSG00000126003	PLAGL2	PLAG1 like zinc finger 2 [Source:HGNC Symbol;Acc:HGNC:9047]	Yes	Yes	8.16	6.95	8.39	7.07	-0.24	0.000181293	0.00093944	NA	NA
ENSG00000170965	PLAC1	placenta enriched 1 [Source:HGNC Symbol;Acc:HGNC:9044]	Yes	Yes	1.07	7.09	1.01	7.02	2.82	2.04902e-35	1.24151e-33	NA	NA
ENSG00000176485	PLAAT3	phospholipase A and acyltransferase 3 [Source:HGNC Symbol;Acc:HGNC:17825]	Yes	Yes	48.24	10.55	48.64	10.84	-2.16	2.98919e-161	2.16755e-158	NA	NA
ENSG00000133328	PLAAT2	phospholipase A and acyltransferase 2 [Source:HGNC Symbol;Acc:HGNC:17824]	Yes	Yes	4.18	2.23	4.23	2.18	-0.94	4.99604e-05	0.000292768	0.87	0.00108
ENSG00000168907	PLA2G4F	phospholipase A2 group IVF [Source:HGNC Symbol;Acc:HGNC:27396]	Yes	Yes	3.3	2.5	3.58	2.41	-0.56	6.02313e-06	4.19177e-05	NA	NA
ENSG00000144283	PKP4	plakophilin 4 [Source:HGNC Symbol;Acc:HGNC:9026]	Yes	Yes	63.02	52.35	63.87	52.4	-0.28	5.35641e-07	4.44798e-06	NA	NA
ENSG00000057294	PKP2	plakophilin 2 [Source:HGNC Symbol;Acc:HGNC:9024]	Yes	Yes	8.69	11.53	8.6	11.18	0.39	3.54129e-07	3.02564e-06	NA	NA
ENSG00000160447	PKN3	protein kinase N3 [Source:HGNC Symbol;Acc:HGNC:17999]	Yes	Yes	4.5	6.35	4.8	6.44	0.43	1.97364e-05	0.00012396	NA	NA
ENSG00000067225	PKM	pyruvate kinase M1/2 [Source:HGNC Symbol;Acc:HGNC:9021]	Yes	Yes	1848.62	2204.31	1825.08	2209.64	0.29	1.79907e-09	2.09324e-08	NA	NA
ENSG00000135549	PKIB	cAMP-dependent protein kinase inhibitor beta [Source:HGNC Symbol;Acc:HGNC:9018]	Yes	Yes	103.18	134.72	102.8	135.81	0.41	4.82212e-20	1.40732e-18	NA	NA
ENSG00000166473	PKD1L2	polycystin 1 like 2 (gene/pseudogene) [Source:HGNC Symbol;Acc:HGNC:21715]	Yes	Yes	3	1.59	3.02	1.73	-0.79	1.15954e-05	7.65278e-05	NA	NA
ENSG00000008710	PKD1	polycystin 1, transient receptor potential channel interacting [Source:HGNC Symbol;Acc:HGNC:9008]	Yes	Yes	42.7	31.29	41.22	31.68	-0.37	1.11029e-05	7.3493e-05	NA	NA
ENSG00000198961	PJA2	praja ring finger ubiquitin ligase 2 [Source:HGNC Symbol;Acc:HGNC:17481]	Yes	Yes	19.1	28.2	18.88	27.74	0.57	6.60926e-16	1.45514e-14	NA	NA
ENSG00000164093	PITX2	paired like homeodomain 2 [Source:HGNC Symbol;Acc:HGNC:9005]	Yes	Yes	1.4	2.55	1.42	2.48	0.82	2.92066e-06	2.15116e-05	NA	NA
ENSG00000090975	PITPNM2	phosphatidylinositol transfer protein membrane associated 2 [Source:HGNC Symbol;Acc:HGNC:21044]	Yes	Yes	3.71	1.94	3.63	2.11	-0.78	1.04655e-05	6.95269e-05	NA	NA
ENSG00000154217	PITPNC1	phosphatidylinositol transfer protein cytoplasmic 1 [Source:HGNC Symbol;Acc:HGNC:21045]	Yes	Yes	51.41	39.94	52.38	40.49	-0.36	9.41092e-07	7.54451e-06	NA	NA
ENSG00000174238	PITPNA	phosphatidylinositol transfer protein alpha [Source:HGNC Symbol;Acc:HGNC:9001]	Yes	Yes	84.32	64.02	84.34	65.31	-0.36	3.48486e-12	5.38764e-11	NA	NA
ENSG00000241878	PISD	phosphatidylserine decarboxylase [Source:HGNC Symbol;Acc:HGNC:8999]	Yes	Yes	44.22	35.93	42.69	36.03	-0.23	0.000191179	0.000986122	NA	NA
ENSG00000165782	PIP4P1	phosphatidylinositol-4,5-bisphosphate 4-phosphatase 1 [Source:HGNC Symbol;Acc:HGNC:19299]	Yes	Yes	30.04	21.67	30	22.31	-0.42	5.21612e-09	5.73646e-08	NA	NA
ENSG00000166908	PIP4K2C	phosphatidylinositol-5-phosphate 4-kinase type 2 gamma [Source:HGNC Symbol;Acc:HGNC:23786]	Yes	Yes	42.68	31.98	42.66	32.19	-0.4	3.21604e-13	5.51437e-12	NA	NA
ENSG00000276293	PIP4K2B	phosphatidylinositol-5-phosphate 4-kinase type 2 beta [Source:HGNC Symbol;Acc:HGNC:8998]	Yes	Yes	11.57	16	12.06	15.58	0.38	1.86713e-05	0.000117963	NA	NA
ENSG00000129195	PIMREG	PICALM interacting mitotic regulator [Source:HGNC Symbol;Acc:HGNC:25483]	Yes	Yes	44.2	53.38	44.02	54.23	0.31	1.08052e-06	8.56151e-06	NA	NA
ENSG00000198355	PIM3	Pim-3 proto-oncogene, serine/threonine kinase [Source:HGNC Symbol;Acc:HGNC:19310]	Yes	Yes	47.6	55.46	47.71	55.12	0.22	7.10258e-05	0.000404302	NA	NA
ENSG00000105647	PIK3R2	phosphoinositide-3-kinase regulatory subunit 2 [Source:HGNC Symbol;Acc:HGNC:8980]	Yes	Yes	54.85	44.84	54.94	45.27	-0.27	3.73193e-05	0.000223767	NA	NA
ENSG00000100100	PIK3IP1	phosphoinositide-3-kinase interacting protein 1 [Source:HGNC Symbol;Acc:HGNC:24942]	Yes	Yes	2.85	5.06	2.91	5.28	0.88	1.02301e-11	1.51391e-10	NA	NA
ENSG00000078142	PIK3C3	phosphatidylinositol 3-kinase catalytic subunit type 3 [Source:HGNC Symbol;Acc:HGNC:8974]	Yes	Yes	7.01	10.41	7.08	10.85	0.63	8.85509e-10	1.06275e-08	NA	NA
ENSG00000119227	PIGZ	phosphatidylinositol glycan anchor biosynthesis class Z [Source:HGNC Symbol;Acc:HGNC:30596]	Yes	Yes	2.49	1.07	2.27	1.08	-1.06	1.64861e-06	1.26871e-05	NA	NA
ENSG00000163964	PIGX	phosphatidylinositol glycan anchor biosynthesis class X [Source:HGNC Symbol;Acc:HGNC:26046]	Yes	Yes	54.46	35.14	53.05	35.64	-0.56	4.21678e-20	1.23745e-18	NA	NA
ENSG00000060642	PIGV	phosphatidylinositol glycan anchor biosynthesis class V [Source:HGNC Symbol;Acc:HGNC:26031]	Yes	Yes	9.75	17.12	10.17	16.96	0.75	2.36793e-18	6.15361e-17	NA	NA
ENSG00000165282	PIGO	phosphatidylinositol glycan anchor biosynthesis class O [Source:HGNC Symbol;Acc:HGNC:23215]	Yes	Yes	19.96	22.89	19.73	23.08	0.24	1.55725e-06	1.20376e-05	NA	NA
ENSG00000197563	PIGN	phosphatidylinositol glycan anchor biosynthesis class N [Source:HGNC Symbol;Acc:HGNC:8967]	Yes	Yes	13.87	19.26	13.93	18.75	0.44	1.68793e-07	1.50627e-06	NA	NA
ENSG00000108474	PIGL	phosphatidylinositol glycan anchor biosynthesis class L [Source:HGNC Symbol;Acc:HGNC:8966]	Yes	Yes	21.33	15.06	21.33	14.26	-0.57	1.0201e-06	8.13723e-06	NA	NA
ENSG00000140451	PIF1	PIF1 5'-to-3' DNA helicase [Source:HGNC Symbol;Acc:HGNC:26220]	Yes	Yes	18.55	22.24	17.46	22.72	0.39	4.8976e-05	0.000287374	NA	NA
ENSG00000103335	PIEZO1	piezo type mechanosensitive ion channel component 1 [Source:HGNC Symbol;Acc:HGNC:28993]	Yes	Yes	370.67	198.79	368.85	206.36	-0.83	3.09641e-52	3.39532e-50	NA	NA
ENSG00000100151	PICK1	protein interacting with PRKCA 1 [Source:HGNC Symbol;Acc:HGNC:9394]	Yes	Yes	17.08	12.18	16.62	12.5	-0.4	0.000111419	0.00060835	NA	NA
ENSG00000143393	PI4KB	phosphatidylinositol 4-kinase beta [Source:HGNC Symbol;Acc:HGNC:8984]	Yes	Yes	72.4	63.85	72.35	63.76	-0.17	4.51773e-05	0.000267247	NA	NA
ENSG00000241973	PI4KA	phosphatidylinositol 4-kinase alpha [Source:HGNC Symbol;Acc:HGNC:8983]	Yes	Yes	32.03	28.08	31.65	27.84	-0.17	7.10641e-06	4.88367e-05	NA	NA
ENSG00000155252	PI4K2A	phosphatidylinositol 4-kinase type 2 alpha [Source:HGNC Symbol;Acc:HGNC:30031]	Yes	Yes	12.34	8.82	12.33	8.59	-0.51	3.62637e-19	9.96543e-18	NA	NA
ENSG00000116793	PHTF1	putative homeodomain transcription factor 1 [Source:HGNC Symbol;Acc:HGNC:8939]	Yes	Yes	61.72	45.99	62.01	46.76	-0.4	1.17131e-12	1.89423e-11	NA	NA
ENSG00000040199	PHLPP2	PH domain and leucine rich repeat protein phosphatase 2 [Source:HGNC Symbol;Acc:HGNC:29149]	Yes	Yes	10.96	7.98	11.21	7.78	-0.52	2.42189e-10	3.0968e-09	NA	NA
ENSG00000176531	PHLDB3	pleckstrin homology like domain family B member 3 [Source:HGNC Symbol;Acc:HGNC:30499]	Yes	Yes	12.88	19.8	13.37	19.46	0.56	1.04176e-06	8.28947e-06	NA	NA
ENSG00000144824	PHLDB2	pleckstrin homology like domain family B member 2 [Source:HGNC Symbol;Acc:HGNC:29573]	Yes	Yes	2.73	1.21	2.77	1.23	-1.16	4.8516e-16	1.07873e-14	NA	NA
ENSG00000181649	PHLDA2	pleckstrin homology like domain family A member 2 [Source:HGNC Symbol;Acc:HGNC:12385]	Yes	Yes	119.85	70.66	119	68.63	-0.78	1.32364e-14	2.58283e-13	NA	NA
ENSG00000139289	PHLDA1	pleckstrin homology like domain family A member 1 [Source:HGNC Symbol;Acc:HGNC:8933]	Yes	Yes	20.07	27.87	20.36	27.99	0.47	9.67411e-22	3.18863e-20	NA	NA
ENSG00000092621	PHGDH	phosphoglycerate dehydrogenase [Source:HGNC Symbol;Acc:HGNC:8923]	Yes	Yes	55.85	107.68	58.19	106.45	0.88	2.42198e-43	1.89699e-41	NA	NA
ENSG00000156531	PHF6	PHD finger protein 6 [Source:HGNC Symbol;Acc:HGNC:18145]	Yes	Yes	9.41	12.28	9.74	12.41	0.36	1.04666e-05	6.95269e-05	NA	NA
ENSG00000135365	PHF21A	PHD finger protein 21A [Source:HGNC Symbol;Acc:HGNC:24156]	Yes	Yes	7.15	10.39	6.97	10.15	0.55	4.30969e-06	3.07645e-05	NA	NA
ENSG00000119403	PHF19	PHD finger protein 19 [Source:HGNC Symbol;Acc:HGNC:24566]	Yes	Yes	105.6	74.71	106.87	74.24	-0.51	3.11514e-20	9.28718e-19	NA	NA
ENSG00000116273	PHF13	PHD finger protein 13 [Source:HGNC Symbol;Acc:HGNC:22983]	Yes	Yes	15.17	17.19	14.86	17.29	0.23	1.2123e-05	7.96126e-05	NA	NA
ENSG00000130024	PHF10	PHD finger protein 10 [Source:HGNC Symbol;Acc:HGNC:18250]	Yes	Yes	31.4	22.88	31.18	22.82	-0.44	1.38412e-15	2.95476e-14	NA	NA
ENSG00000102174	PHEX	phosphate regulating endopeptidase homolog X-linked [Source:HGNC Symbol;Acc:HGNC:8918]	Yes	Yes	1.73	2.22	1.69	2.24	0.42	5.70294e-05	0.000330063	NA	NA
ENSG00000177096	PHETA2	PH domain containing endocytic trafficking adaptor 2 [Source:HGNC Symbol;Acc:HGNC:27161]	Yes	Yes	2.79	1.77	2.76	1.78	-0.62	5.13113e-05	0.000299903	NA	NA
ENSG00000082175	PGR	progesterone receptor [Source:HGNC Symbol;Acc:HGNC:8910]	Yes	Yes	9.56	16.12	9.77	16	0.72	1.06802e-11	1.57636e-10	NA	NA
ENSG00000079739	PGM1	phosphoglucomutase 1 [Source:HGNC Symbol;Acc:HGNC:8905]	Yes	Yes	5.08	13.06	5.03	13.72	1.46	1.08101e-46	9.64291e-45	NA	NA
ENSG00000161031	PGLYRP2	peptidoglycan recognition protein 2 [Source:HGNC Symbol;Acc:HGNC:30013]	Yes	Yes	4.49	10.96	4.7	11.32	1.28	1.00174e-31	5.3234e-30	NA	NA
ENSG00000102144	PGK1	phosphoglycerate kinase 1 [Source:HGNC Symbol;Acc:HGNC:8896]	Yes	Yes	390.62	560.42	386.02	559.38	0.55	6.20831e-21	1.95184e-19	NA	NA
ENSG00000142657	PGD	phosphogluconate dehydrogenase [Source:HGNC Symbol;Acc:HGNC:8891]	Yes	Yes	255.64	294.86	257.51	295.55	0.21	9.33411e-08	8.68107e-07	NA	NA
ENSG00000161395	PGAP3	post-GPI attachment to proteins phospholipase 3 [Source:HGNC Symbol;Acc:HGNC:23719]	Yes	Yes	4.38	5.8	4.29	5.86	0.46	2.76402e-06	2.04316e-05	NA	NA
ENSG00000171314	PGAM1	phosphoglycerate mutase 1 [Source:HGNC Symbol;Acc:HGNC:8888]	Yes	Yes	437.47	380.86	437.13	380.89	-0.19	2.62348e-05	0.000161261	NA	NA
ENSG00000141959	PFKL	phosphofructokinase, liver type [Source:HGNC Symbol;Acc:HGNC:8876]	Yes	Yes	202.32	234.5	203.44	234.21	0.21	1.18607e-08	1.24704e-07	NA	NA
ENSG00000170525	PFKFB3	6-phosphofructo-2-kinase/fructose-2,6-biphosphatase 3 [Source:HGNC Symbol;Acc:HGNC:8874]	Yes	Yes	21.65	15.27	21.93	15.84	-0.46	2.35114e-06	1.76054e-05	NA	NA
ENSG00000101132	PFDN4	prefoldin subunit 4 [Source:HGNC Symbol;Acc:HGNC:8868]	Yes	Yes	709.69	467.63	720.35	453.32	-0.66	2.16543e-17	5.31986e-16	NA	NA
ENSG00000143256	PFDN2	prefoldin subunit 2 [Source:HGNC Symbol;Acc:HGNC:8867]	Yes	Yes	192.37	165.9	192.03	165.28	-0.21	0.000139285	0.000741763	NA	NA
ENSG00000178921	PFAS	phosphoribosylformylglycinamidine synthase [Source:HGNC Symbol;Acc:HGNC:8863]	Yes	Yes	28.24	21.73	28.14	22.07	-0.34	1.31341e-08	1.37067e-07	NA	NA
ENSG00000124587	PEX6	peroxisomal biogenesis factor 6 [Source:HGNC Symbol;Acc:HGNC:8859]	Yes	Yes	3.54	4.37	3.5	4.45	0.36	5.27699e-05	0.000307548	NA	NA
ENSG00000215193	PEX26	peroxisomal biogenesis factor 26 [Source:HGNC Symbol;Acc:HGNC:22965]	Yes	Yes	20.49	18.22	20.45	18.12	-0.16	5.65333e-05	0.000327445	NA	NA
ENSG00000164751	PEX2	peroxisomal biogenesis factor 2 [Source:HGNC Symbol;Acc:HGNC:9717]	Yes	Yes	37.7	52.44	37.42	52.56	0.5	2.60808e-11	3.69887e-10	NA	NA
ENSG00000127980	PEX1	peroxisomal biogenesis factor 1 [Source:HGNC Symbol;Acc:HGNC:8850]	Yes	Yes	6.15	4.9	6.81	5.02	-0.43	0.00017166	0.000896756	NA	NA
ENSG00000112378	PERP	p53 apoptosis effector related to PMP22 [Source:HGNC Symbol;Acc:HGNC:17637]	Yes	Yes	39.04	47.09	39.12	46.81	0.27	8.4973e-09	9.08278e-08	NA	NA
ENSG00000132326	PER2	period circadian regulator 2 [Source:HGNC Symbol;Acc:HGNC:8846]	Yes	Yes	6.08	4.09	5.88	4.05	-0.53	5.82098e-08	5.55154e-07	NA	NA
ENSG00000133027	PEMT	phosphatidylethanolamine N-methyltransferase [Source:HGNC Symbol;Acc:HGNC:8830]	Yes	Yes	39.42	32.08	40.52	32.18	-0.32	3.00716e-06	2.20836e-05	NA	NA
ENSG00000141456	PELP1	proline, glutamate and leucine rich protein 1 [Source:HGNC Symbol;Acc:HGNC:30134]	Yes	Yes	46.68	40.98	46.64	40.65	-0.19	2.49972e-05	0.000154499	NA	NA
ENSG00000197329	PELI1	pellino E3 ubiquitin protein ligase 1 [Source:HGNC Symbol;Acc:HGNC:8827]	Yes	Yes	3.42	5.15	3.36	5.04	0.59	8.03151e-10	9.71169e-09	NA	NA
ENSG00000174827	PDZK1	PDZ domain containing 1 [Source:HGNC Symbol;Acc:HGNC:8821]	Yes	Yes	208.17	385.28	209.25	387.48	0.9	9.91019e-126	4.95047e-123	NA	NA
ENSG00000186862	PDZD7	PDZ domain containing 7 [Source:HGNC Symbol;Acc:HGNC:26257]	Yes	Yes	2.01	3.29	2.01	3.15	0.67	6.2672e-05	0.0003604	NA	NA
ENSG00000241360	PDXP	pyridoxal phosphatase [Source:HGNC Symbol;Acc:HGNC:30259]	Yes	Yes	18.43	14.06	18.53	14.2	-0.37	4.88863e-07	4.08064e-06	NA	NA
ENSG00000160209	PDXK	pyridoxal kinase [Source:HGNC Symbol;Acc:HGNC:8819]	Yes	Yes	206.99	155.37	206.44	155.88	-0.39	5.43823e-16	1.20085e-14	NA	NA
ENSG00000164951	PDP1	pyruvate dehyrogenase phosphatase catalytic subunit 1 [Source:HGNC Symbol;Acc:HGNC:9279]	Yes	Yes	4.46	5.77	4.48	5.89	0.41	1.09182e-05	7.23554e-05	NA	NA
ENSG00000196923	PDLIM7	PDZ and LIM domain 7 [Source:HGNC Symbol;Acc:HGNC:22958]	Yes	Yes	89.39	62.63	90.38	63.26	-0.5	5.70646e-20	1.65091e-18	NA	NA
ENSG00000107438	PDLIM1	PDZ and LIM domain 1 [Source:HGNC Symbol;Acc:HGNC:2067]	Yes	Yes	61.59	48.78	61.72	48.7	-0.33	1.52759e-08	1.57662e-07	NA	NA
ENSG00000005882	PDK2	pyruvate dehydrogenase kinase 2 [Source:HGNC Symbol;Acc:HGNC:8810]	Yes	Yes	18.9	32.64	18.93	31.39	0.74	6.41835e-19	1.73829e-17	NA	NA
ENSG00000065485	PDIA5	protein disulfide isomerase family A member 5 [Source:HGNC Symbol;Acc:HGNC:24811]	Yes	Yes	17.35	22.46	17.03	21.97	0.38	4.29465e-05	0.000255125	NA	NA
ENSG00000155660	PDIA4	protein disulfide isomerase family A member 4 [Source:HGNC Symbol;Acc:HGNC:30167]	Yes	Yes	170.86	192.67	170.01	194	0.2	6.07391e-07	5.016e-06	NA	NA
ENSG00000180867	PDIA3P1	protein disulfide isomerase family A member 3 pseudogene 1 [Source:HGNC Symbol;Acc:HGNC:4607]	Yes	Yes	9.73	12.86	9.99	13.08	0.4	5.42411e-05	0.000315305	NA	NA
ENSG00000167004	PDIA3	protein disulfide isomerase family A member 3 [Source:HGNC Symbol;Acc:HGNC:4606]	Yes	Yes	276.88	310.76	275.03	310.46	0.19	0.000131528	0.000705299	NA	NA
ENSG00000104213	PDGFRL	platelet derived growth factor receptor like [Source:HGNC Symbol;Acc:HGNC:8805]	Yes	Yes	9.01	16.14	9.03	15.44	0.78	3.03786e-12	4.72582e-11	NA	NA
ENSG00000100311	PDGFB	platelet derived growth factor subunit B [Source:HGNC Symbol;Acc:HGNC:8800]	Yes	Yes	21.17	17.23	21.22	17.08	-0.3	0.000130866	0.000702255	NA	NA
ENSG00000160191	PDE9A	phosphodiesterase 9A [Source:HGNC Symbol;Acc:HGNC:8795]	Yes	Yes	3.72	2.15	3.61	2.16	-0.73	0.000123344	0.000666984	NA	NA
ENSG00000205268	PDE7A	phosphodiesterase 7A [Source:HGNC Symbol;Acc:HGNC:8791]	Yes	Yes	15.47	24.29	15.25	24.38	0.69	1.20449e-27	5.2986e-26	NA	NA
ENSG00000178104	PDE4DIP	phosphodiesterase 4D interacting protein [Source:HGNC Symbol;Acc:HGNC:15580]	Yes	Yes	37.08	44.98	36.89	44.85	0.29	8.49403e-10	1.02379e-08	NA	NA
ENSG00000174840	PDE12	phosphodiesterase 12 [Source:HGNC Symbol;Acc:HGNC:25386]	Yes	Yes	9.38	7.6	9.36	7.43	-0.32	0.000139758	0.000744106	NA	NA
ENSG00000136940	PDCL	phosducin like [Source:HGNC Symbol;Acc:HGNC:8770]	Yes	Yes	24.03	20.59	24.58	20.17	-0.27	1.74772e-05	0.000111043	NA	NA
ENSG00000090470	PDCD7	programmed cell death 7 [Source:HGNC Symbol;Acc:HGNC:8767]	Yes	Yes	24.27	28.58	24.18	28.66	0.26	8.86266e-05	0.000494016	NA	NA
ENSG00000105185	PDCD5	programmed cell death 5 [Source:HGNC Symbol;Acc:HGNC:8764]	Yes	Yes	206.75	169.35	206.07	169.72	-0.27	7.42477e-08	6.98624e-07	NA	NA
ENSG00000150593	PDCD4	programmed cell death 4 [Source:HGNC Symbol;Acc:HGNC:8763]	Yes	Yes	181.37	222.73	180.22	214.27	0.26	7.72792e-05	0.000436034	1.02	0.00325
ENSG00000126249	PDCD2L	programmed cell death 2 like [Source:HGNC Symbol;Acc:HGNC:28194]	Yes	Yes	23.02	18.4	23.3	18.59	-0.32	0.000142741	0.000757657	NA	NA
ENSG00000148843	PDCD11	programmed cell death 11 [Source:HGNC Symbol;Acc:HGNC:13408]	Yes	Yes	23.18	13.04	23.13	12.82	-0.84	4.2261e-38	2.80231e-36	NA	NA
ENSG00000106244	PDAP1	PDGFA associated protein 1 [Source:HGNC Symbol;Acc:HGNC:14634]	Yes	Yes	452.84	287.42	457.05	287.58	-0.66	2.48069e-42	1.91627e-40	NA	NA
ENSG00000161217	PCYT1A	phosphate cytidylyltransferase 1, choline, alpha [Source:HGNC Symbol;Acc:HGNC:8754]	Yes	Yes	53.23	33.28	53.44	32.93	-0.69	3.6655e-29	1.742e-27	NA	NA
ENSG00000160613	PCSK7	proprotein convertase subtilisin/kexin type 7 [Source:HGNC Symbol;Acc:HGNC:8748]	Yes	Yes	15.87	12.76	16.16	12.75	-0.33	1.51137e-07	1.35896e-06	NA	NA
ENSG00000140479	PCSK6	proprotein convertase subtilisin/kexin type 6 [Source:HGNC Symbol;Acc:HGNC:8569]	Yes	Yes	25.8	15.74	25.47	14.96	-0.76	9.8402e-18	2.47702e-16	NA	NA
ENSG00000102109	PCSK1N	proprotein convertase subtilisin/kexin type 1 inhibitor [Source:HGNC Symbol;Acc:HGNC:17301]	Yes	Yes	62.21	79.93	62.44	80.42	0.38	9.59571e-08	8.91331e-07	NA	NA
ENSG00000183036	PCP4	Purkinje cell protein 4 [Source:HGNC Symbol;Acc:HGNC:8742]	Yes	Yes	19.88	30	19.53	29.91	0.63	2.32966e-05	0.000144784	NA	NA
ENSG00000160299	PCNT	pericentrin [Source:HGNC Symbol;Acc:HGNC:16068]	Yes	Yes	32.74	27.39	32.33	27.21	-0.24	3.6344e-06	2.62778e-05	NA	NA
ENSG00000132646	PCNA	proliferating cell nuclear antigen [Source:HGNC Symbol;Acc:HGNC:8729]	Yes	Yes	218.03	194.37	217.94	191.97	-0.17	4.82686e-05	0.000283742	NA	NA
ENSG00000168300	PCMTD1	protein-L-isoaspartate (D-aspartate) O-methyltransferase domain containing 1 [Source:HGNC Symbol;Acc:HGNC:30483]	Yes	Yes	5.83	13.36	6	13.72	1.21	6.36611e-32	3.42353e-30	NA	NA
ENSG00000078674	PCM1	pericentriolar material 1 [Source:HGNC Symbol;Acc:HGNC:8727]	Yes	Yes	27.97	42.67	28.66	42.11	0.56	1.68847e-11	2.43771e-10	NA	NA
ENSG00000166803	PCLAF	PCNA clamp associated factor [Source:HGNC Symbol;Acc:HGNC:28961]	Yes	Yes	294.13	248.64	294.56	246.69	-0.24	1.26639e-05	8.28983e-05	NA	NA
ENSG00000100889	PCK2	phosphoenolpyruvate carboxykinase 2, mitochondrial [Source:HGNC Symbol;Acc:HGNC:8725]	Yes	Yes	46.33	38.47	46.75	38.15	-0.28	5.2548e-07	4.36521e-06	NA	NA
ENSG00000156374	PCGF6	polycomb group ring finger 6 [Source:HGNC Symbol;Acc:HGNC:21156]	Yes	Yes	12.51	7.93	12.55	7.91	-0.66	1.30281e-16	3.02539e-15	NA	NA
ENSG00000180628	PCGF5	polycomb group ring finger 5 [Source:HGNC Symbol;Acc:HGNC:28264]	Yes	Yes	16.76	14.05	16.86	14.03	-0.25	5.77296e-05	0.000333343	NA	NA
ENSG00000179715	PCED1B	PC-esterase domain containing 1B [Source:HGNC Symbol;Acc:HGNC:28255]	Yes	Yes	14.94	6.86	15.22	7.02	-1.1	5.52123e-27	2.3506e-25	NA	NA
ENSG00000132635	PCED1A	PC-esterase domain containing 1A [Source:HGNC Symbol;Acc:HGNC:16212]	Yes	Yes	14.56	25.31	14.94	25.48	0.78	7.84605e-22	2.60904e-20	NA	NA
ENSG00000240184	PCDHGC3	protocadherin gamma subfamily C, 3 [Source:HGNC Symbol;Acc:HGNC:8716]	Yes	Yes	26.82	22.2	26.85	21.95	-0.28	7.39018e-08	6.95661e-07	NA	NA
ENSG00000276547	PCDHGB5	protocadherin gamma subfamily B, 5 [Source:HGNC Symbol;Acc:HGNC:8712]	Yes	Yes	8.69	11.81	8.63	11.54	0.43	3.3902e-05	0.000205026	NA	NA
ENSG00000254221	PCDHGB1	protocadherin gamma subfamily B, 1 [Source:HGNC Symbol;Acc:HGNC:8708]	Yes	Yes	1.71	3.77	1.84	3.7	1.02	4.00568e-12	6.16316e-11	NA	NA
ENSG00000113205	PCDHB3	protocadherin beta 3 [Source:HGNC Symbol;Acc:HGNC:8688]	Yes	Yes	3.47	4.51	3.37	4.68	0.49	3.58059e-06	2.59305e-05	NA	NA
ENSG00000112852	PCDHB2	protocadherin beta 2 [Source:HGNC Symbol;Acc:HGNC:8687]	Yes	Yes	5.9	12.41	5.55	12.29	1.16	2.73034e-27	1.1803e-25	NA	NA
ENSG00000272674	PCDHB16	protocadherin beta 16 [Source:HGNC Symbol;Acc:HGNC:14546]	Yes	Yes	4.48	6.87	4.22	6.94	0.73	1.31836e-13	2.34828e-12	NA	NA
ENSG00000120327	PCDHB14	protocadherin beta 14 [Source:HGNC Symbol;Acc:HGNC:8685]	Yes	Yes	1.53	3.06	1.55	3.13	1.03	8.25328e-14	1.49617e-12	NA	NA
ENSG00000187372	PCDHB13	protocadherin beta 13 [Source:HGNC Symbol;Acc:HGNC:8684]	Yes	Yes	1.06	2.06	1.03	2.04	1	3.31686e-15	6.78622e-14	NA	NA
ENSG00000081842	PCDHA6	protocadherin alpha 6 [Source:HGNC Symbol;Acc:HGNC:8672]	Yes	Yes	4.36	7.16	4.37	7.18	0.73	3.18634e-19	8.79923e-18	NA	NA
ENSG00000138650	PCDH10	protocadherin 10 [Source:HGNC Symbol;Acc:HGNC:13404]	Yes	Yes	7.7	15.29	7.77	15.18	0.98	4.44116e-47	3.9774e-45	NA	NA
ENSG00000156453	PCDH1	protocadherin 1 [Source:HGNC Symbol;Acc:HGNC:8655]	Yes	Yes	5.43	6.85	5.35	6.88	0.38	1.25367e-06	9.83982e-06	NA	NA
ENSG00000114054	PCCB	propionyl-CoA carboxylase subunit beta [Source:HGNC Symbol;Acc:HGNC:8654]	Yes	Yes	89.21	101.56	89.27	101.06	0.19	7.22895e-05	0.000410456	NA	NA
ENSG00000197111	PCBP2	poly(rC) binding protein 2 [Source:HGNC Symbol;Acc:HGNC:8648]	Yes	Yes	1045.23	1217.92	1042.87	1211.98	0.23	2.03759e-14	3.91066e-13	NA	NA
ENSG00000163346	PBXIP1	PBX homeobox interacting protein 1 [Source:HGNC Symbol;Acc:HGNC:21199]	Yes	Yes	17.48	26.38	17.43	25.89	0.58	5.06773e-26	2.0864e-24	NA	NA
ENSG00000204304	PBX2	PBX homeobox 2 [Source:HGNC Symbol;Acc:HGNC:8633]	Yes	Yes	39.47	50.63	39	50.06	0.37	2.5591e-13	4.4319e-12	NA	NA
ENSG00000168078	PBK	PDZ binding kinase [Source:HGNC Symbol;Acc:HGNC:18282]	Yes	Yes	43.35	56.41	42.94	57.92	0.44	2.34634e-12	3.67805e-11	NA	NA
ENSG00000177425	PAWR	pro-apoptotic WT1 regulator [Source:HGNC Symbol;Acc:HGNC:8614]	Yes	Yes	134.34	87.09	133.83	84.34	-0.66	7.29346e-15	1.45088e-13	NA	NA
ENSG00000138496	PARP9	poly(ADP-ribose) polymerase family member 9 [Source:HGNC Symbol;Acc:HGNC:24118]	Yes	Yes	12.03	7.26	11.74	7.46	-0.64	1.69695e-11	2.44838e-10	NA	NA
ENSG00000137817	PARP6	poly(ADP-ribose) polymerase family member 6 [Source:HGNC Symbol;Acc:HGNC:26921]	Yes	Yes	41.18	46.44	41.15	46.4	0.18	2.50933e-05	0.000154965	NA	NA
ENSG00000129484	PARP2	poly(ADP-ribose) polymerase 2 [Source:HGNC Symbol;Acc:HGNC:272]	Yes	Yes	36.79	29.42	36.26	29.41	-0.29	5.64622e-07	4.67827e-06	NA	NA
ENSG00000138617	PARP16	poly(ADP-ribose) polymerase family member 16 [Source:HGNC Symbol;Acc:HGNC:26040]	Yes	Yes	8.54	10.67	8.46	10.55	0.33	3.35531e-05	0.000203135	NA	NA
ENSG00000059378	PARP12	poly(ADP-ribose) polymerase family member 12 [Source:HGNC Symbol;Acc:HGNC:21919]	Yes	Yes	14.3	9.07	15.14	8.87	-0.76	2.33257e-17	5.71174e-16	NA	NA
ENSG00000143799	PARP1	poly(ADP-ribose) polymerase 1 [Source:HGNC Symbol;Acc:HGNC:270]	Yes	Yes	80.79	65.67	80.83	65.24	-0.3	2.38897e-16	5.45748e-15	NA	NA
ENSG00000178184	PARD6G	par-6 family cell polarity regulator gamma [Source:HGNC Symbol;Acc:HGNC:16076]	Yes	Yes	7.21	8.93	7.02	8.92	0.36	8.86543e-05	0.000494016	NA	NA
ENSG00000148498	PARD3	par-3 family cell polarity regulator [Source:HGNC Symbol;Acc:HGNC:16051]	Yes	Yes	29.88	25.67	29.68	25.58	-0.2	9.34228e-05	0.000519172	NA	NA
ENSG00000182749	PAQR7	progestin and adipoQ receptor family member 7 [Source:HGNC Symbol;Acc:HGNC:23146]	Yes	Yes	2.7	5.81	2.76	5.86	1.1	2.73087e-22	9.2173e-21	NA	NA
ENSG00000198682	PAPSS2	3'-phosphoadenosine 5'-phosphosulfate synthase 2 [Source:HGNC Symbol;Acc:HGNC:8604]	Yes	Yes	9.52	7.81	10.06	7.36	-0.44	7.85994e-07	6.37617e-06	NA	NA
ENSG00000138801	PAPSS1	3'-phosphoadenosine 5'-phosphosulfate synthase 1 [Source:HGNC Symbol;Acc:HGNC:8603]	Yes	Yes	52.16	72.15	52.57	71.39	0.45	1.25615e-18	3.34166e-17	NA	NA
ENSG00000148832	PAOX	polyamine oxidase [Source:HGNC Symbol;Acc:HGNC:20837]	Yes	Yes	2.2	3.19	2.12	3.35	0.67	8.13937e-05	0.000457412	NA	NA
ENSG00000135473	PAN2	poly(A) specific ribonuclease subunit PAN2 [Source:HGNC Symbol;Acc:HGNC:20074]	Yes	Yes	22.12	29.49	22.26	29.18	0.4	1.01321e-05	6.75441e-05	NA	NA
ENSG00000145730	PAM	peptidylglycine alpha-amidating monooxygenase [Source:HGNC Symbol;Acc:HGNC:8596]	Yes	Yes	40.19	31.33	39	32	-0.28	9.31386e-06	6.25534e-05	NA	NA
ENSG00000187867	PALM3	paralemmin 3 [Source:HGNC Symbol;Acc:HGNC:33274]	Yes	Yes	6.84	16.46	6.87	16.37	1.26	9.74357e-70	1.63452e-67	NA	NA
ENSG00000129116	PALLD	palladin, cytoskeletal associated protein [Source:HGNC Symbol;Acc:HGNC:17068]	Yes	Yes	42.51	21.22	42.34	21.49	-0.97	4.45905e-26	1.84256e-24	NA	NA
ENSG00000130669	PAK4	p21 (RAC1) activated kinase 4 [Source:HGNC Symbol;Acc:HGNC:16059]	Yes	Yes	80.98	92.33	80.8	92.53	0.21	1.85096e-06	1.41235e-05	NA	NA
ENSG00000180370	PAK2	p21 (RAC1) activated kinase 2 [Source:HGNC Symbol;Acc:HGNC:8591]	Yes	Yes	100.68	84.45	103.4	85.06	-0.27	9.73022e-07	7.78106e-06	NA	NA
ENSG00000111845	PAK1IP1	PAK1 interacting protein 1 [Source:HGNC Symbol;Acc:HGNC:20882]	Yes	Yes	37.61	29.02	37.2	29.29	-0.33	4.62605e-07	3.87441e-06	NA	NA
ENSG00000149269	PAK1	p21 (RAC1) activated kinase 1 [Source:HGNC Symbol;Acc:HGNC:8590]	Yes	Yes	6.54	10.49	6.42	11.09	0.8	1.18761e-11	1.74144e-10	NA	NA
ENSG00000124374	PAIP2B	poly(A) binding protein interacting protein 2B [Source:HGNC Symbol;Acc:HGNC:29200]	Yes	Yes	2.94	3.8	2.96	3.77	0.36	5.18951e-05	0.000302921	NA	NA
ENSG00000158006	PAFAH2	platelet activating factor acetylhydrolase 2 [Source:HGNC Symbol;Acc:HGNC:8579]	Yes	Yes	5.04	7.08	5.05	7.13	0.51	3.77437e-09	4.2169e-08	NA	NA
ENSG00000117115	PADI2	peptidyl arginine deiminase 2 [Source:HGNC Symbol;Acc:HGNC:18341]	Yes	Yes	3.45	1.64	3.4	1.61	-1.08	8.56119e-21	2.68032e-19	NA	NA
ENSG00000165912	PACSIN3	protein kinase C and casein kinase substrate in neurons 3 [Source:HGNC Symbol;Acc:HGNC:8572]	Yes	Yes	38.57	24.03	39.46	24.26	-0.69	1.91533e-25	7.62031e-24	NA	NA
ENSG00000175115	PACS1	phosphofurin acidic cluster sorting protein 1 [Source:HGNC Symbol;Acc:HGNC:30032]	Yes	Yes	38.87	48.69	39.61	49.26	0.33	5.51392e-11	7.57426e-10	NA	NA
ENSG00000100836	PABPN1	poly(A) binding protein nuclear 1 [Source:HGNC Symbol;Acc:HGNC:8565]	Yes	Yes	167.9	129.95	169.14	131.94	-0.35	7.06284e-12	1.06269e-10	NA	NA
ENSG00000175575	PAAF1	proteasomal ATPase associated factor 1 [Source:HGNC Symbol;Acc:HGNC:25687]	Yes	Yes	42.45	49.5	40.84	49.15	0.28	0.000140861	0.000748738	NA	NA
ENSG00000170515	PA2G4	proliferation-associated 2G4 [Source:HGNC Symbol;Acc:HGNC:8550]	Yes	Yes	382.17	330.67	384.85	332.81	-0.2	8.42221e-06	5.70249e-05	NA	NA
ENSG00000185624	P4HB	prolyl 4-hydroxylase subunit beta [Source:HGNC Symbol;Acc:HGNC:8548]	Yes	Yes	699.69	828.91	695.89	830.9	0.27	8.63224e-11	1.15709e-09	NA	NA
ENSG00000171631	P2RY6	pyrimidinergic receptor P2Y6 [Source:HGNC Symbol;Acc:HGNC:8543]	Yes	Yes	18.36	12.03	17.76	12.07	-0.55	2.32955e-14	4.44911e-13	NA	NA
ENSG00000175591	P2RY2	purinergic receptor P2Y2 [Source:HGNC Symbol;Acc:HGNC:8541]	Yes	Yes	13.61	9.42	13.73	8.95	-0.61	1.38766e-18	3.66979e-17	NA	NA
ENSG00000164830	OXR1	oxidation resistance 1 [Source:HGNC Symbol;Acc:HGNC:15822]	Yes	Yes	25.59	36.43	25.37	36.27	0.53	1.81209e-18	4.74202e-17	NA	NA
ENSG00000204237	OXLD1	oxidoreductase like domain containing 1 [Source:HGNC Symbol;Acc:HGNC:27901]	Yes	Yes	62.18	90.59	62.26	90.77	0.55	7.35192e-13	1.21544e-11	NA	NA
ENSG00000155463	OXA1L	OXA1L mitochondrial inner membrane protein [Source:HGNC Symbol;Acc:HGNC:8526]	Yes	Yes	92.58	75.96	90.8	75.03	-0.26	4.87076e-05	0.000286024	NA	NA
ENSG00000172818	OVOL1	ovo like transcriptional repressor 1 [Source:HGNC Symbol;Acc:HGNC:8525]	Yes	Yes	11.81	20.25	11.83	20.05	0.77	9.09399e-50	9.00545e-48	NA	NA
ENSG00000253738	OTUD6B-AS1	OTUD6B antisense RNA 1 (head to head) [Source:HGNC Symbol;Acc:HGNC:50466]	Yes	Yes	13.89	21.25	13.77	20.89	0.61	4.41576e-16	9.88664e-15	NA	NA
ENSG00000068308	OTUD5	OTU deubiquitinase 5 [Source:HGNC Symbol;Acc:HGNC:25402]	Yes	Yes	31.42	37.4	31.86	37.32	0.24	1.294e-05	8.45575e-05	NA	NA
ENSG00000169914	OTUD3	OTU deubiquitinase 3 [Source:HGNC Symbol;Acc:HGNC:29038]	Yes	Yes	4.43	2.94	4.28	3.06	-0.47	7.02261e-06	4.83199e-05	NA	NA
ENSG00000165312	OTUD1	OTU deubiquitinase 1 [Source:HGNC Symbol;Acc:HGNC:27346]	Yes	Yes	4.69	6.22	4.7	6.24	0.42	2.67417e-05	0.000164242	NA	NA
ENSG00000134996	OSTF1	osteoclast stimulating factor 1 [Source:HGNC Symbol;Acc:HGNC:8510]	Yes	Yes	70.69	58.79	70.63	59.73	-0.23	1.79169e-05	0.000113548	NA	NA
ENSG00000140961	OSGIN1	oxidative stress induced growth inhibitor 1 [Source:HGNC Symbol;Acc:HGNC:30093]	Yes	Yes	32.55	17.58	33.19	17.56	-0.91	2.53846e-34	1.45939e-32	NA	NA
ENSG00000223891	OSER1-DT	OSER1 divergent transcript [Source:HGNC Symbol;Acc:HGNC:48585]	Yes	Yes	4.27	6.7	4.24	6.85	0.7	8.29744e-08	7.75865e-07	NA	NA
ENSG00000110048	OSBP	oxysterol binding protein [Source:HGNC Symbol;Acc:HGNC:8503]	Yes	Yes	16.44	18.77	16.36	18.87	0.22	3.12055e-06	2.28268e-05	NA	NA
ENSG00000091651	ORC6	origin recognition complex subunit 6 [Source:HGNC Symbol;Acc:HGNC:17151]	Yes	Yes	45.53	37.72	45.41	37.2	-0.28	2.67644e-06	1.98364e-05	NA	NA
ENSG00000175938	ORAI3	ORAI calcium release-activated calcium modulator 3 [Source:HGNC Symbol;Acc:HGNC:28185]	Yes	Yes	6.45	8.97	6.55	9.08	0.48	1.36461e-06	1.06499e-05	NA	NA
ENSG00000160991	ORAI2	ORAI calcium release-activated calcium modulator 2 [Source:HGNC Symbol;Acc:HGNC:21667]	Yes	Yes	29.69	17.59	30.27	16.61	-0.86	2.1477e-07	1.88881e-06	NA	NA
ENSG00000184669	OR7E14P	olfactory receptor family 7 subfamily E member 14 pseudogene [Source:HGNC Symbol;Acc:HGNC:8385]	Yes	Yes	5.83	2.93	5.49	2.93	-0.9	2.63385e-08	2.61743e-07	NA	NA
ENSG00000123240	OPTN	optineurin [Source:HGNC Symbol;Acc:HGNC:17142]	Yes	Yes	16.63	12.31	17.32	11.95	-0.53	7.84486e-08	7.36611e-07	NA	NA
ENSG00000130558	OLFM1	olfactomedin 1 [Source:HGNC Symbol;Acc:HGNC:17187]	Yes	Yes	77.3	55.43	75.9	56.78	-0.41	1.35298e-13	2.40805e-12	NA	NA
ENSG00000119900	OGFRL1	opioid growth factor receptor like 1 [Source:HGNC Symbol;Acc:HGNC:21378]	Yes	Yes	2.34	3.02	2.36	3.09	0.39	3.63714e-06	2.62891e-05	NA	NA
ENSG00000181396	OGFOD3	2-oxoglutarate and iron dependent oxygenase domain containing 3 [Source:HGNC Symbol;Acc:HGNC:26174]	Yes	Yes	36.67	43.78	36.19	43.62	0.28	5.13627e-05	0.000300125	NA	NA
ENSG00000136811	ODF2	outer dense fiber of sperm tails 2 [Source:HGNC Symbol;Acc:HGNC:8114]	Yes	Yes	55.96	48.33	55.38	48.31	-0.19	6.68339e-05	0.000382183	NA	NA
ENSG00000115758	ODC1	ornithine decarboxylase 1 [Source:HGNC Symbol;Acc:HGNC:8109]	Yes	Yes	112.01	88.02	112.55	89.56	-0.32	5.95986e-11	8.16402e-10	-0.81	0.000155
ENSG00000122126	OCRL	OCRL inositol polyphosphate-5-phosphatase [Source:HGNC Symbol;Acc:HGNC:8108]	Yes	Yes	15.29	17.4	15.25	17.86	0.24	1.09318e-05	7.24055e-05	NA	NA
ENSG00000197822	OCLN	occludin [Source:HGNC Symbol;Acc:HGNC:8104]	Yes	Yes	30.84	38.79	31.49	38.71	0.31	1.83528e-05	0.000116114	NA	NA
ENSG00000109180	OCIAD1	OCIA domain containing 1 [Source:HGNC Symbol;Acc:HGNC:16074]	Yes	Yes	98.76	120.91	99.89	120.8	0.28	1.90532e-06	1.45038e-05	NA	NA
ENSG00000124006	OBSL1	obscurin like cytoskeletal adaptor 1 [Source:HGNC Symbol;Acc:HGNC:29092]	Yes	Yes	95.14	82.24	95.24	82.55	-0.2	0.000107159	0.000586376	NA	NA
ENSG00000180304	OAZ2	ornithine decarboxylase antizyme 2 [Source:HGNC Symbol;Acc:HGNC:8096]	Yes	Yes	58.65	80.33	59.25	79.75	0.44	1.65331e-20	5.04956e-19	NA	NA
ENSG00000065154	OAT	ornithine aminotransferase [Source:HGNC Symbol;Acc:HGNC:8091]	Yes	Yes	67.79	46.32	67.44	45.84	-0.55	5.36556e-27	2.28866e-25	NA	NA
ENSG00000111331	OAS3	2'-5'-oligoadenylate synthetase 3 [Source:HGNC Symbol;Acc:HGNC:8088]	Yes	Yes	33.9	20.28	33.49	21.15	-0.65	4.24231e-14	7.92051e-13	NA	NA
ENSG00000089127	OAS1	2'-5'-oligoadenylate synthetase 1 [Source:HGNC Symbol;Acc:HGNC:8086]	Yes	Yes	21.48	12.63	21.49	12.47	-0.77	4.09797e-11	5.68631e-10	NA	NA
ENSG00000101888	NXT2	nuclear transport factor 2 like export factor 2 [Source:HGNC Symbol;Acc:HGNC:18151]	Yes	Yes	11.36	16.58	11.44	16.55	0.54	2.61603e-14	4.96671e-13	NA	NA
ENSG00000167693	NXN	nucleoredoxin [Source:HGNC Symbol;Acc:HGNC:18008]	Yes	Yes	10.31	8.69	10.38	8.27	-0.32	0.000188968	0.000976059	NA	NA
ENSG00000143748	NVL	nuclear VCP like [Source:HGNC Symbol;Acc:HGNC:8070]	Yes	Yes	31.43	17.33	31.62	17.73	-0.82	9.52774e-24	3.45442e-22	NA	NA
ENSG00000176046	NUPR1	nuclear protein 1, transcriptional regulator [Source:HGNC Symbol;Acc:HGNC:29990]	Yes	Yes	5.43	19.82	5.71	19.7	1.8	3.15903e-39	2.21221e-37	NA	NA
ENSG00000213024	NUP62	nucleoporin 62 [Source:HGNC Symbol;Acc:HGNC:8066]	Yes	Yes	51.6	44.58	51.96	44.82	-0.2	2.00945e-05	0.000125964	NA	NA
ENSG00000163002	NUP35	nucleoporin 35 [Source:HGNC Symbol;Acc:HGNC:29797]	Yes	Yes	29.46	24.54	29.66	24.52	-0.26	8.75075e-05	0.000488352	NA	NA
ENSG00000132182	NUP210	nucleoporin 210 [Source:HGNC Symbol;Acc:HGNC:30052]	Yes	Yes	67.79	55.55	68.08	54.95	-0.3	7.45422e-07	6.06016e-06	NA	NA
ENSG00000105245	NUMBL	NUMB like endocytic adaptor protein [Source:HGNC Symbol;Acc:HGNC:8061]	Yes	Yes	15.82	22.59	17.15	22.89	0.43	6.6328e-07	5.4515e-06	NA	NA
ENSG00000137497	NUMA1	nuclear mitotic apparatus protein 1 [Source:HGNC Symbol;Acc:HGNC:8059]	Yes	Yes	93.81	118.96	96.9	117.4	0.29	4.13299e-08	4.02363e-07	NA	NA
ENSG00000143228	NUF2	NUF2 component of NDC80 kinetochore complex [Source:HGNC Symbol;Acc:HGNC:14621]	Yes	Yes	27.72	33.36	27.79	34.42	0.32	8.44042e-07	6.82244e-06	NA	NA
ENSG00000165609	NUDT5	nudix hydrolase 5 [Source:HGNC Symbol;Acc:HGNC:8052]	Yes	Yes	110.51	90.43	108.83	89.92	-0.26	4.27091e-06	3.05362e-05	NA	NA
ENSG00000173598	NUDT4	nudix hydrolase 4 [Source:HGNC Symbol;Acc:HGNC:8051]	Yes	Yes	26.11	20.98	26.11	21.2	-0.29	9.495e-10	1.13834e-08	NA	NA
ENSG00000275074	NUDT18	nudix hydrolase 18 [Source:HGNC Symbol;Acc:HGNC:26194]	Yes	Yes	10.64	23.74	10.28	23.73	1.22	9.60177e-49	9.1846e-47	NA	NA
ENSG00000186364	NUDT17	nudix hydrolase 17 [Source:HGNC Symbol;Acc:HGNC:26618]	Yes	Yes	12.15	17.92	13.13	17.69	0.45	1.36477e-05	8.87949e-05	NA	NA
ENSG00000198585	NUDT16	nudix hydrolase 16 [Source:HGNC Symbol;Acc:HGNC:26442]	Yes	Yes	11.46	8.74	11.56	8.74	-0.39	2.14707e-12	3.39171e-11	NA	NA
ENSG00000015676	NUDCD3	NudC domain containing 3 [Source:HGNC Symbol;Acc:HGNC:22208]	Yes	Yes	57.93	77.9	59.7	77.57	0.39	7.00497e-08	6.61631e-07	NA	NA
ENSG00000069275	NUCKS1	nuclear casein kinase and cyclin dependent kinase substrate 1 [Source:HGNC Symbol;Acc:HGNC:29923]	Yes	Yes	218.87	275.41	217.27	274.8	0.35	1.35715e-20	4.19633e-19	NA	NA
ENSG00000065320	NTN1	netrin 1 [Source:HGNC Symbol;Acc:HGNC:8029]	Yes	Yes	3.89	2.1	3.83	2.2	-0.79	1.35124e-09	1.59362e-08	NA	NA
ENSG00000065057	NTHL1	nth like DNA glycosylase 1 [Source:HGNC Symbol;Acc:HGNC:8028]	Yes	Yes	53.82	40.5	52.99	40.16	-0.39	5.18456e-07	4.31324e-06	NA	NA
ENSG00000157045	NTAN1	N-terminal asparagine amidase [Source:HGNC Symbol;Acc:HGNC:29909]	Yes	Yes	41.71	57.07	42.58	57.02	0.43	3.3917e-10	4.25696e-09	NA	NA
ENSG00000076685	NT5C2	5'-nucleotidase, cytosolic II [Source:HGNC Symbol;Acc:HGNC:8022]	Yes	Yes	26.69	15.22	27.3	15.67	-0.79	1.21092e-14	2.37525e-13	NA	NA
ENSG00000106133	NSUN5P2	NSUN5 pseudogene 2 [Source:HGNC Symbol;Acc:HGNC:16609]	Yes	Yes	11.39	8.88	11.43	9.01	-0.33	0.000129867	0.000698059	NA	NA
ENSG00000223705	NSUN5P1	NSUN5 pseudogene 1 [Source:HGNC Symbol;Acc:HGNC:19146]	Yes	Yes	21.55	16.08	21.4	15.41	-0.46	4.78257e-10	5.92981e-09	NA	NA
ENSG00000165802	NSMF	NMDA receptor synaptonuclear signaling and neuronal migration factor [Source:HGNC Symbol;Acc:HGNC:29843]	Yes	Yes	53.24	32.72	53.45	32.19	-0.72	2.1719e-39	1.52569e-37	NA	NA
ENSG00000107672	NSMCE4A	NSE4 homolog A, SMC5-SMC6 complex component [Source:HGNC Symbol;Acc:HGNC:25935]	Yes	Yes	46.15	36.75	45.97	36.77	-0.31	1.97298e-08	2.00048e-07	NA	NA
ENSG00000156831	NSMCE2	NSE2 (MMS21) homolog, SMC5-SMC6 complex SUMO ligase [Source:HGNC Symbol;Acc:HGNC:26513]	Yes	Yes	156.07	178.92	155.75	181.41	0.23	3.39758e-05	0.000205362	NA	NA
ENSG00000035681	NSMAF	neutral sphingomyelinase activation associated factor [Source:HGNC Symbol;Acc:HGNC:8017]	Yes	Yes	24.71	36.88	24.09	37.24	0.64	4.29648e-29	2.02901e-27	NA	NA
ENSG00000147548	NSD3	nuclear receptor binding SET domain protein 3 [Source:HGNC Symbol;Acc:HGNC:12767]	Yes	Yes	12.4	22.05	12.66	22.41	0.83	3.36151e-45	2.80905e-43	NA	NA
ENSG00000164346	NSA2	NSA2 ribosome biogenesis factor [Source:HGNC Symbol;Acc:HGNC:30728]	Yes	Yes	113.71	94.28	113.65	95.42	-0.24	4.42948e-06	3.15795e-05	NA	NA
ENSG00000225377	NRSN2-AS1	NRSN2 antisense RNA 1 [Source:HGNC Symbol;Acc:HGNC:51222]	Yes	Yes	4	6.59	4.13	7.08	0.79	1.90671e-12	3.03118e-11	NA	NA
ENSG00000099250	NRP1	neuropilin 1 [Source:HGNC Symbol;Acc:HGNC:8004]	Yes	Yes	68.12	26.76	67.04	27.61	-1.27	1.35251e-48	1.27744e-46	NA	NA
ENSG00000134986	NREP	neuronal regeneration related protein [Source:HGNC Symbol;Acc:HGNC:16834]	Yes	Yes	4.61	14.8	4.72	14.72	1.66	3.022e-41	2.26439e-39	NA	NA
ENSG00000119720	NRDE2	NRDE-2, necessary for RNA interference, domain containing [Source:HGNC Symbol;Acc:HGNC:20186]	Yes	Yes	9.18	11.37	9.49	11.47	0.29	5.27483e-05	0.000307502	NA	NA
ENSG00000091129	NRCAM	neuronal cell adhesion molecule [Source:HGNC Symbol;Acc:HGNC:7994]	Yes	Yes	35.01	21.29	35.55	20.86	-0.76	1.8682e-16	4.28523e-15	NA	NA
ENSG00000248008	NRAV	negative regulator of antiviral response [Source:HGNC Symbol;Acc:HGNC:48588]	Yes	Yes	8.72	13.89	8.8	13.08	0.58	7.75957e-09	8.32589e-08	NA	NA
ENSG00000153234	NR4A2	nuclear receptor subfamily 4 group A member 2 [Source:HGNC Symbol;Acc:HGNC:7981]	Yes	Yes	7.48	5.56	7.63	5.7	-0.41	2.81167e-06	2.07702e-05	NA	NA
ENSG00000123358	NR4A1	nuclear receptor subfamily 4 group A member 1 [Source:HGNC Symbol;Acc:HGNC:7980]	Yes	Yes	4.35	2.83	4.42	2.86	-0.61	5.63172e-05	0.000326277	NA	NA
ENSG00000185551	NR2F2	nuclear receptor subfamily 2 group F member 2 [Source:HGNC Symbol;Acc:HGNC:7976]	Yes	Yes	46.23	29.04	46.91	29.02	-0.68	8.85853e-52	9.5736e-50	NA	NA
ENSG00000131408	NR1H2	nuclear receptor subfamily 1 group H member 2 [Source:HGNC Symbol;Acc:HGNC:7965]	Yes	Yes	45.19	55.9	44.97	56	0.33	4.52235e-07	3.79038e-06	NA	NA
ENSG00000124588	NQO2	N-ribosyldihydronicotinamide:quinone reductase 2 [Source:HGNC Symbol;Acc:HGNC:7856]	Yes	Yes	43.04	29.76	44.53	30.53	-0.53	6.0249e-14	1.10198e-12	NA	NA
ENSG00000181019	NQO1	NAD(P)H quinone dehydrogenase 1 [Source:HGNC Symbol;Acc:HGNC:2874]	Yes	Yes	760.05	476.92	759.75	474.04	-0.67	1.5347e-34	8.86854e-33	NA	NA
ENSG00000164129	NPY5R	neuropeptide Y receptor Y5 [Source:HGNC Symbol;Acc:HGNC:7958]	Yes	Yes	12.45	16.86	12.53	16.51	0.41	4.93377e-07	4.11679e-06	NA	NA
ENSG00000164128	NPY1R	neuropeptide Y receptor Y1 [Source:HGNC Symbol;Acc:HGNC:7956]	Yes	Yes	281.19	336.37	282.08	337.55	0.27	1.19941e-06	9.44359e-06	NA	NA
ENSG00000156642	NPTN	neuroplastin [Source:HGNC Symbol;Acc:HGNC:17867]	Yes	Yes	78.07	98.62	78.5	100.31	0.36	1.4851e-08	1.53417e-07	NA	NA
ENSG00000168743	NPNT	nephronectin [Source:HGNC Symbol;Acc:HGNC:27405]	Yes	Yes	75.66	58.09	78.71	58.85	-0.41	3.09499e-15	6.36526e-14	NA	NA
ENSG00000107833	NPM3	nucleophosmin/nucleoplasmin 3 [Source:HGNC Symbol;Acc:HGNC:7931]	Yes	Yes	137.9	111.82	138.63	111.68	-0.3	6.12569e-08	5.82731e-07	NA	NA
ENSG00000182446	NPLOC4	NPL4 homolog, ubiquitin recognition factor [Source:HGNC Symbol;Acc:HGNC:18261]	Yes	Yes	81.9	102.95	83.67	103.89	0.32	5.61333e-10	6.90273e-09	NA	NA
ENSG00000243716	NPIPB5	nuclear pore complex interacting protein family member B5 [Source:HGNC Symbol;Acc:HGNC:37233]	Yes	Yes	77.06	43.29	73.77	45.31	-0.69	7.26698e-05	0.000412407	NA	NA
ENSG00000185864	NPIPB4	nuclear pore complex interacting protein family member B4 [Source:HGNC Symbol;Acc:HGNC:41985]	Yes	Yes	50.62	30.95	53.77	33.44	-0.68	3.73249e-06	2.6935e-05	NA	NA
ENSG00000169246	NPIPB3	nuclear pore complex interacting protein family member B3 [Source:HGNC Symbol;Acc:HGNC:28989]	Yes	Yes	62.01	39.37	64.27	39.83	-0.68	5.71685e-09	6.24437e-08	NA	NA
ENSG00000169203	NPIPB12	nuclear pore complex interacting protein family member B12 [Source:HGNC Symbol;Acc:HGNC:37491]	Yes	Yes	82	52.54	79.06	51.64	-0.6	1.12383e-07	1.03324e-06	NA	NA
ENSG00000233024	NPIPA9	nuclear pore complex interacting protein family, member A9 [Source:HGNC Symbol;Acc:HGNC:41984]	Yes	Yes	32.65	21.07	31.42	21.87	-0.51	2.55357e-07	2.22646e-06	NA	NA
ENSG00000141279	NPEPPS	aminopeptidase puromycin sensitive [Source:HGNC Symbol;Acc:HGNC:7900]	Yes	Yes	93.73	103.7	94.25	108.23	0.21	0.000119694	0.000649749	NA	NA
ENSG00000141458	NPC1	NPC intracellular cholesterol transporter 1 [Source:HGNC Symbol;Acc:HGNC:7897]	Yes	Yes	25.82	18.32	25.58	18.42	-0.46	1.33524e-19	3.78974e-18	NA	NA
ENSG00000074181	NOTCH3	notch receptor 3 [Source:HGNC Symbol;Acc:HGNC:7883]	Yes	Yes	21.82	25.71	21.71	26.21	0.28	8.33621e-05	0.000467306	NA	NA
ENSG00000196943	NOP9	NOP9 nucleolar protein [Source:HGNC Symbol;Acc:HGNC:19826]	Yes	Yes	19.3	12.01	19.2	12.29	-0.63	7.31808e-32	3.91674e-30	NA	NA
ENSG00000055044	NOP58	NOP58 ribonucleoprotein [Source:HGNC Symbol;Acc:HGNC:29926]	Yes	Yes	118.14	100.08	116.75	99.22	-0.22	1.7612e-06	1.34981e-05	NA	NA
ENSG00000101361	NOP56	NOP56 ribonucleoprotein [Source:HGNC Symbol;Acc:HGNC:15911]	Yes	Yes	169.97	133.71	170.14	133.7	-0.34	3.65461e-08	3.57182e-07	NA	NA
ENSG00000111641	NOP2	NOP2 nucleolar protein [Source:HGNC Symbol;Acc:HGNC:7867]	Yes	Yes	54.47	38.48	55.19	38.78	-0.5	1.00874e-10	1.33936e-09	NA	NA
ENSG00000048162	NOP16	NOP16 nucleolar protein [Source:HGNC Symbol;Acc:HGNC:26934]	Yes	Yes	125.86	86.88	124.3	87.89	-0.49	3.00896e-12	4.68409e-11	NA	NA
ENSG00000087269	NOP14	NOP14 nucleolar protein [Source:HGNC Symbol;Acc:HGNC:16821]	Yes	Yes	45.91	39.95	45.82	39.74	-0.19	1.02248e-05	6.81015e-05	NA	NA
ENSG00000185164	NOMO2	NODAL modulator 2 [Source:HGNC Symbol;Acc:HGNC:22652]	Yes	Yes	109.31	83.57	108.36	80.8	-0.41	3.90061e-07	3.3075e-06	NA	NA
ENSG00000103512	NOMO1	NODAL modulator 1 [Source:HGNC Symbol;Acc:HGNC:30060]	Yes	Yes	100.43	84.22	99.9	82.84	-0.26	4.84007e-09	5.33856e-08	NA	NA
ENSG00000166197	NOLC1	nucleolar and coiled-body phosphoprotein 1 [Source:HGNC Symbol;Acc:HGNC:15608]	Yes	Yes	148.48	106.55	149.59	106.07	-0.49	6.25565e-23	2.17343e-21	NA	NA
ENSG00000165271	NOL6	nucleolar protein 6 [Source:HGNC Symbol;Acc:HGNC:19910]	Yes	Yes	24.24	16.62	24.11	16.57	-0.53	5.35509e-16	1.18365e-14	NA	NA
ENSG00000273899	NOL12	nucleolar protein 12 [Source:HGNC Symbol;Acc:HGNC:28585]	Yes	Yes	29.17	21.86	28.86	21.84	-0.39	5.73211e-05	0.000331495	NA	NA
ENSG00000151014	NOCT	nocturnin [Source:HGNC Symbol;Acc:HGNC:14254]	Yes	Yes	6.76	4.14	6.71	4.08	-0.71	2.00438e-09	2.31533e-08	NA	NA
ENSG00000173145	NOC3L	NOC3 like DNA replication regulator [Source:HGNC Symbol;Acc:HGNC:24034]	Yes	Yes	15.37	10.73	15.34	10.83	-0.49	3.36054e-11	4.71252e-10	NA	NA
ENSG00000163864	NMNAT3	nicotinamide nucleotide adenylyltransferase 3 [Source:HGNC Symbol;Acc:HGNC:20989]	Yes	Yes	8.07	10.94	8.16	10.73	0.41	7.65903e-08	7.20365e-07	NA	NA
ENSG00000103202	NME4	NME/NM23 nucleoside diphosphate kinase 4 [Source:HGNC Symbol;Acc:HGNC:7852]	Yes	Yes	186.43	251.87	185.17	250.13	0.45	3.95861e-16	8.89855e-15	NA	NA
ENSG00000169251	NMD3	NMD3 ribosome export adaptor [Source:HGNC Symbol;Acc:HGNC:24250]	Yes	Yes	114.19	97.62	116.51	99.1	-0.22	0.000131162	0.000703671	NA	NA
ENSG00000123213	NLN	neurolysin [Source:HGNC Symbol;Acc:HGNC:16058]	Yes	Yes	49.68	61.3	49.95	60.7	0.29	2.25921e-08	2.2724e-07	NA	NA
ENSG00000145506	NKD2	NKD inhibitor of WNT signaling pathway 2 [Source:HGNC Symbol;Acc:HGNC:17046]	Yes	Yes	3.88	1.02	3.63	1.25	-1.54	1.2008e-08	1.26194e-07	NA	NA
ENSG00000084628	NKAIN1	sodium/potassium transporting ATPase interacting 1 [Source:HGNC Symbol;Acc:HGNC:25743]	Yes	Yes	18.86	13.03	18.86	12.83	-0.54	4.82691e-20	1.40732e-18	NA	NA
ENSG00000136783	NIPSNAP3A	nipsnap homolog 3A [Source:HGNC Symbol;Acc:HGNC:23619]	Yes	Yes	18.33	29.21	18.37	29.01	0.67	7.79222e-18	1.9681e-16	NA	NA
ENSG00000001461	NIPAL3	NIPA like domain containing 3 [Source:HGNC Symbol;Acc:HGNC:25233]	Yes	Yes	5.66	7.46	5.72	7.64	0.43	7.97672e-06	5.4303e-05	NA	NA
ENSG00000104361	NIPAL2	NIPA like domain containing 2 [Source:HGNC Symbol;Acc:HGNC:25854]	Yes	Yes	9.89	30.71	9.74	28.17	1.54	1.97543e-54	2.30081e-52	NA	NA
ENSG00000163293	NIPAL1	NIPA like domain containing 1 [Source:HGNC Symbol;Acc:HGNC:27194]	Yes	Yes	4.29	13.26	4.43	13.99	1.67	3.11328e-52	3.39725e-50	NA	NA
ENSG00000140157	NIPA2	NIPA magnesium transporter 2 [Source:HGNC Symbol;Acc:HGNC:17044]	Yes	Yes	62.55	51.16	62.23	51.02	-0.28	9.48556e-06	6.36141e-05	NA	NA
ENSG00000132603	NIP7	nucleolar pre-rRNA processing protein NIP7 [Source:HGNC Symbol;Acc:HGNC:24328]	Yes	Yes	73.36	61.9	73.24	61.94	-0.23	2.3959e-05	0.000148478	NA	NA
ENSG00000131669	NINJ1	ninjurin 1 [Source:HGNC Symbol;Acc:HGNC:7824]	Yes	Yes	105.07	88.32	104.42	87.6	-0.24	4.57421e-06	3.2498e-05	NA	NA
ENSG00000155438	NIFK	nucleolar protein interacting with the FHA domain of MKI67 [Source:HGNC Symbol;Acc:HGNC:17838]	Yes	Yes	80.02	67.91	80.03	66.93	-0.25	8.37003e-05	0.000469085	NA	NA
ENSG00000196290	NIF3L1	NGG1 interacting factor 3 like 1 [Source:HGNC Symbol;Acc:HGNC:13390]	Yes	Yes	42	48.91	41.84	49.28	0.25	7.87196e-06	5.36386e-05	NA	NA
ENSG00000145029	NICN1	nicolin 1 [Source:HGNC Symbol;Acc:HGNC:18317]	Yes	Yes	1.84	3.36	2.01	3.32	0.73	2.50304e-06	1.86372e-05	NA	NA
ENSG00000196865	NHLRC2	NHL repeat containing 2 [Source:HGNC Symbol;Acc:HGNC:24731]	Yes	Yes	7.25	5.19	7.12	4.96	-0.51	4.815e-10	5.96673e-09	NA	NA
ENSG00000182768	NGRN	neugrin, neurite outgrowth associated [Source:HGNC Symbol;Acc:HGNC:18077]	Yes	Yes	187.85	144.79	186.63	146.52	-0.34	1.83854e-16	4.23014e-15	NA	NA
ENSG00000129460	NGDN	neuroguidin [Source:HGNC Symbol;Acc:HGNC:20271]	Yes	Yes	49.98	37.49	50.45	37.05	-0.43	1.22174e-07	1.11369e-06	NA	NA
ENSG00000066136	NFYC	nuclear transcription factor Y subunit gamma [Source:HGNC Symbol;Acc:HGNC:7806]	Yes	Yes	34.9	43.38	35.38	42.84	0.29	1.78437e-05	0.000113148	NA	NA
ENSG00000170322	NFRKB	nuclear factor related to kappaB binding protein [Source:HGNC Symbol;Acc:HGNC:7802]	Yes	Yes	11.68	9.08	11.63	9.08	-0.35	8.31117e-06	5.6341e-05	NA	NA
ENSG00000144802	NFKBIZ	NFKB inhibitor zeta [Source:HGNC Symbol;Acc:HGNC:29805]	Yes	Yes	3.83	1.84	3.9	1.65	-1.24	1.87084e-11	2.69064e-10	NA	NA
ENSG00000204498	NFKBIL1	NFKB inhibitor like 1 [Source:HGNC Symbol;Acc:HGNC:7800]	Yes	Yes	18.59	24.86	19.11	25.46	0.43	1.82162e-07	1.61787e-06	NA	NA
ENSG00000104825	NFKBIB	NFKB inhibitor beta [Source:HGNC Symbol;Acc:HGNC:7798]	Yes	Yes	25.16	17.51	25.06	17.57	-0.5	2.95521e-16	6.7237e-15	NA	NA
ENSG00000077150	NFKB2	nuclear factor kappa B subunit 2 [Source:HGNC Symbol;Acc:HGNC:7795]	Yes	Yes	21.47	13.73	21.91	13.41	-0.7	7.93607e-16	1.73199e-14	NA	NA
ENSG00000109320	NFKB1	nuclear factor kappa B subunit 1 [Source:HGNC Symbol;Acc:HGNC:7794]	Yes	Yes	22.06	16.93	22.23	17.04	-0.37	1.38306e-13	2.45769e-12	NA	NA
ENSG00000008441	NFIX	nuclear factor I X [Source:HGNC Symbol;Acc:HGNC:7788]	Yes	Yes	3.26	4.41	3.25	4.41	0.45	1.85666e-07	1.6452e-06	NA	NA
ENSG00000147862	NFIB	nuclear factor I B [Source:HGNC Symbol;Acc:HGNC:7785]	Yes	Yes	17.35	20.54	17.31	20.75	0.27	3.6792e-05	0.000220958	NA	NA
ENSG00000050344	NFE2L3	nuclear factor, erythroid 2 like 3 [Source:HGNC Symbol;Acc:HGNC:7783]	Yes	Yes	7.85	4.55	7.46	4.54	-0.71	5.32416e-12	8.08114e-11	NA	NA
ENSG00000176953	NFATC2IP	nuclear factor of activated T cells 2 interacting protein [Source:HGNC Symbol;Acc:HGNC:25906]	Yes	Yes	41.28	34.35	39.91	33.13	-0.26	4.25073e-05	0.000252784	NA	NA
ENSG00000101096	NFATC2	nuclear factor of activated T cells 2 [Source:HGNC Symbol;Acc:HGNC:7776]	Yes	Yes	7.94	13.61	7.72	13.52	0.82	2.04939e-20	6.22544e-19	NA	NA
ENSG00000215041	NEURL4	neuralized E3 ubiquitin protein ligase 4 [Source:HGNC Symbol;Acc:HGNC:34410]	Yes	Yes	20.66	16.44	21.07	15.82	-0.4	2.33594e-06	1.7509e-05	NA	NA
ENSG00000214357	NEURL1B	neuralized E3 ubiquitin protein ligase 1B [Source:HGNC Symbol;Acc:HGNC:35422]	Yes	Yes	10.58	12.91	10.88	13.12	0.28	1.06362e-05	7.05489e-05	NA	NA
ENSG00000204386	NEU1	neuraminidase 1 [Source:HGNC Symbol;Acc:HGNC:7758]	Yes	Yes	76.47	57.47	76.19	58.57	-0.37	2.97062e-10	3.75571e-09	NA	NA
ENSG00000171208	NETO2	neuropilin and tolloid like 2 [Source:HGNC Symbol;Acc:HGNC:14644]	Yes	Yes	43.63	33.51	43.1	32.46	-0.4	1.79386e-09	2.08826e-08	NA	NA
ENSG00000173848	NET1	neuroepithelial cell transforming 1 [Source:HGNC Symbol;Acc:HGNC:14592]	Yes	Yes	56.36	36.8	56.84	36.74	-0.62	3.69917e-47	3.3395e-45	NA	NA
ENSG00000132688	NES	nestin [Source:HGNC Symbol;Acc:HGNC:7756]	Yes	Yes	4.87	2.43	4.8	2.47	-0.95	3.92944e-20	1.15766e-18	NA	NA
ENSG00000067141	NEO1	neogenin 1 [Source:HGNC Symbol;Acc:HGNC:7754]	Yes	Yes	23	33.02	23.76	32.25	0.45	9.88317e-09	1.04893e-07	NA	NA
ENSG00000166881	NEMP1	nuclear envelope integral membrane protein 1 [Source:HGNC Symbol;Acc:HGNC:29001]	Yes	Yes	14.69	21.46	15.23	21.71	0.52	2.17254e-09	2.49421e-08	NA	NA
ENSG00000119408	NEK6	NIMA related kinase 6 [Source:HGNC Symbol;Acc:HGNC:7749]	Yes	Yes	19.11	24.59	19.75	25.32	0.37	7.91057e-07	6.4103e-06	NA	NA
ENSG00000114670	NEK11	NIMA related kinase 11 [Source:HGNC Symbol;Acc:HGNC:18593]	Yes	Yes	2.06	3.8	2.05	3.85	0.93	7.11674e-08	6.71609e-07	NA	NA
ENSG00000154328	NEIL2	nei like DNA glycosylase 2 [Source:HGNC Symbol;Acc:HGNC:18956]	Yes	Yes	11.29	13.36	11.2	13.66	0.3	2.04457e-05	0.000127986	NA	NA
ENSG00000111859	NEDD9	neural precursor cell expressed, developmentally down-regulated 9 [Source:HGNC Symbol;Acc:HGNC:7733]	Yes	Yes	10.16	7.32	10.49	7.28	-0.52	2.27347e-10	2.91198e-09	NA	NA
ENSG00000129559	NEDD8	NEDD8 ubiquitin like modifier [Source:HGNC Symbol;Acc:HGNC:7732]	Yes	Yes	525	393.4	530.69	392.03	-0.42	9.71145e-13	1.57848e-11	NA	NA
ENSG00000049759	NEDD4L	NEDD4 like E3 ubiquitin protein ligase [Source:HGNC Symbol;Acc:HGNC:7728]	Yes	Yes	29.29	35.98	29.64	35.89	0.29	2.36098e-05	0.000146568	NA	NA
ENSG00000143217	NECTIN4	nectin cell adhesion molecule 4 [Source:HGNC Symbol;Acc:HGNC:19688]	Yes	Yes	5.84	9.61	5.83	9.95	0.78	1.50261e-15	3.19859e-14	NA	NA
ENSG00000110400	NECTIN1	nectin cell adhesion molecule 1 [Source:HGNC Symbol;Acc:HGNC:9706]	Yes	Yes	15.64	19.85	15.72	19.92	0.35	1.65571e-05	0.000105525	NA	NA
ENSG00000089818	NECAP1	NECAP endocytosis associated 1 [Source:HGNC Symbol;Acc:HGNC:24539]	Yes	Yes	26.28	19.4	26.48	19.8	-0.41	8.47808e-10	1.02242e-08	NA	NA
ENSG00000125967	NECAB3	N-terminal EF-hand calcium binding protein 3 [Source:HGNC Symbol;Acc:HGNC:15851]	Yes	Yes	30.56	24.84	31.1	24.8	-0.31	5.36567e-06	3.76804e-05	NA	NA
ENSG00000123119	NECAB1	N-terminal EF-hand calcium binding protein 1 [Source:HGNC Symbol;Acc:HGNC:20983]	Yes	Yes	51.71	18.16	51.2	17.57	-1.53	7.02245e-76	1.31548e-73	NA	NA
ENSG00000160194	NDUFV3	NADH:ubiquinone oxidoreductase subunit V3 [Source:HGNC Symbol;Acc:HGNC:7719]	Yes	Yes	36.37	27.75	37.26	27.79	-0.41	1.95682e-13	3.43383e-12	NA	NA
ENSG00000158864	NDUFS2	NADH:ubiquinone oxidoreductase core subunit S2 [Source:HGNC Symbol;Acc:HGNC:7708]	Yes	Yes	91.67	107.06	92.75	106.67	0.21	2.74405e-05	0.000168212	NA	NA
ENSG00000166136	NDUFB8	NADH:ubiquinone oxidoreductase subunit B8 [Source:HGNC Symbol;Acc:HGNC:7703]	Yes	Yes	189.84	139.67	190.87	138.33	-0.45	8.80284e-09	9.39596e-08	NA	NA
ENSG00000101247	NDUFAF5	NADH:ubiquinone oxidoreductase complex assembly factor 5 [Source:HGNC Symbol;Acc:HGNC:15899]	Yes	Yes	16.04	11.52	16.58	11.4	-0.53	8.70242e-06	5.86924e-05	NA	NA
ENSG00000104419	NDRG1	N-myc downstream regulated 1 [Source:HGNC Symbol;Acc:HGNC:7679]	Yes	Yes	6.37	10.66	6.42	11.78	0.89	1.95326e-09	2.26093e-08	NA	NA
ENSG00000188566	NDOR1	NADPH dependent diflavin oxidoreductase 1 [Source:HGNC Symbol;Acc:HGNC:29838]	Yes	Yes	18.62	13.48	18.66	13.48	-0.46	3.38423e-11	4.74278e-10	NA	NA
ENSG00000080986	NDC80	NDC80 kinetochore complex component [Source:HGNC Symbol;Acc:HGNC:16909]	Yes	Yes	31.58	41.77	31.98	42.17	0.41	9.44955e-14	1.70616e-12	NA	NA
ENSG00000162736	NCSTN	nicastrin [Source:HGNC Symbol;Acc:HGNC:17091]	Yes	Yes	32.05	44.48	34.24	44.89	0.4	2.7382e-07	2.37355e-06	NA	NA
ENSG00000107130	NCS1	neuronal calcium sensor 1 [Source:HGNC Symbol;Acc:HGNC:3953]	Yes	Yes	34.09	25.35	33.91	25.35	-0.41	2.57572e-15	5.35117e-14	NA	NA
ENSG00000141027	NCOR1	nuclear receptor corepressor 1 [Source:HGNC Symbol;Acc:HGNC:7672]	Yes	Yes	54.03	39.46	53.74	39.85	-0.42	2.84921e-07	2.46431e-06	NA	NA
ENSG00000111912	NCOA7	nuclear receptor coactivator 7 [Source:HGNC Symbol;Acc:HGNC:21081]	Yes	Yes	7.75	4.31	7.8	4.4	-0.82	1.25612e-09	1.48612e-08	NA	NA
ENSG00000266412	NCOA4	nuclear receptor coactivator 4 [Source:HGNC Symbol;Acc:HGNC:7671]	Yes	Yes	65.45	48.67	65.15	48.87	-0.4	4.71033e-14	8.73626e-13	NA	NA
ENSG00000140396	NCOA2	nuclear receptor coactivator 2 [Source:HGNC Symbol;Acc:HGNC:7669]	Yes	Yes	12.16	15.92	12.26	16.64	0.45	3.733e-05	0.000223771	NA	NA
ENSG00000125912	NCLN	nicalin [Source:HGNC Symbol;Acc:HGNC:26923]	Yes	Yes	35.33	23.47	34.98	23.73	-0.55	7.65102e-22	2.54796e-20	NA	NA
ENSG00000167566	NCKAP5L	NCK associated protein 5 like [Source:HGNC Symbol;Acc:HGNC:29321]	Yes	Yes	7.85	5.81	8	5.94	-0.42	9.45625e-09	1.00552e-07	NA	NA
ENSG00000061676	NCKAP1	NCK associated protein 1 [Source:HGNC Symbol;Acc:HGNC:7666]	Yes	Yes	57.55	64.12	56.87	64.77	0.2	3.11552e-06	2.28049e-05	NA	NA
ENSG00000270170	NCBP2AS2	NCBP2 antisense 2 (head to head) [Source:HGNC Symbol;Acc:HGNC:25121]	Yes	Yes	93.78	73.34	95.49	71.37	-0.41	2.55797e-08	2.54879e-07	NA	NA
ENSG00000114503	NCBP2	nuclear cap binding protein subunit 2 [Source:HGNC Symbol;Acc:HGNC:7659]	Yes	Yes	113.59	81.5	114	81.69	-0.47	1.54002e-25	6.17078e-24	NA	NA
ENSG00000010292	NCAPD2	non-SMC condensin I complex subunit D2 [Source:HGNC Symbol;Acc:HGNC:24305]	Yes	Yes	69.9	86.06	70.72	87.42	0.32	3.4989e-07	2.99284e-06	NA	NA
ENSG00000154654	NCAM2	neural cell adhesion molecule 2 [Source:HGNC Symbol;Acc:HGNC:7657]	Yes	Yes	6.68	20.03	6.59	19.68	1.59	3.49109e-45	2.90653e-43	NA	NA
ENSG00000188554	NBR1	NBR1 autophagy cargo receptor [Source:HGNC Symbol;Acc:HGNC:6746]	Yes	Yes	33.53	48.12	33.47	48.41	0.54	1.03132e-29	5.03978e-28	NA	NA
ENSG00000160796	NBEAL2	neurobeachin like 2 [Source:HGNC Symbol;Acc:HGNC:31928]	Yes	Yes	53.8	33.23	52.03	32.46	-0.67	2.02637e-14	3.89323e-13	NA	NA
ENSG00000204272	NBDY	negative regulator of P-body association [Source:HGNC Symbol;Acc:HGNC:50713]	Yes	Yes	38.68	44.55	38.65	45.45	0.25	0.000152114	0.000802291	NA	NA
ENSG00000185818	NAT8L	N-acetyltransferase 8 like [Source:HGNC Symbol;Acc:HGNC:26742]	Yes	Yes	6.81	4.65	6.81	4.55	-0.57	6.86839e-13	1.14026e-11	NA	NA
ENSG00000147813	NAPRT	nicotinate phosphoribosyltransferase [Source:HGNC Symbol;Acc:HGNC:30450]	Yes	Yes	32.7	25.24	32.86	25.17	-0.37	1.35867e-07	1.23052e-06	NA	NA
ENSG00000134265	NAPG	NSF attachment protein gamma [Source:HGNC Symbol;Acc:HGNC:7642]	Yes	Yes	26.09	20.81	25.51	20.78	-0.28	9.92387e-05	0.000549049	NA	NA
ENSG00000204118	NAP1L6P	nucleosome assembly protein 1 like 6, pseudogene [Source:HGNC Symbol;Acc:HGNC:31706]	Yes	Yes	1.15	2.61	1.16	2.64	1.19	1.28129e-09	1.51351e-08	NA	NA
ENSG00000095380	NANS	N-acetylneuraminate synthase [Source:HGNC Symbol;Acc:HGNC:19237]	Yes	Yes	87.79	72.48	87.64	72.4	-0.26	4.96489e-07	4.13968e-06	NA	NA
ENSG00000188613	NANOS1	nanos C2HC-type zinc finger 1 [Source:HGNC Symbol;Acc:HGNC:23044]	Yes	Yes	9.43	4.73	9.74	4.81	-1	5.10291e-19	1.3904e-17	NA	NA
ENSG00000229644	NAMPTP1	nicotinamide phosphoribosyltransferase pseudogene 1 [Source:HGNC Symbol;Acc:HGNC:17633]	Yes	Yes	7.33	4.95	7.45	5.11	-0.53	5.30642e-08	5.09103e-07	NA	NA
ENSG00000105835	NAMPT	nicotinamide phosphoribosyltransferase [Source:HGNC Symbol;Acc:HGNC:30092]	Yes	Yes	48.75	34.04	49.03	31.79	-0.62	1.69724e-09	1.97885e-08	NA	NA
ENSG00000171169	NAIF1	nuclear apoptosis inducing factor 1 [Source:HGNC Symbol;Acc:HGNC:25446]	Yes	Yes	6.09	9.41	5.97	9.33	0.65	8.31401e-12	1.24428e-10	NA	NA
ENSG00000159593	NAE1	NEDD8 activating enzyme E1 subunit 1 [Source:HGNC Symbol;Acc:HGNC:621]	Yes	Yes	49.74	37.69	49.65	37.71	-0.39	4.39669e-08	4.26557e-07	NA	NA
ENSG00000148411	NACC2	NACC family member 2 [Source:HGNC Symbol;Acc:HGNC:23846]	Yes	Yes	9.98	6.7	9.99	6.7	-0.57	7.56794e-18	1.91576e-16	NA	NA
ENSG00000166886	NAB2	NGFI-A binding protein 2 [Source:HGNC Symbol;Acc:HGNC:7627]	Yes	Yes	55.75	100.75	54.56	101.99	0.91	2.71765e-78	5.45447e-76	NA	NA
ENSG00000138386	NAB1	NGFI-A binding protein 1 [Source:HGNC Symbol;Acc:HGNC:7626]	Yes	Yes	14.83	11.15	14.98	11.18	-0.41	1.13384e-05	7.49413e-05	NA	NA
ENSG00000122390	NAA60	N-alpha-acetyltransferase 60, NatF catalytic subunit [Source:HGNC Symbol;Acc:HGNC:25875]	Yes	Yes	41.27	33.51	41.24	33.69	-0.28	5.59281e-06	3.91409e-05	NA	NA
ENSG00000110583	NAA40	N-alpha-acetyltransferase 40, NatD catalytic subunit [Source:HGNC Symbol;Acc:HGNC:25845]	Yes	Yes	21.22	15.94	21.62	15.89	-0.43	1.1666e-14	2.29231e-13	NA	NA
ENSG00000111300	NAA25	N-alpha-acetyltransferase 25, NatB auxiliary subunit [Source:HGNC Symbol;Acc:HGNC:25783]	Yes	Yes	16.71	14.24	16.9	13.81	-0.28	5.88698e-06	4.10591e-05	NA	NA
ENSG00000288658	NA	novel protein, ortholog of Gm2102 (M. musculus)	Yes	Yes	7.61	3.62	7.54	3.67	-1.03	1.91274e-30	9.55476e-29	NA	NA
ENSG00000284959	NA	novel transcript, antisense to TSHR	Yes	Yes	7.44	10.86	7.48	10.93	0.56	1.31851e-12	2.11706e-11	NA	NA
ENSG00000213121	NA	novel transcript	Yes	Yes	11.84	17.23	12	18.25	0.61	6.07628e-09	6.61301e-08	NA	NA
ENSG00000279417	NA	novel transcript	Yes	Yes	7.87	12.33	7.77	12.27	0.67	1.67187e-08	1.71295e-07	NA	NA
ENSG00000259380	NA	novel transcript	Yes	Yes	9.28	13.16	9.15	13.32	0.55	5.78356e-08	5.51819e-07	NA	NA
ENSG00000260710	NA	novel transcript	Yes	Yes	8.64	1.3	8.5	1.44	-2.54	6.63941e-08	6.28939e-07	NA	NA
ENSG00000286147	NA	novel transcript, antisense to DKK2	Yes	Yes	16.02	22.94	16.43	23.23	0.51	1.56256e-07	1.40107e-06	NA	NA
ENSG00000288656	NA	novel protein	Yes	Yes	1.55	3.51	1.55	3.44	1.16	3.75741e-07	3.19572e-06	NA	NA
ENSG00000286252	NA	TEC	Yes	Yes	10.6	1.62	10.82	1.76	-2.63	3.38271e-06	2.46016e-05	NA	NA
ENSG00000287001	NA	novel transcript	Yes	Yes	3.25	1.21	3.54	1.4	-1.33	3.93999e-06	2.83415e-05	NA	NA
ENSG00000279573	NA	TEC	Yes	Yes	4.14	2.43	4.11	2.58	-0.67	4.33096e-05	0.000256943	NA	NA
ENSG00000287679	NA	novel transcript, antisense to KHDRBS2	Yes	Yes	1.45	2.22	1.38	2.09	0.61	5.8703e-05	0.000338789	NA	NA
ENSG00000282993	NA	TEC	Yes	Yes	184.3	118.4	180.68	119.06	-0.59	7.11634e-05	0.00040488	NA	NA
ENSG00000279912	NA	TEC	Yes	Yes	3.69	5.47	3.61	5.4	0.59	0.000119124	0.000647279	NA	NA
ENSG00000286834	NA	novel transcript	Yes	Yes	46.48	62.96	49.13	63.94	0.39	0.000128354	0.000691247	NA	NA
ENSG00000286358	NA	novel transcript	Yes	Yes	3	4.81	3.1	4.89	0.67	0.000132643	0.000710311	NA	NA
ENSG00000145911	N4BP3	NEDD4 binding protein 3 [Source:HGNC Symbol;Acc:HGNC:29852]	Yes	Yes	38.07	29.45	38.4	29.38	-0.38	5.6367e-21	1.7771e-19	NA	NA
ENSG00000244754	N4BP2L2	NEDD4 binding protein 2 like 2 [Source:HGNC Symbol;Acc:HGNC:26916]	Yes	Yes	32.06	35.83	32.1	35.89	0.17	0.000191158	0.000986122	NA	NA
ENSG00000176182	MYPOP	Myb related transcription factor, partner of profilin [Source:HGNC Symbol;Acc:HGNC:20178]	Yes	Yes	7.29	5.37	7.49	5.23	-0.51	2.24224e-06	1.68686e-05	NA	NA
ENSG00000164976	MYORG	myogenesis regulating glycosidase (putative) [Source:HGNC Symbol;Acc:HGNC:19918]	Yes	Yes	7.4	9.28	7.49	9.3	0.32	1.39988e-05	9.07381e-05	NA	NA
ENSG00000196586	MYO6	myosin VI [Source:HGNC Symbol;Acc:HGNC:7605]	Yes	Yes	29.49	23.84	29.55	23.69	-0.31	7.20828e-07	5.88362e-06	NA	NA
ENSG00000157483	MYO1E	myosin IE [Source:HGNC Symbol;Acc:HGNC:7599]	Yes	Yes	11.21	4.77	12.15	4.64	-1.38	3.02407e-05	0.000184023	NA	NA
ENSG00000176658	MYO1D	myosin ID [Source:HGNC Symbol;Acc:HGNC:7598]	Yes	Yes	18.91	22.41	18.99	22.8	0.27	7.02292e-05	0.000400275	NA	NA
ENSG00000197879	MYO1C	myosin IC [Source:HGNC Symbol;Acc:HGNC:7597]	Yes	Yes	72.67	61.55	72.7	61.68	-0.23	3.31252e-07	2.84315e-06	NA	NA
ENSG00000128641	MYO1B	myosin IB [Source:HGNC Symbol;Acc:HGNC:7596]	Yes	Yes	41.61	29.43	41.37	29.13	-0.5	2.65675e-13	4.5904e-12	NA	NA
ENSG00000278259	MYO19	myosin XIX [Source:HGNC Symbol;Acc:HGNC:26234]	Yes	Yes	37.24	30.86	37.37	31.7	-0.23	1.28605e-05	8.40869e-05	NA	NA
ENSG00000196535	MYO18A	myosin XVIIIA [Source:HGNC Symbol;Acc:HGNC:31104]	Yes	Yes	12.35	6.23	12.35	6.57	-0.9	4.43209e-21	1.41318e-19	NA	NA
ENSG00000145555	MYO10	myosin X [Source:HGNC Symbol;Acc:HGNC:7593]	Yes	Yes	6.87	9.4	6.98	9.87	0.51	1.96685e-05	0.000123603	NA	NA
ENSG00000196465	MYL6B	myosin light chain 6B [Source:HGNC Symbol;Acc:HGNC:29823]	Yes	Yes	63.1	82.67	64.63	82.01	0.35	1.09322e-05	7.24055e-05	NA	NA
ENSG00000101608	MYL12A	myosin light chain 12A [Source:HGNC Symbol;Acc:HGNC:16701]	Yes	Yes	410.97	332.23	416.77	327.87	-0.33	1.51332e-09	1.77362e-08	NA	NA
ENSG00000100345	MYH9	myosin heavy chain 9 [Source:HGNC Symbol;Acc:HGNC:7579]	Yes	Yes	146.06	123.34	146.43	123.45	-0.24	1.51561e-05	9.76203e-05	NA	NA
ENSG00000105357	MYH14	myosin heavy chain 14 [Source:HGNC Symbol;Acc:HGNC:23212]	Yes	Yes	38.34	51.43	38.28	51.7	0.44	2.84297e-23	1.00641e-21	NA	NA
ENSG00000214114	MYCBP	MYC binding protein [Source:HGNC Symbol;Acc:HGNC:7554]	Yes	Yes	43.15	32.35	43.54	32.83	-0.4	6.74862e-05	0.000385422	NA	NA
ENSG00000185697	MYBL1	MYB proto-oncogene like 1 [Source:HGNC Symbol;Acc:HGNC:7547]	Yes	Yes	14.27	34.93	14.5	35.35	1.3	2.21429e-59	2.92794e-57	NA	NA
ENSG00000132382	MYBBP1A	MYB binding protein 1a [Source:HGNC Symbol;Acc:HGNC:7546]	Yes	Yes	58.71	40.82	57.66	42.23	-0.44	3.15964e-13	5.4218e-12	NA	NA
ENSG00000179820	MYADM	myeloid associated differentiation marker [Source:HGNC Symbol;Acc:HGNC:7544]	Yes	Yes	26.06	15.98	25.97	15.38	-0.75	3.2366e-34	1.85129e-32	NA	NA
ENSG00000123933	MXD4	MAX dimerization protein 4 [Source:HGNC Symbol;Acc:HGNC:13906]	Yes	Yes	19.88	24.62	20.24	24.57	0.29	7.88789e-08	7.40342e-07	NA	NA
ENSG00000213347	MXD3	MAX dimerization protein 3 [Source:HGNC Symbol;Acc:HGNC:14008]	Yes	Yes	37.85	46.73	36.7	46.94	0.37	8.19824e-09	8.77564e-08	NA	NA
ENSG00000157601	MX1	MX dynamin like GTPase 1 [Source:HGNC Symbol;Acc:HGNC:7532]	Yes	Yes	15.93	9.46	15.89	9.8	-0.69	1.23486e-07	1.12519e-06	NA	NA
ENSG00000167508	MVD	mevalonate diphosphate decarboxylase [Source:HGNC Symbol;Acc:HGNC:7529]	Yes	Yes	179.71	150.56	177.15	150.28	-0.23	9.55332e-06	6.40087e-05	NA	NA
ENSG00000172732	MUS81	MUS81 structure-specific endonuclease subunit [Source:HGNC Symbol;Acc:HGNC:29814]	Yes	Yes	36.64	30.21	36.86	30.27	-0.27	1.47264e-06	1.14426e-05	NA	NA
ENSG00000169894	MUC3A	mucin 3A, cell surface associated [Source:HGNC Symbol;Acc:HGNC:7513]	Yes	Yes	2.37	1.01	2.63	1.03	-1.33	1.21527e-10	1.60224e-09	NA	NA
ENSG00000242086	MUC20-OT1	MUC20 overlapping transcript [Source:HGNC Symbol;Acc:HGNC:53807]	Yes	Yes	52.13	33.96	50.67	33.41	-0.59	1.6678e-18	4.37462e-17	NA	NA
ENSG00000185499	MUC1	mucin 1, cell surface associated [Source:HGNC Symbol;Acc:HGNC:7508]	Yes	Yes	20.34	4.3	19.63	4	-2.3	7.45306e-40	5.35263e-38	NA	NA
ENSG00000129422	MTUS1	microtubule associated scaffold protein 1 [Source:HGNC Symbol;Acc:HGNC:29789]	Yes	Yes	10.62	14.9	10.7	14.2	0.42	1.48256e-05	9.5738e-05	NA	NA
ENSG00000132613	MTSS2	MTSS I-BAR domain containing 2 [Source:HGNC Symbol;Acc:HGNC:25094]	Yes	Yes	115.15	149.22	116.87	146.94	0.34	1.4044e-08	1.45549e-07	NA	NA
ENSG00000170873	MTSS1	MTSS I-BAR domain containing 1 [Source:HGNC Symbol;Acc:HGNC:20443]	Yes	Yes	10.95	6.49	11.1	6.37	-0.79	8.59953e-09	9.18768e-08	NA	NA
ENSG00000225630	MTND2P28	MT-ND2 pseudogene 28 [Source:HGNC Symbol;Acc:HGNC:42129]	Yes	Yes	65.09	41.04	66.34	41.7	-0.66	4.69792e-12	7.15964e-11	NA	NA
ENSG00000104643	MTMR9	myotubularin related protein 9 [Source:HGNC Symbol;Acc:HGNC:14596]	Yes	Yes	2.67	3.74	2.61	3.8	0.55	5.08139e-05	0.000297305	NA	NA
ENSG00000003987	MTMR7	myotubularin related protein 7 [Source:HGNC Symbol;Acc:HGNC:7454]	Yes	Yes	1.16	3.27	1.17	3.24	1.49	2.19142e-28	9.91165e-27	NA	NA
ENSG00000136371	MTHFS	methenyltetrahydrofolate synthetase [Source:HGNC Symbol;Acc:HGNC:7437]	Yes	Yes	67.86	55.04	68.81	54.97	-0.31	0.000181841	0.000941846	NA	NA
ENSG00000100714	MTHFD1	methylenetetrahydrofolate dehydrogenase, cyclohydrolase and formyltetrahydrofolate synthetase 1 [Source:HGNC Symbol;Acc:HGNC:7432]	Yes	Yes	198.93	175.36	198.51	173.49	-0.18	2.03996e-07	1.80253e-06	NA	NA
ENSG00000117640	MTFR1L	mitochondrial fission regulator 1 like [Source:HGNC Symbol;Acc:HGNC:28836]	Yes	Yes	22.41	27.18	22.35	26.94	0.28	1.2842e-05	8.39908e-05	NA	NA
ENSG00000066855	MTFR1	mitochondrial fission regulator 1 [Source:HGNC Symbol;Acc:HGNC:29510]	Yes	Yes	50.74	60.3	50.74	61.03	0.28	5.24476e-05	0.000305908	NA	NA
ENSG00000156469	MTERF3	mitochondrial transcription termination factor 3 [Source:HGNC Symbol;Acc:HGNC:24258]	Yes	Yes	12.38	15.62	12.63	15.53	0.31	0.000165819	0.000869272	NA	NA
ENSG00000147649	MTDH	metadherin [Source:HGNC Symbol;Acc:HGNC:29608]	Yes	Yes	89.23	110.92	91	110.86	0.3	3.20007e-10	4.02768e-09	NA	NA
ENSG00000168502	MTCL1	microtubule crosslinking factor 1 [Source:HGNC Symbol;Acc:HGNC:29121]	Yes	Yes	3.4	2.45	3.64	2.29	-0.66	0.000152913	0.000806131	NA	NA
ENSG00000137409	MTCH1	mitochondrial carrier 1 [Source:HGNC Symbol;Acc:HGNC:17586]	Yes	Yes	172.75	195.35	172.51	196.33	0.2	1.23487e-05	8.09761e-05	NA	NA
ENSG00000172167	MTBP	MDM2 binding protein [Source:HGNC Symbol;Acc:HGNC:7417]	Yes	Yes	5.21	8.14	5.33	8.1	0.62	1.43306e-10	1.87181e-09	NA	NA
ENSG00000186205	MTARC1	mitochondrial amidoxime reducing component 1 [Source:HGNC Symbol;Acc:HGNC:26189]	Yes	Yes	14.12	9.74	14.62	9.69	-0.58	4.96423e-06	3.50805e-05	NA	NA
ENSG00000057935	MTA3	metastasis associated 1 family member 3 [Source:HGNC Symbol;Acc:HGNC:23784]	Yes	Yes	39.34	47.73	39.94	48.13	0.28	9.2099e-07	7.39919e-06	NA	NA
ENSG00000125148	MT2A	metallothionein 2A [Source:HGNC Symbol;Acc:HGNC:7406]	Yes	Yes	466.21	330.49	465.65	336.38	-0.46	1.27764e-09	1.51079e-08	NA	NA
ENSG00000187193	MT1X	metallothionein 1X [Source:HGNC Symbol;Acc:HGNC:7405]	Yes	Yes	67.41	91.6	67.65	95.49	0.51	5.56667e-09	6.09514e-08	NA	NA
ENSG00000198417	MT1F	metallothionein 1F [Source:HGNC Symbol;Acc:HGNC:7398]	Yes	Yes	24.56	17.13	24.81	16.99	-0.53	7.97123e-05	0.000448749	NA	NA
ENSG00000209082	MT-TL1	mitochondrially encoded tRNA-Leu (UUA/G) 1 [Source:HGNC Symbol;Acc:HGNC:7490]	Yes	Yes	362.27	145	359.03	153.47	-1.21	2.38653e-06	1.78288e-05	NA	NA
ENSG00000210082	MT-RNR2	mitochondrially encoded 16S rRNA [Source:HGNC Symbol;Acc:HGNC:7471]	Yes	Yes	2035.75	1478.72	2067.01	1459.63	-0.49	6.4544e-08	6.12446e-07	NA	NA
ENSG00000211459	MT-RNR1	mitochondrially encoded 12S rRNA [Source:HGNC Symbol;Acc:HGNC:7470]	Yes	Yes	720.59	486.6	723.08	491.61	-0.55	1.9333e-11	2.7716e-10	NA	NA
ENSG00000198695	MT-ND6	mitochondrially encoded NADH:ubiquinone oxidoreductase core subunit 6 [Source:HGNC Symbol;Acc:HGNC:7462]	Yes	Yes	156.78	61.25	141.81	64.02	-1.14	1.04183e-05	6.92882e-05	NA	NA
ENSG00000198786	MT-ND5	mitochondrially encoded NADH:ubiquinone oxidoreductase core subunit 5 [Source:HGNC Symbol;Acc:HGNC:7461]	Yes	Yes	900.98	654.54	881.44	653.84	-0.42	1.0077e-06	8.04405e-06	NA	NA
ENSG00000212907	MT-ND4L	mitochondrially encoded NADH:ubiquinone oxidoreductase core subunit 4L [Source:HGNC Symbol;Acc:HGNC:7460]	Yes	Yes	2828.5	1971.53	2739.77	1964.21	-0.47	7.36556e-07	5.99675e-06	NA	NA
ENSG00000198886	MT-ND4	mitochondrially encoded NADH:ubiquinone oxidoreductase core subunit 4 [Source:HGNC Symbol;Acc:HGNC:7459]	Yes	Yes	2320.31	1645.8	2242.97	1633.13	-0.45	2.36152e-06	1.76654e-05	NA	NA
ENSG00000198840	MT-ND3	mitochondrially encoded NADH:ubiquinone oxidoreductase core subunit 3 [Source:HGNC Symbol;Acc:HGNC:7458]	Yes	Yes	2786.12	1949.26	2753.81	1948.59	-0.49	2.77477e-08	2.7526e-07	NA	NA
ENSG00000198763	MT-ND2	mitochondrially encoded NADH:ubiquinone oxidoreductase core subunit 2 [Source:HGNC Symbol;Acc:HGNC:7456]	Yes	Yes	1116.75	680.85	1092.75	700.36	-0.63	3.54167e-10	4.43775e-09	NA	NA
ENSG00000198888	MT-ND1	mitochondrially encoded NADH:ubiquinone oxidoreductase core subunit 1 [Source:HGNC Symbol;Acc:HGNC:7455]	Yes	Yes	1120.23	592.47	1084.16	606.53	-0.83	2.02973e-17	5.00289e-16	NA	NA
ENSG00000198804	MT-CO1	mitochondrially encoded cytochrome c oxidase I [Source:HGNC Symbol;Acc:HGNC:7419]	Yes	Yes	3632.15	2445.26	3521.2	2476.42	-0.5	1.41005e-08	1.46067e-07	NA	NA
ENSG00000173531	MST1	macrophage stimulating 1 [Source:HGNC Symbol;Acc:HGNC:7380]	Yes	Yes	3.14	4.94	3.1	5.38	0.82	1.63555e-05	0.000104477	NA	NA
ENSG00000148450	MSRB2	methionine sulfoxide reductase B2 [Source:HGNC Symbol;Acc:HGNC:17061]	Yes	Yes	35.1	40.94	34.37	40.73	0.26	0.000167749	0.000878571	NA	NA
ENSG00000175806	MSRA	methionine sulfoxide reductase A [Source:HGNC Symbol;Acc:HGNC:7377]	Yes	Yes	10.02	13.94	10.15	13.91	0.47	9.58513e-06	6.42027e-05	NA	NA
ENSG00000263639	MSMB	microseminoprotein beta [Source:HGNC Symbol;Acc:HGNC:7372]	Yes	Yes	20.22	10.5	18.52	10.81	-0.76	2.54234e-06	1.89048e-05	NA	NA
ENSG00000005302	MSL3	MSL complex subunit 3 [Source:HGNC Symbol;Acc:HGNC:7370]	Yes	Yes	9.54	13.21	9.52	13.33	0.5	8.77291e-12	1.31121e-10	NA	NA
ENSG00000188895	MSL1	MSL complex subunit 1 [Source:HGNC Symbol;Acc:HGNC:27905]	Yes	Yes	33.15	39.35	33.48	39.35	0.24	7.90329e-07	6.40671e-06	NA	NA
ENSG00000153944	MSI2	musashi RNA binding protein 2 [Source:HGNC Symbol;Acc:HGNC:18585]	Yes	Yes	158.21	82.34	159.61	82.58	-0.94	3.50423e-77	6.79066e-75	NA	NA
ENSG00000095002	MSH2	mutS homolog 2 [Source:HGNC Symbol;Acc:HGNC:7325]	Yes	Yes	52.31	67.24	51.39	66.52	0.38	5.35912e-14	9.85018e-13	NA	NA
ENSG00000147586	MRPS28	mitochondrial ribosomal protein S28 [Source:HGNC Symbol;Acc:HGNC:14513]	Yes	Yes	113.35	134.37	114.06	135.34	0.26	0.000119211	0.000647596	NA	NA
ENSG00000182180	MRPS16	mitochondrial ribosomal protein S16 [Source:HGNC Symbol;Acc:HGNC:14048]	Yes	Yes	139.52	119.43	138.76	116.28	-0.24	8.75759e-05	0.000488612	NA	NA
ENSG00000172590	MRPL52	mitochondrial ribosomal protein L52 [Source:HGNC Symbol;Acc:HGNC:16655]	Yes	Yes	130.21	97.91	130.64	96.74	-0.42	4.65806e-08	4.49586e-07	NA	NA
ENSG00000182154	MRPL41	mitochondrial ribosomal protein L41 [Source:HGNC Symbol;Acc:HGNC:14492]	Yes	Yes	464.53	379.61	459.98	375.55	-0.28	5.18144e-06	3.64892e-05	NA	NA
ENSG00000185608	MRPL40	mitochondrial ribosomal protein L40 [Source:HGNC Symbol;Acc:HGNC:14491]	Yes	Yes	37.08	45.55	36.88	45.25	0.31	3.5677e-05	0.000214664	NA	NA
ENSG00000171421	MRPL36	mitochondrial ribosomal protein L36 [Source:HGNC Symbol;Acc:HGNC:14490]	Yes	Yes	122.69	98.4	126.74	99.27	-0.34	1.66793e-05	0.000106244	NA	NA
ENSG00000114686	MRPL3	mitochondrial ribosomal protein L3 [Source:HGNC Symbol;Acc:HGNC:10379]	Yes	Yes	141.3	117.79	139.3	118.28	-0.22	0.000118669	0.000645118	NA	NA
ENSG00000197345	MRPL21	mitochondrial ribosomal protein L21 [Source:HGNC Symbol;Acc:HGNC:14479]	Yes	Yes	160.69	134.2	159.97	131.6	-0.27	7.808e-06	5.32351e-05	NA	NA
ENSG00000166902	MRPL16	mitochondrial ribosomal protein L16 [Source:HGNC Symbol;Acc:HGNC:14476]	Yes	Yes	70.43	51.55	70.35	50.62	-0.46	5.33082e-12	8.0858e-11	NA	NA
ENSG00000159111	MRPL10	mitochondrial ribosomal protein L10 [Source:HGNC Symbol;Acc:HGNC:14055]	Yes	Yes	96.99	117.21	96.14	118.01	0.31	5.53743e-12	8.38786e-11	NA	NA
ENSG00000179832	MROH1	maestro heat like repeat family member 1 [Source:HGNC Symbol;Acc:HGNC:26958]	Yes	Yes	32.03	38.38	32.11	39.68	0.32	3.41276e-09	3.83577e-08	NA	NA
ENSG00000122687	MRM2	mitochondrial rRNA methyltransferase 2 [Source:HGNC Symbol;Acc:HGNC:16352]	Yes	Yes	65.21	53.58	65.7	53.2	-0.29	1.66342e-05	0.000105987	NA	NA
ENSG00000037757	MRI1	methylthioribose-1-phosphate isomerase 1 [Source:HGNC Symbol;Acc:HGNC:28469]	Yes	Yes	20.67	15.6	20.66	15.56	-0.4	1.03723e-06	8.25927e-06	NA	NA
ENSG00000011028	MRC2	mannose receptor C type 2 [Source:HGNC Symbol;Acc:HGNC:16875]	Yes	Yes	3.09	6	3.06	6.11	1.01	1.01791e-20	3.17358e-19	NA	NA
ENSG00000153029	MR1	major histocompatibility complex, class I-related [Source:HGNC Symbol;Acc:HGNC:4975]	Yes	Yes	11.47	14.83	11.32	14.76	0.4	3.46798e-08	3.40422e-07	NA	NA
ENSG00000149573	MPZL2	myelin protein zero like 2 [Source:HGNC Symbol;Acc:HGNC:3496]	Yes	Yes	17.12	13.67	17.38	13.65	-0.34	2.86098e-06	2.11205e-05	NA	NA
ENSG00000254858	MPV17L2	MPV17 mitochondrial inner membrane protein like 2 [Source:HGNC Symbol;Acc:HGNC:28177]	Yes	Yes	23.26	17.51	22.68	17.34	-0.38	9.24317e-07	7.42327e-06	NA	NA
ENSG00000128309	MPST	mercaptopyruvate sulfurtransferase [Source:HGNC Symbol;Acc:HGNC:7223]	Yes	Yes	39.16	49.31	39.46	49.73	0.35	7.18907e-06	4.93143e-05	NA	NA
ENSG00000133030	MPRIP	myosin phosphatase Rho interacting protein [Source:HGNC Symbol;Acc:HGNC:30321]	Yes	Yes	70.7	54.63	71.58	54.68	-0.38	6.16981e-11	8.43107e-10	NA	NA
ENSG00000066382	MPPED2	metallophosphoesterase domain containing 2 [Source:HGNC Symbol;Acc:HGNC:1180]	Yes	Yes	2.55	3.55	2.54	3.87	0.62	7.1435e-05	0.000405998	NA	NA
ENSG00000161647	MPP3	membrane palmitoylated protein 3 [Source:HGNC Symbol;Acc:HGNC:7221]	Yes	Yes	10.42	5.15	10.42	5.11	-1.02	1.00421e-11	1.48903e-10	NA	NA
ENSG00000108852	MPP2	membrane palmitoylated protein 2 [Source:HGNC Symbol;Acc:HGNC:7220]	Yes	Yes	5.03	3.19	5.05	3.13	-0.68	2.62312e-13	4.53927e-12	NA	NA
ENSG00000008382	MPND	MPN domain containing [Source:HGNC Symbol;Acc:HGNC:25934]	Yes	Yes	36.68	28.28	36.83	28.94	-0.34	1.23353e-05	8.09119e-05	NA	NA
ENSG00000143158	MPC2	mitochondrial pyruvate carrier 2 [Source:HGNC Symbol;Acc:HGNC:24515]	Yes	Yes	39.75	32.73	40.16	33.28	-0.26	0.000143994	0.000763765	NA	NA
ENSG00000155363	MOV10	Mov10 RISC complex RNA helicase [Source:HGNC Symbol;Acc:HGNC:7200]	Yes	Yes	30.9	24.19	31.49	24.14	-0.37	3.02305e-07	2.60964e-06	NA	NA
ENSG00000130150	MOSPD2	motile sperm domain containing 2 [Source:HGNC Symbol;Acc:HGNC:28381]	Yes	Yes	4.07	5.79	4.04	5.79	0.53	1.07419e-07	9.91649e-07	NA	NA
ENSG00000123562	MORF4L2	mortality factor 4 like 2 [Source:HGNC Symbol;Acc:HGNC:16849]	Yes	Yes	320.74	410.86	324.47	409.39	0.35	5.30015e-21	1.67806e-19	NA	NA
ENSG00000185787	MORF4L1	mortality factor 4 like 1 [Source:HGNC Symbol;Acc:HGNC:16989]	Yes	Yes	728.86	844.91	727.16	844.08	0.23	4.26575e-08	4.14389e-07	NA	NA
ENSG00000133131	MORC4	MORC family CW-type zinc finger 4 [Source:HGNC Symbol;Acc:HGNC:23485]	Yes	Yes	27.02	34.98	26.51	34.75	0.4	3.35009e-14	6.30181e-13	NA	NA
ENSG00000164077	MON1A	MON1 homolog A, secretory trafficking associated [Source:HGNC Symbol;Acc:HGNC:28207]	Yes	Yes	7.38	5.48	7.5	5.55	-0.42	6.35928e-06	4.40389e-05	NA	NA
ENSG00000080823	MOK	MOK protein kinase [Source:HGNC Symbol;Acc:HGNC:9833]	Yes	Yes	8.82	11.42	8.8	11.59	0.41	4.91013e-05	0.000287959	NA	NA
ENSG00000124615	MOCS1	molybdenum cofactor synthesis 1 [Source:HGNC Symbol;Acc:HGNC:7190]	Yes	Yes	4.63	3.5	4.74	3.5	-0.43	0.000120339	0.000652459	NA	NA
ENSG00000130675	MNX1	motor neuron and pancreas homeobox 1 [Source:HGNC Symbol;Acc:HGNC:4979]	Yes	Yes	14.98	9.57	14.69	9.36	-0.64	4.63978e-07	3.88445e-06	NA	NA
ENSG00000102996	MMP15	matrix metallopeptidase 15 [Source:HGNC Symbol;Acc:HGNC:7161]	Yes	Yes	17.58	14.26	17.54	14.2	-0.29	3.32938e-09	3.74768e-08	NA	NA
ENSG00000009950	MLXIPL	MLX interacting protein like [Source:HGNC Symbol;Acc:HGNC:12744]	Yes	Yes	2.78	6.24	2.77	6.13	1.16	1.76474e-11	2.54292e-10	NA	NA
ENSG00000108788	MLX	MAX dimerization protein MLX [Source:HGNC Symbol;Acc:HGNC:11645]	Yes	Yes	44.49	36.77	44.4	37	-0.25	7.46217e-06	5.09804e-05	NA	NA
ENSG00000115648	MLPH	melanophilin [Source:HGNC Symbol;Acc:HGNC:29643]	Yes	Yes	124.3	72.64	126.6	73.29	-0.78	1.56888e-51	1.67938e-49	NA	NA
ENSG00000168404	MLKL	mixed lineage kinase domain like pseudokinase [Source:HGNC Symbol;Acc:HGNC:26617]	Yes	Yes	9.6	7.06	9.64	7.35	-0.38	5.21323e-05	0.000304227	NA	NA
ENSG00000011143	MKS1	MKS transition zone complex subunit 1 [Source:HGNC Symbol;Acc:HGNC:7121]	Yes	Yes	27.32	37.83	26.44	37.54	0.52	4.99878e-10	6.18764e-09	NA	NA
ENSG00000225526	MKRN2OS	MKRN2 opposite strand [Source:HGNC Symbol;Acc:HGNC:40375]	Yes	Yes	4.04	7.94	4.01	7.65	0.95	7.99056e-10	9.67779e-09	NA	NA
ENSG00000133606	MKRN1	makorin ring finger protein 1 [Source:HGNC Symbol;Acc:HGNC:7112]	Yes	Yes	77.58	102.08	78.99	100.53	0.36	1.24133e-14	2.42854e-13	NA	NA
ENSG00000099875	MKNK2	MAPK interacting serine/threonine kinase 2 [Source:HGNC Symbol;Acc:HGNC:7111]	Yes	Yes	37.68	59.76	37.81	57.74	0.62	1.613e-28	7.38465e-27	NA	NA
ENSG00000128585	MKLN1	muskelin 1 [Source:HGNC Symbol;Acc:HGNC:7109]	Yes	Yes	11.39	12.81	11.02	13.24	0.28	2.50876e-05	0.000154965	NA	NA
ENSG00000141854	MISP3	MISP family member 3 [Source:HGNC Symbol;Acc:HGNC:26963]	Yes	Yes	15.35	24.83	15.36	24.17	0.66	7.70355e-19	2.07636e-17	NA	NA
ENSG00000099812	MISP	mitotic spindle positioning [Source:HGNC Symbol;Acc:HGNC:27000]	Yes	Yes	27.03	18.45	27.72	18.33	-0.59	2.5779e-19	7.17185e-18	NA	NA
ENSG00000215386	MIR99AHG	mir-99a-let-7c cluster host gene [Source:HGNC Symbol;Acc:HGNC:1274]	Yes	Yes	3.65	5.99	3.6	6.42	0.84	4.78045e-07	3.99628e-06	NA	NA
ENSG00000223749	MIR503HG	MIR503 host gene [Source:HGNC Symbol;Acc:HGNC:28258]	Yes	Yes	2.98	10.07	3.31	10.22	1.63	4.43504e-25	1.71593e-23	NA	NA
ENSG00000172965	MIR4435-2HG	MIR4435-2 host gene [Source:HGNC Symbol;Acc:HGNC:35163]	Yes	Yes	193.71	106.03	193.9	106.84	-0.85	4.42537e-29	2.08549e-27	NA	NA
ENSG00000186594	MIR22HG	MIR22 host gene [Source:HGNC Symbol;Acc:HGNC:28219]	Yes	Yes	4.46	1.96	4.39	1.91	-1.19	8.50755e-14	1.53978e-12	NA	NA
ENSG00000247095	MIR210HG	MIR210 host gene [Source:HGNC Symbol;Acc:HGNC:39524]	Yes	Yes	1.02	4.26	1.05	3.99	1.99	5.13997e-11	7.08842e-10	NA	NA
ENSG00000143409	MINDY1	MINDY lysine 48 deubiquitinase 1 [Source:HGNC Symbol;Acc:HGNC:25648]	Yes	Yes	14.76	18.35	14.85	18.4	0.32	1.67231e-07	1.49365e-06	NA	NA
ENSG00000253716	MINCR	MYC-induced long non-coding RNA [Source:HGNC Symbol;Acc:HGNC:51653]	Yes	Yes	17.35	32.8	18	33.65	0.91	1.72985e-15	3.67189e-14	NA	NA
ENSG00000240972	MIF	macrophage migration inhibitory factor [Source:HGNC Symbol;Acc:HGNC:7097]	Yes	Yes	1491.66	1933.78	1477.39	1944.12	0.41	1.01494e-15	2.19585e-14	NA	NA
ENSG00000105556	MIER2	MIER family member 2 [Source:HGNC Symbol;Acc:HGNC:29210]	Yes	Yes	15.79	21.39	15.55	21.17	0.45	3.41101e-09	3.83572e-08	NA	NA
ENSG00000100335	MIEF1	mitochondrial elongation factor 1 [Source:HGNC Symbol;Acc:HGNC:25979]	Yes	Yes	11.05	8.43	10.84	8.37	-0.36	1.89266e-08	1.92425e-07	NA	NA
ENSG00000167470	MIDN	midnolin [Source:HGNC Symbol;Acc:HGNC:16298]	Yes	Yes	44	34.4	43.87	33.65	-0.37	1.98973e-08	2.01655e-07	NA	NA
ENSG00000156030	MIDEAS	mitotic deacetylase associated SANT domain protein [Source:HGNC Symbol;Acc:HGNC:19853]	Yes	Yes	25.64	18.21	25.83	18.41	-0.48	2.5493e-14	4.8523e-13	NA	NA
ENSG00000080561	MID2	midline 2 [Source:HGNC Symbol;Acc:HGNC:7096]	Yes	Yes	7.9	5.53	8.29	5.44	-0.6	2.5012e-09	2.85114e-08	NA	NA
ENSG00000165175	MID1IP1	MID1 interacting protein 1 [Source:HGNC Symbol;Acc:HGNC:20715]	Yes	Yes	36.63	45.83	36.59	45.85	0.34	1.3723e-09	1.61592e-08	NA	NA
ENSG00000204516	MICB	MHC class I polypeptide-related sequence B [Source:HGNC Symbol;Acc:HGNC:7091]	Yes	Yes	15.8	3.93	15.78	3.79	-2.05	1.03738e-129	5.42309e-127	NA	NA
ENSG00000164877	MICALL2	MICAL like 2 [Source:HGNC Symbol;Acc:HGNC:29672]	Yes	Yes	30.37	20.53	30.83	20.67	-0.57	2.58164e-14	4.9097e-13	NA	NA
ENSG00000243156	MICAL3	microtubule associated monooxygenase, calponin and LIM domain containing 3 [Source:HGNC Symbol;Acc:HGNC:24694]	Yes	Yes	12.17	7.3	11.87	7.34	-0.68	5.12488e-07	4.26675e-06	NA	NA
ENSG00000204520	MICA	MHC class I polypeptide-related sequence A [Source:HGNC Symbol;Acc:HGNC:7090]	Yes	Yes	36.65	17.26	36.55	17.36	-1.06	4.09281e-57	5.11123e-55	NA	NA
ENSG00000143198	MGST3	microsomal glutathione S-transferase 3 [Source:HGNC Symbol;Acc:HGNC:7064]	Yes	Yes	54.56	73.3	56.09	74.44	0.42	6.25833e-09	6.79946e-08	NA	NA
ENSG00000111341	MGP	matrix Gla protein [Source:HGNC Symbol;Acc:HGNC:7060]	Yes	Yes	119.63	329.76	118.47	328.86	1.48	3.93994e-201	4.21743e-198	NA	NA
ENSG00000074416	MGLL	monoglyceride lipase [Source:HGNC Symbol;Acc:HGNC:17038]	Yes	Yes	10.91	3.69	12.18	4.01	-1.59	8.01426e-25	3.04827e-23	NA	NA
ENSG00000167889	MGAT5B	alpha-1,6-mannosylglycoprotein 6-beta-N-acetylglucosaminyltransferase B [Source:HGNC Symbol;Acc:HGNC:24140]	Yes	Yes	2.93	1.7	2.97	1.69	-0.8	1.66542e-11	2.40598e-10	NA	NA
ENSG00000071073	MGAT4A	alpha-1,3-mannosyl-glycoprotein 4-beta-N-acetylglucosaminyltransferase A [Source:HGNC Symbol;Acc:HGNC:7047]	Yes	Yes	27.08	16.97	26.11	16.58	-0.64	4.82116e-10	5.97106e-09	NA	NA
ENSG00000151690	MFSD6	major facilitator superfamily domain containing 6 [Source:HGNC Symbol;Acc:HGNC:24711]	Yes	Yes	8.22	15.79	8.39	15.39	0.89	5.89127e-17	1.40435e-15	NA	NA
ENSG00000109736	MFSD10	major facilitator superfamily domain containing 10 [Source:HGNC Symbol;Acc:HGNC:16894]	Yes	Yes	65.31	78.63	65.88	79.39	0.28	3.09159e-06	2.26371e-05	NA	NA
ENSG00000118855	MFSD1	major facilitator superfamily domain containing 1 [Source:HGNC Symbol;Acc:HGNC:25874]	Yes	Yes	44.09	29.42	43.5	29.01	-0.57	1.6469e-18	4.32486e-17	NA	NA
ENSG00000176624	MEX3C	mex-3 RNA binding family member C [Source:HGNC Symbol;Acc:HGNC:28040]	Yes	Yes	17.5	24.45	18.05	24.12	0.43	1.13222e-08	1.19377e-07	NA	NA
ENSG00000183496	MEX3B	mex-3 RNA binding family member B [Source:HGNC Symbol;Acc:HGNC:25297]	Yes	Yes	8.34	10.5	8.31	10.54	0.35	2.78728e-08	2.76379e-07	NA	NA
ENSG00000170439	METTL7B	methyltransferase like 7B [Source:HGNC Symbol;Acc:HGNC:28276]	Yes	Yes	10.7	21.05	10.99	21.05	0.95	3.91788e-27	1.68073e-25	NA	NA
ENSG00000185432	METTL7A	methyltransferase like 7A [Source:HGNC Symbol;Acc:HGNC:24550]	Yes	Yes	5.45	21.91	5.6	22.17	2	7.37586e-79	1.5352e-76	NA	NA
ENSG00000165819	METTL3	methyltransferase like 3 [Source:HGNC Symbol;Acc:HGNC:17563]	Yes	Yes	35.68	28.33	35.34	28.38	-0.31	1.14636e-09	1.35984e-08	NA	NA
ENSG00000181038	METTL23	methyltransferase like 23 [Source:HGNC Symbol;Acc:HGNC:26988]	Yes	Yes	46.84	58.41	47.1	56.85	0.28	3.95699e-06	2.84455e-05	NA	NA
ENSG00000165792	METTL17	methyltransferase like 17 [Source:HGNC Symbol;Acc:HGNC:19280]	Yes	Yes	31.86	22.45	31.86	22.71	-0.48	1.85772e-13	3.26758e-12	NA	NA
ENSG00000037897	METTL1	methyltransferase like 1 [Source:HGNC Symbol;Acc:HGNC:7030]	Yes	Yes	50.84	41.09	50.86	41.37	-0.29	1.79171e-06	1.37133e-05	NA	NA
ENSG00000103260	METRN	meteorin, glial cell differentiation regulator [Source:HGNC Symbol;Acc:HGNC:14151]	Yes	Yes	217.32	159.48	213.65	159.14	-0.41	2.06693e-08	2.08915e-07	NA	NA
ENSG00000105976	MET	MET proto-oncogene, receptor tyrosine kinase [Source:HGNC Symbol;Acc:HGNC:7029]	Yes	Yes	10.31	14.85	9.82	14.51	0.57	2.58272e-06	1.91861e-05	NA	NA
ENSG00000133895	MEN1	menin 1 [Source:HGNC Symbol;Acc:HGNC:7010]	Yes	Yes	33.6	38.79	33.52	38.72	0.22	1.27214e-06	9.97782e-06	NA	NA
ENSG00000163975	MELTF	melanotransferrin [Source:HGNC Symbol;Acc:HGNC:7037]	Yes	Yes	6.92	2.77	6.9	2.73	-1.33	6.62418e-27	2.80424e-25	NA	NA
ENSG00000179277	MEIS3P1	Meis homeobox 3 pseudogene 1 [Source:HGNC Symbol;Acc:HGNC:7002]	Yes	Yes	11.53	7.48	11.51	7.13	-0.68	3.80304e-06	2.74089e-05	NA	NA
ENSG00000105419	MEIS3	Meis homeobox 3 [Source:HGNC Symbol;Acc:HGNC:29537]	Yes	Yes	27.54	21.86	27.77	21.8	-0.34	2.31985e-06	1.73943e-05	NA	NA
ENSG00000106780	MEGF9	multiple EGF like domains 9 [Source:HGNC Symbol;Acc:HGNC:3234]	Yes	Yes	7.3	16.93	7.17	17.24	1.28	5.95603e-93	1.76165e-90	NA	NA
ENSG00000105429	MEGF8	multiple EGF like domains 8 [Source:HGNC Symbol;Acc:HGNC:3233]	Yes	Yes	1.72	2.74	1.81	2.79	0.64	1.04138e-07	9.63342e-07	NA	NA
ENSG00000141026	MED9	mediator complex subunit 9 [Source:HGNC Symbol;Acc:HGNC:25487]	Yes	Yes	11.57	7.87	11.67	7.65	-0.6	2.30336e-12	3.62542e-11	NA	NA
ENSG00000155868	MED7	mediator complex subunit 7 [Source:HGNC Symbol;Acc:HGNC:2378]	Yes	Yes	11.77	15.18	11.91	15.02	0.34	0.000127188	0.000685957	NA	NA
ENSG00000164758	MED30	mediator complex subunit 30 [Source:HGNC Symbol;Acc:HGNC:23032]	Yes	Yes	22.07	37.21	21.76	37.45	0.79	1.31486e-21	4.28979e-20	NA	NA
ENSG00000118579	MED28	mediator complex subunit 28 [Source:HGNC Symbol;Acc:HGNC:24628]	Yes	Yes	31	43.41	32.13	43.27	0.44	0.00015406	0.000811794	NA	NA
ENSG00000008838	MED24	mediator complex subunit 24 [Source:HGNC Symbol;Acc:HGNC:22963]	Yes	Yes	24.01	46.68	23.55	45.01	0.95	4.69287e-35	2.78341e-33	NA	NA
ENSG00000148297	MED22	mediator complex subunit 22 [Source:HGNC Symbol;Acc:HGNC:11477]	Yes	Yes	29.45	22.39	30.24	22.17	-0.44	3.612e-09	4.04554e-08	NA	NA
ENSG00000130772	MED18	mediator complex subunit 18 [Source:HGNC Symbol;Acc:HGNC:25944]	Yes	Yes	18.86	22.29	19.06	22.53	0.25	0.000158695	0.000834655	NA	NA
ENSG00000184634	MED12	mediator complex subunit 12 [Source:HGNC Symbol;Acc:HGNC:11957]	Yes	Yes	9.28	12.01	9.55	12	0.34	0.000132238	0.00070843	NA	NA
ENSG00000085276	MECOM	MDS1 and EVI1 complex locus [Source:HGNC Symbol;Acc:HGNC:3498]	Yes	Yes	2.12	1.23	2.1	1.33	-0.66	1.72086e-06	1.32115e-05	NA	NA
ENSG00000140950	MEAK7	MTOR associated protein, eak-7 homolog [Source:HGNC Symbol;Acc:HGNC:29325]	Yes	Yes	19.64	26.76	19.99	26.83	0.44	7.19707e-10	8.76872e-09	NA	NA
ENSG00000163875	MEAF6	MYST/Esa1 associated factor 6 [Source:HGNC Symbol;Acc:HGNC:25674]	Yes	Yes	77.38	93.33	76.48	93.49	0.3	5.51584e-11	7.57426e-10	NA	NA
ENSG00000124733	MEA1	male-enhanced antigen 1 [Source:HGNC Symbol;Acc:HGNC:6986]	Yes	Yes	174.25	204.32	172.11	203.63	0.25	2.98324e-06	2.19222e-05	NA	NA
ENSG00000065833	ME1	malic enzyme 1 [Source:HGNC Symbol;Acc:HGNC:6983]	Yes	Yes	37.71	24.91	37.83	24.33	-0.63	3.97515e-24	1.47212e-22	NA	NA
ENSG00000110492	MDK	midkine [Source:HGNC Symbol;Acc:HGNC:6972]	Yes	Yes	422.14	501.63	422.6	502.67	0.26	4.23443e-07	3.56902e-06	NA	NA
ENSG00000138400	MDH1B	malate dehydrogenase 1B [Source:HGNC Symbol;Acc:HGNC:17836]	Yes	Yes	1.47	3.13	1.42	3.1	1.15	2.00156e-08	2.02763e-07	NA	NA
ENSG00000172366	MCRIP2	MAPK regulated corepressor interacting protein 2 [Source:HGNC Symbol;Acc:HGNC:14142]	Yes	Yes	88.46	59.31	88.71	60.43	-0.54	1.09275e-09	1.30174e-08	NA	NA
ENSG00000225663	MCRIP1	MAPK regulated corepressor interacting protein 1 [Source:HGNC Symbol;Acc:HGNC:28007]	Yes	Yes	53.56	84.85	51.83	84.3	0.71	7.71569e-26	3.14205e-24	NA	NA
ENSG00000147316	MCPH1	microcephalin 1 [Source:HGNC Symbol;Acc:HGNC:6954]	Yes	Yes	5.67	7.35	5.8	7.58	0.4	0.000129956	0.000698204	NA	NA
ENSG00000197771	MCMBP	minichromosome maintenance complex binding protein [Source:HGNC Symbol;Acc:HGNC:25782]	Yes	Yes	59.46	50.6	60.27	51.08	-0.23	2.74297e-06	2.0296e-05	NA	NA
ENSG00000166508	MCM7	minichromosome maintenance complex component 7 [Source:HGNC Symbol;Acc:HGNC:6950]	Yes	Yes	425.78	307.87	424.69	307.84	-0.45	1.33173e-33	7.50273e-32	NA	NA
ENSG00000100297	MCM5	minichromosome maintenance complex component 5 [Source:HGNC Symbol;Acc:HGNC:6948]	Yes	Yes	85.95	70.85	86.28	71.09	-0.27	3.12137e-10	3.93523e-09	NA	NA
ENSG00000104738	MCM4	minichromosome maintenance complex component 4 [Source:HGNC Symbol;Acc:HGNC:6947]	Yes	Yes	161.4	195.4	163.63	196.26	0.27	1.36652e-08	1.42147e-07	NA	NA
ENSG00000215424	MCM3AP-AS1	MCM3AP antisense RNA 1 [Source:HGNC Symbol;Acc:HGNC:16417]	Yes	Yes	11.57	7.08	11.32	7.45	-0.59	1.5981e-10	2.07651e-09	NA	NA
ENSG00000160294	MCM3AP	minichromosome maintenance complex component 3 associated protein [Source:HGNC Symbol;Acc:HGNC:6946]	Yes	Yes	67.21	50.04	67.27	52.59	-0.35	3.68098e-06	2.65889e-05	NA	NA
ENSG00000112118	MCM3	minichromosome maintenance complex component 3 [Source:HGNC Symbol;Acc:HGNC:6945]	Yes	Yes	167.4	138.67	167.7	139.45	-0.26	8.82466e-17	2.0685e-15	NA	NA
ENSG00000065328	MCM10	minichromosome maintenance 10 replication initiation factor [Source:HGNC Symbol;Acc:HGNC:18043]	Yes	Yes	31.87	24.3	31.91	24.6	-0.36	3.36469e-05	0.000203593	NA	NA
ENSG00000126217	MCF2L	MCF.2 cell line derived transforming sequence like [Source:HGNC Symbol;Acc:HGNC:14576]	Yes	Yes	8.97	3.03	8.98	2.97	-1.59	1.09946e-38	7.53498e-37	NA	NA
ENSG00000124370	MCEE	methylmalonyl-CoA epimerase [Source:HGNC Symbol;Acc:HGNC:16732]	Yes	Yes	15.47	28.76	15.06	28.46	0.93	6.27877e-20	1.80949e-18	NA	NA
ENSG00000131844	MCCC2	methylcrotonoyl-CoA carboxylase 2 [Source:HGNC Symbol;Acc:HGNC:6937]	Yes	Yes	124.1	158.42	122.8	157.59	0.37	3.2056e-18	8.30169e-17	NA	NA
ENSG00000258839	MC1R	melanocortin 1 receptor [Source:HGNC Symbol;Acc:HGNC:6929]	Yes	Yes	12.46	15.59	12.5	16.05	0.37	1.35517e-07	1.22785e-06	NA	NA
ENSG00000011258	MBTD1	mbt domain containing 1 [Source:HGNC Symbol;Acc:HGNC:19866]	Yes	Yes	15.6	19.51	15.53	19.67	0.35	2.93441e-06	2.15917e-05	NA	NA
ENSG00000172197	MBOAT1	membrane bound O-acyltransferase domain containing 1 [Source:HGNC Symbol;Acc:HGNC:21579]	Yes	Yes	9.01	4.56	9.06	4.55	-0.98	1.73091e-51	1.84404e-49	NA	NA
ENSG00000214309	MBLAC1	metallo-beta-lactamase domain containing 1 [Source:HGNC Symbol;Acc:HGNC:22180]	Yes	Yes	5.88	3.18	5.74	3.19	-0.84	1.14939e-07	1.05501e-06	NA	NA
ENSG00000180611	MB21D2	Mab-21 domain containing 2 [Source:HGNC Symbol;Acc:HGNC:30438]	Yes	Yes	10.89	4.36	10.72	4.34	-1.29	3.85232e-54	4.46373e-52	NA	NA
ENSG00000103495	MAZ	MYC associated zinc finger protein [Source:HGNC Symbol;Acc:HGNC:6914]	Yes	Yes	488.41	584.5	488.76	578.68	0.25	4.1041e-11	5.6913e-10	NA	NA
ENSG00000129933	MAU2	MAU2 sister chromatid cohesion factor [Source:HGNC Symbol;Acc:HGNC:29140]	Yes	Yes	18.66	22.3	19.02	22.51	0.25	0.000166494	0.000872609	NA	NA
ENSG00000280987	MATR3	matrin 3 [Source:NCBI gene (formerly Entrezgene);Acc:9782]	Yes	Yes	6.75	11.08	7.14	10.72	0.6	8.93171e-05	0.000497216	NA	NA
ENSG00000038274	MAT2B	methionine adenosyltransferase 2B [Source:HGNC Symbol;Acc:HGNC:6905]	Yes	Yes	45.98	52.29	45.98	53.11	0.22	4.83551e-05	0.000284102	NA	NA
ENSG00000168906	MAT2A	methionine adenosyltransferase 2A [Source:HGNC Symbol;Acc:HGNC:6904]	Yes	Yes	138.08	108.21	137.89	106.63	-0.36	2.14352e-21	6.91308e-20	NA	NA
ENSG00000069020	MAST4	microtubule associated serine/threonine kinase family member 4 [Source:HGNC Symbol;Acc:HGNC:19037]	Yes	Yes	16.99	25.87	16.77	25.68	0.63	2.44463e-24	9.14355e-23	NA	NA
ENSG00000140832	MARVELD3	MARVEL domain containing 3 [Source:HGNC Symbol;Acc:HGNC:30525]	Yes	Yes	25.29	19.63	24.78	19.75	-0.31	3.36747e-08	3.30846e-07	NA	NA
ENSG00000155254	MARVELD1	MARVEL domain containing 1 [Source:HGNC Symbol;Acc:HGNC:28674]	Yes	Yes	27.73	18.76	27.29	18.23	-0.57	1.37879e-18	3.65063e-17	NA	NA
ENSG00000247626	MARS2	methionyl-tRNA synthetase 2, mitochondrial [Source:HGNC Symbol;Acc:HGNC:25133]	Yes	Yes	10.3	7.52	10.4	7.3	-0.5	9.07955e-09	9.67754e-08	NA	NA
ENSG00000166986	MARS1	methionyl-tRNA synthetase 1 [Source:HGNC Symbol;Acc:HGNC:6898]	Yes	Yes	102.86	86.3	102.6	85.37	-0.26	1.16929e-05	7.71257e-05	NA	NA
ENSG00000166783	MARF1	meiosis regulator and mRNA stability factor 1 [Source:HGNC Symbol;Acc:HGNC:29562]	Yes	Yes	7.65	9.55	7.29	9.8	0.44	3.68055e-07	3.13985e-06	NA	NA
ENSG00000175130	MARCKSL1	MARCKS like 1 [Source:HGNC Symbol;Acc:HGNC:7142]	Yes	Yes	259.64	224.65	258.12	223.73	-0.19	1.48455e-05	9.58389e-05	NA	NA
ENSG00000139266	MARCHF9	membrane associated ring-CH-type finger 9 [Source:HGNC Symbol;Acc:HGNC:25139]	Yes	Yes	23.64	17.59	23.25	18.2	-0.34	5.35252e-05	0.000311385	NA	NA
ENSG00000165406	MARCHF8	membrane associated ring-CH-type finger 8 [Source:HGNC Symbol;Acc:HGNC:23356]	Yes	Yes	4.18	6.64	4.11	6.61	0.7	3.90725e-15	7.92699e-14	NA	NA
ENSG00000136536	MARCHF7	membrane associated ring-CH-type finger 7 [Source:HGNC Symbol;Acc:HGNC:17393]	Yes	Yes	51.73	63.4	53.25	62.94	0.25	0.000191152	0.000986122	NA	NA
ENSG00000145495	MARCHF6	membrane associated ring-CH-type finger 6 [Source:HGNC Symbol;Acc:HGNC:30550]	Yes	Yes	74.98	118.75	74.73	119.55	0.69	1.84477e-30	9.25636e-29	NA	NA
ENSG00000173838	MARCHF10	membrane associated ring-CH-type finger 10 [Source:HGNC Symbol;Acc:HGNC:26655]	Yes	Yes	2.18	8.63	2.51	9.07	1.86	2.4215e-15	5.04944e-14	NA	NA
ENSG00000186868	MAPT	microtubule associated protein tau [Source:HGNC Symbol;Acc:HGNC:6893]	Yes	Yes	14.28	24.27	14.73	24.81	0.76	3.27452e-20	9.72362e-19	NA	NA
ENSG00000162889	MAPKAPK2	MAPK activated protein kinase 2 [Source:HGNC Symbol;Acc:HGNC:6887]	Yes	Yes	83.96	66.99	83.33	65.91	-0.33	3.19351e-12	4.96108e-11	NA	NA
ENSG00000050748	MAPK9	mitogen-activated protein kinase 9 [Source:HGNC Symbol;Acc:HGNC:6886]	Yes	Yes	80.2	68.15	79.52	65.71	-0.27	1.39846e-05	9.06722e-05	NA	NA
ENSG00000138834	MAPK8IP3	mitogen-activated protein kinase 8 interacting protein 3 [Source:HGNC Symbol;Acc:HGNC:6884]	Yes	Yes	16.64	11.1	16.08	11.81	-0.44	1.70423e-05	0.000108402	NA	NA
ENSG00000121653	MAPK8IP1	mitogen-activated protein kinase 8 interacting protein 1 [Source:HGNC Symbol;Acc:HGNC:6882]	Yes	Yes	7.72	3.89	7.68	3.91	-0.96	1.28277e-23	4.6063e-22	NA	NA
ENSG00000166484	MAPK7	mitogen-activated protein kinase 7 [Source:HGNC Symbol;Acc:HGNC:6880]	Yes	Yes	11.07	7.78	11.52	7.7	-0.58	7.47018e-06	5.09937e-05	NA	NA
ENSG00000156711	MAPK13	mitogen-activated protein kinase 13 [Source:HGNC Symbol;Acc:HGNC:6875]	Yes	Yes	5.97	22.01	6.72	21.93	1.72	2.39324e-11	3.40492e-10	NA	NA
ENSG00000116871	MAP7D1	MAP7 domain containing 1 [Source:HGNC Symbol;Acc:HGNC:25514]	Yes	Yes	31.92	24.7	32.5	24.16	-0.42	3.47272e-07	2.97383e-06	NA	NA
ENSG00000011566	MAP4K3	mitogen-activated protein kinase kinase kinase kinase 3 [Source:HGNC Symbol;Acc:HGNC:6865]	Yes	Yes	14.82	17.19	14.71	17.26	0.24	9.23287e-05	0.000513346	NA	NA
ENSG00000135341	MAP3K7	mitogen-activated protein kinase kinase kinase 7 [Source:HGNC Symbol;Acc:HGNC:6859]	Yes	Yes	13.76	16.03	13.84	15.99	0.22	6.12282e-06	4.25029e-05	NA	NA
ENSG00000198909	MAP3K3	mitogen-activated protein kinase kinase kinase 3 [Source:HGNC Symbol;Acc:HGNC:6855]	Yes	Yes	41.81	32.17	41.8	33.29	-0.32	4.05592e-10	5.05675e-09	NA	NA
ENSG00000091436	MAP3K20	mitogen-activated protein kinase kinase kinase 20 [Source:HGNC Symbol;Acc:HGNC:17797]	Yes	Yes	22.26	18.01	22.53	17.98	-0.31	7.32929e-09	7.8868e-08	NA	NA
ENSG00000006062	MAP3K14	mitogen-activated protein kinase kinase kinase 14 [Source:HGNC Symbol;Acc:HGNC:6853]	Yes	Yes	10.6	5.11	10.28	4.96	-1.04	4.5887e-24	1.68545e-22	NA	NA
ENSG00000139625	MAP3K12	mitogen-activated protein kinase kinase kinase 12 [Source:HGNC Symbol;Acc:HGNC:6851]	Yes	Yes	4.18	6.06	4.34	6.4	0.57	9.38825e-07	7.53171e-06	NA	NA
ENSG00000173327	MAP3K11	mitogen-activated protein kinase kinase kinase 11 [Source:HGNC Symbol;Acc:HGNC:6850]	Yes	Yes	68.24	87.19	67.01	86.16	0.37	2.43518e-10	3.10848e-09	NA	NA
ENSG00000095015	MAP3K1	mitogen-activated protein kinase kinase kinase 1 [Source:HGNC Symbol;Acc:HGNC:6848]	Yes	Yes	11.91	7.89	12.16	7.64	-0.66	2.1018e-13	3.67676e-12	NA	NA
ENSG00000076984	MAP2K7	mitogen-activated protein kinase kinase 7 [Source:HGNC Symbol;Acc:HGNC:6847]	Yes	Yes	14.62	17.37	14.88	17.93	0.28	2.10664e-05	0.000131615	NA	NA
ENSG00000108984	MAP2K6	mitogen-activated protein kinase kinase 6 [Source:HGNC Symbol;Acc:HGNC:6846]	Yes	Yes	1.11	3.62	1.18	3.54	1.6	4.25706e-20	1.24765e-18	NA	NA
ENSG00000137764	MAP2K5	mitogen-activated protein kinase kinase 5 [Source:HGNC Symbol;Acc:HGNC:6845]	Yes	Yes	9.63	13.25	9.95	13.24	0.42	1.72412e-06	1.32275e-05	NA	NA
ENSG00000065559	MAP2K4	mitogen-activated protein kinase kinase 4 [Source:HGNC Symbol;Acc:HGNC:6844]	Yes	Yes	16.11	11.59	16.07	11.68	-0.45	1.12112e-07	1.03116e-06	NA	NA
ENSG00000034152	MAP2K3	mitogen-activated protein kinase kinase 3 [Source:HGNC Symbol;Acc:HGNC:6843]	Yes	Yes	50.52	33.85	51.65	33.43	-0.62	2.28896e-25	9.02694e-24	NA	NA
ENSG00000169032	MAP2K1	mitogen-activated protein kinase kinase 1 [Source:HGNC Symbol;Acc:HGNC:6840]	Yes	Yes	44.19	36.12	43.63	36.72	-0.24	4.83252e-05	0.000284001	-0.82	0.0122
ENSG00000131711	MAP1B	microtubule associated protein 1B [Source:HGNC Symbol;Acc:HGNC:6836]	Yes	Yes	2.21	1.17	2.2	1.13	-0.94	1.48814e-14	2.88876e-13	NA	NA
ENSG00000146826	MAP11	microtubule associated protein 11 [Source:HGNC Symbol;Acc:HGNC:25604]	Yes	Yes	26.4	15.91	25.66	15.9	-0.68	1.04087e-15	2.24978e-14	NA	NA
ENSG00000189221	MAOA	monoamine oxidase A [Source:HGNC Symbol;Acc:HGNC:6833]	Yes	Yes	1.94	6.24	1.91	6.21	1.72	9.53774e-40	6.80631e-38	NA	NA
ENSG00000185090	MANEAL	mannosidase endo-alpha like [Source:HGNC Symbol;Acc:HGNC:26452]	Yes	Yes	52.98	37.23	52.43	37.8	-0.46	6.46224e-17	1.5291e-15	NA	NA
ENSG00000111885	MAN1A1	mannosidase alpha class 1A member 1 [Source:HGNC Symbol;Acc:HGNC:6821]	Yes	Yes	14.75	6.22	14.67	6.12	-1.25	1.09953e-91	3.05141e-89	NA	NA
ENSG00000196782	MAML3	mastermind like transcriptional coactivator 3 [Source:HGNC Symbol;Acc:HGNC:16272]	Yes	Yes	1.66	2.62	1.64	2.59	0.67	1.03082e-09	1.23201e-08	NA	NA
ENSG00000204740	MALRD1	MAM and LDL receptor class A domain containing 1 [Source:HGNC Symbol;Acc:HGNC:24331]	Yes	Yes	27.08	18.62	27.13	18.65	-0.53	2.0919e-12	3.30688e-11	NA	NA
ENSG00000147676	MAL2	mal, T cell differentiation protein 2 [Source:HGNC Symbol;Acc:HGNC:13634]	Yes	Yes	195.31	236.78	194.81	238.97	0.31	4.20904e-13	7.16238e-12	NA	NA
ENSG00000198042	MAK16	MAK16 homolog [Source:HGNC Symbol;Acc:HGNC:13703]	Yes	Yes	15.69	21.23	15.88	20.93	0.41	2.44614e-09	2.79262e-08	NA	NA
ENSG00000102158	MAGT1	magnesium transporter 1 [Source:HGNC Symbol;Acc:HGNC:28880]	Yes	Yes	37.21	44.25	36.98	43.87	0.26	2.98527e-05	0.000181809	NA	NA
ENSG00000081026	MAGI3	membrane associated guanylate kinase, WW and PDZ domain containing 3 [Source:HGNC Symbol;Acc:HGNC:29647]	Yes	Yes	8.36	11.29	8.29	11.25	0.45	5.81102e-10	7.13413e-09	NA	NA
ENSG00000151276	MAGI1	membrane associated guanylate kinase, WW and PDZ domain containing 1 [Source:HGNC Symbol;Acc:HGNC:946]	Yes	Yes	13.82	17.39	13.3	17.42	0.4	9.99063e-05	0.000552199	NA	NA
ENSG00000187601	MAGEH1	MAGE family member H1 [Source:HGNC Symbol;Acc:HGNC:24092]	Yes	Yes	6.53	11.55	6.48	11.82	0.88	1.4215e-13	2.52202e-12	NA	NA
ENSG00000187243	MAGED4B	MAGE family member D4B [Source:HGNC Symbol;Acc:HGNC:22880]	Yes	Yes	3.38	7.61	3.38	7.07	1.08	2.28648e-08	2.29865e-07	NA	NA
ENSG00000102316	MAGED2	MAGE family member D2 [Source:HGNC Symbol;Acc:HGNC:16353]	Yes	Yes	88.05	125.53	88.14	125.44	0.52	8.49331e-29	3.93652e-27	NA	NA
ENSG00000179222	MAGED1	MAGE family member D1 [Source:HGNC Symbol;Acc:HGNC:6813]	Yes	Yes	35.91	51.11	36.53	51.3	0.5	2.53217e-20	7.6097e-19	NA	NA
ENSG00000198517	MAFK	MAF bZIP transcription factor K [Source:HGNC Symbol;Acc:HGNC:6782]	Yes	Yes	26.19	17.92	26.31	18.39	-0.5	2.28153e-13	3.97569e-12	NA	NA
ENSG00000197063	MAFG	MAF bZIP transcription factor G [Source:HGNC Symbol;Acc:HGNC:6781]	Yes	Yes	17.59	14.41	17.45	14.2	-0.29	9.11511e-06	6.13836e-05	NA	NA
ENSG00000179632	MAF1	MAF1 homolog, negative regulator of RNA polymerase III [Source:HGNC Symbol;Acc:HGNC:24966]	Yes	Yes	145.56	209.29	144.18	208.91	0.55	7.48563e-26	3.05389e-24	NA	NA
ENSG00000099284	MACROH2A2	macroH2A.2 histone [Source:HGNC Symbol;Acc:HGNC:14453]	Yes	Yes	21.92	11.82	22.23	13.22	-0.75	2.11885e-13	3.70371e-12	NA	NA
ENSG00000127603	MACF1	microtubule actin crosslinking factor 1 [Source:HGNC Symbol;Acc:HGNC:13664]	Yes	Yes	27.37	22.36	28.19	21.62	-0.37	0.000103905	0.00057149	NA	NA
ENSG00000107816	LZTS2	leucine zipper tumor suppressor 2 [Source:HGNC Symbol;Acc:HGNC:29381]	Yes	Yes	35.78	47.35	36.05	47.68	0.41	2.31088e-20	7.00084e-19	NA	NA
ENSG00000099949	LZTR1	leucine zipper like transcription regulator 1 [Source:HGNC Symbol;Acc:HGNC:6742]	Yes	Yes	6.65	4.22	6.6	4.49	-0.55	8.58163e-06	5.79472e-05	NA	NA
ENSG00000163818	LZTFL1	leucine zipper transcription factor like 1 [Source:HGNC Symbol;Acc:HGNC:6741]	Yes	Yes	8.69	15.14	8.55	15.07	0.83	1.67418e-22	5.71075e-21	NA	NA
ENSG00000162441	LZIC	leucine zipper and CTNNBIP1 domain containing [Source:HGNC Symbol;Acc:HGNC:17497]	Yes	Yes	26.99	33.42	26.56	33.17	0.33	1.24861e-06	9.80692e-06	NA	NA
ENSG00000140280	LYSMD2	LysM domain containing 2 [Source:HGNC Symbol;Acc:HGNC:28571]	Yes	Yes	27.23	19.77	26.87	20.24	-0.4	2.55986e-05	0.000157696	NA	NA
ENSG00000163155	LYSMD1	LysM domain containing 1 [Source:HGNC Symbol;Acc:HGNC:32070]	Yes	Yes	5.52	7.72	5.53	7.67	0.48	1.25496e-06	9.84652e-06	NA	NA
ENSG00000214113	LYRM4	LYR motif containing 4 [Source:HGNC Symbol;Acc:HGNC:21365]	Yes	Yes	27.06	20.84	26.46	20.84	-0.33	5.42388e-06	3.80535e-05	NA	NA
ENSG00000120992	LYPLA1	lysophospholipase 1 [Source:HGNC Symbol;Acc:HGNC:6737]	Yes	Yes	85.2	112.5	84.18	111.35	0.41	2.6357e-11	3.73568e-10	NA	NA
ENSG00000145220	LYAR	Ly1 antibody reactive [Source:HGNC Symbol;Acc:HGNC:26021]	Yes	Yes	48.04	37.66	48.51	36.42	-0.4	5.39931e-07	4.48195e-06	NA	NA
ENSG00000079257	LXN	latexin [Source:HGNC Symbol;Acc:HGNC:13347]	Yes	Yes	146.74	33.53	147.07	33.09	-2.14	2.65329e-143	1.65676e-140	NA	NA
ENSG00000153714	LURAP1L	leucine rich adaptor protein 1 like [Source:HGNC Symbol;Acc:HGNC:31452]	Yes	Yes	13.85	10.65	13.82	10.64	-0.37	1.80162e-05	0.000114145	NA	NA
ENSG00000007392	LUC7L	LUC7 like [Source:HGNC Symbol;Acc:HGNC:6723]	Yes	Yes	76.6	57.73	76.64	57.39	-0.41	1.7076e-13	3.0106e-12	NA	NA
ENSG00000149716	LTO1	LTO1 maturation factor of ABCE1 [Source:HGNC Symbol;Acc:HGNC:17589]	Yes	Yes	23.07	18.19	22.59	18.24	-0.3	1.05339e-05	6.99328e-05	NA	NA
ENSG00000111321	LTBR	lymphotoxin beta receptor [Source:HGNC Symbol;Acc:HGNC:6718]	Yes	Yes	80.81	55.69	78.31	55.83	-0.48	3.34514e-16	7.56492e-15	NA	NA
ENSG00000090006	LTBP4	latent transforming growth factor beta binding protein 4 [Source:HGNC Symbol;Acc:HGNC:6717]	Yes	Yes	23.2	36.63	22.85	35.77	0.66	2.34259e-17	5.73005e-16	NA	NA
ENSG00000168056	LTBP3	latent transforming growth factor beta binding protein 3 [Source:HGNC Symbol;Acc:HGNC:6716]	Yes	Yes	88.21	109.02	84.97	110.05	0.38	1.2456e-09	1.47445e-08	NA	NA
ENSG00000049323	LTBP1	latent transforming growth factor beta binding protein 1 [Source:HGNC Symbol;Acc:HGNC:6714]	Yes	Yes	12.33	15.84	12.37	15.87	0.37	9.78672e-11	1.30252e-09	NA	NA
ENSG00000111144	LTA4H	leukotriene A4 hydrolase [Source:HGNC Symbol;Acc:HGNC:6710]	Yes	Yes	43.42	51.67	44.04	52.66	0.27	8.79132e-08	8.20341e-07	NA	NA
ENSG00000160285	LSS	lanosterol synthase [Source:HGNC Symbol;Acc:HGNC:6708]	Yes	Yes	131.87	91.86	131.88	90.78	-0.53	6.01532e-35	3.54904e-33	NA	NA
ENSG00000149657	LSM14B	LSM family member 14B [Source:HGNC Symbol;Acc:HGNC:15887]	Yes	Yes	100.9	112.57	101.85	111.66	0.14	4.32182e-05	0.000256468	NA	NA
ENSG00000257103	LSM14A	LSM14A mRNA processing body assembly factor [Source:HGNC Symbol;Acc:HGNC:24489]	Yes	Yes	76.64	101.2	76.63	99.32	0.39	2.9994e-09	3.39153e-08	NA	NA
ENSG00000181817	LSM10	LSM10, U7 small nuclear RNA associated [Source:HGNC Symbol;Acc:HGNC:17562]	Yes	Yes	42.78	34.96	44.33	34.76	-0.34	7.62271e-06	5.19875e-05	NA	NA
ENSG00000041802	LSG1	large 60S subunit nuclear export GTPase 1 [Source:HGNC Symbol;Acc:HGNC:25652]	Yes	Yes	48.03	34.51	47.97	34.41	-0.47	5.24812e-21	1.66393e-19	NA	NA
ENSG00000161036	LRWD1	leucine rich repeats and WD repeat domain containing 1 [Source:HGNC Symbol;Acc:HGNC:21769]	Yes	Yes	41.86	27.7	40.92	27.8	-0.55	7.44567e-14	1.35523e-12	NA	NA
ENSG00000133739	LRRCC1	leucine rich repeat and coiled-coil centrosomal protein 1 [Source:HGNC Symbol;Acc:HGNC:29373]	Yes	Yes	8.41	10.59	8.24	10.3	0.33	0.000137465	0.000732893	NA	NA
ENSG00000127399	LRRC61	leucine rich repeat containing 61 [Source:HGNC Symbol;Acc:HGNC:21704]	Yes	Yes	15.94	11.43	16.26	11.25	-0.52	3.66764e-09	4.10378e-08	NA	NA
ENSG00000184709	LRRC26	leucine rich repeat containing 26 [Source:HGNC Symbol;Acc:HGNC:31409]	Yes	Yes	9.8	6.37	10	6.5	-0.61	1.78153e-07	1.58477e-06	NA	NA
ENSG00000163956	LRPAP1	LDL receptor related protein associated protein 1 [Source:HGNC Symbol;Acc:HGNC:6701]	Yes	Yes	201.44	164.03	198.89	163.5	-0.27	1.761e-08	1.79934e-07	NA	NA
ENSG00000157193	LRP8	LDL receptor related protein 8 [Source:HGNC Symbol;Acc:HGNC:6700]	Yes	Yes	30.15	23.83	30.6	22.51	-0.43	1.31369e-10	1.7229e-09	NA	NA
ENSG00000162337	LRP5	LDL receptor related protein 5 [Source:HGNC Symbol;Acc:HGNC:6697]	Yes	Yes	37.71	30.95	37.74	30.65	-0.29	3.72183e-07	3.16905e-06	NA	NA
ENSG00000147650	LRP12	LDL receptor related protein 12 [Source:HGNC Symbol;Acc:HGNC:31708]	Yes	Yes	1.4	7.66	1.43	7.63	2.43	9.72422e-124	4.65087e-121	NA	NA
ENSG00000120256	LRP11	LDL receptor related protein 11 [Source:HGNC Symbol;Acc:HGNC:16936]	Yes	Yes	20.34	24.08	20.16	24.03	0.26	9.14436e-06	6.15437e-05	NA	NA
ENSG00000197324	LRP10	LDL receptor related protein 10 [Source:HGNC Symbol;Acc:HGNC:14553]	Yes	Yes	66.62	50.8	66.51	50.33	-0.39	1.31423e-14	2.56668e-13	NA	NA
ENSG00000171236	LRG1	leucine rich alpha-2-glycoprotein 1 [Source:HGNC Symbol;Acc:HGNC:29480]	Yes	Yes	4.46	9.77	4.44	9.8	1.16	7.81273e-31	3.98237e-29	NA	NA
ENSG00000173621	LRFN4	leucine rich repeat and fibronectin type III domain containing 4 [Source:HGNC Symbol;Acc:HGNC:28456]	Yes	Yes	111.42	155.85	113.14	152.57	0.44	3.21276e-10	4.04138e-09	NA	NA
ENSG00000162981	LRATD1	LRAT domain containing 1 [Source:HGNC Symbol;Acc:HGNC:20743]	Yes	Yes	5.32	8.03	5.34	8.33	0.65	4.12445e-12	6.34156e-11	NA	NA
ENSG00000145012	LPP	LIM domain containing preferred translocation partner in lipoma [Source:HGNC Symbol;Acc:HGNC:6679]	Yes	Yes	7.71	5.77	7.73	5.94	-0.37	1.18613e-05	7.8076e-05	NA	NA
ENSG00000184574	LPAR5	lysophosphatidic acid receptor 5 [Source:HGNC Symbol;Acc:HGNC:13307]	Yes	Yes	1.05	1.75	1	1.81	0.88	8.62564e-07	6.95965e-06	NA	NA
ENSG00000134013	LOXL2	lysyl oxidase like 2 [Source:HGNC Symbol;Acc:HGNC:6666]	Yes	Yes	18.17	5.55	18.29	5.65	-1.69	2.69171e-55	3.25306e-53	NA	NA
ENSG00000170500	LONRF2	LON peptidase N-terminal domain and ring finger 2 [Source:HGNC Symbol;Acc:HGNC:24788]	Yes	Yes	7.89	18	8.08	18.39	1.2	5.74427e-49	5.54186e-47	NA	NA
ENSG00000154359	LONRF1	LON peptidase N-terminal domain and ring finger 1 [Source:HGNC Symbol;Acc:HGNC:26302]	Yes	Yes	8.62	12.59	9.08	12.67	0.49	6.53043e-09	7.07458e-08	NA	NA
ENSG00000136944	LMX1B	LIM homeobox transcription factor 1 beta [Source:HGNC Symbol;Acc:HGNC:6654]	Yes	Yes	11.7	9.18	11.63	9.13	-0.34	1.64927e-08	1.69133e-07	NA	NA
ENSG00000142235	LMTK3	lemur tyrosine kinase 3 [Source:HGNC Symbol;Acc:HGNC:19295]	Yes	Yes	9.39	17.33	9.36	17.19	0.89	3.74021e-26	1.55409e-24	NA	NA
ENSG00000164715	LMTK2	lemur tyrosine kinase 2 [Source:HGNC Symbol;Acc:HGNC:17880]	Yes	Yes	10.3	6.79	9.91	6.88	-0.51	2.14113e-08	2.16219e-07	NA	NA
ENSG00000113368	LMNB1	lamin B1 [Source:HGNC Symbol;Acc:HGNC:6637]	Yes	Yes	200.91	240.09	198.86	241.52	0.29	9.93889e-15	1.96324e-13	NA	NA
ENSG00000160789	LMNA	lamin A/C [Source:HGNC Symbol;Acc:HGNC:6636]	Yes	Yes	183.55	228.74	186.24	232.68	0.33	1.27578e-07	1.16013e-06	NA	NA
ENSG00000100258	LMF2	lipase maturation factor 2 [Source:HGNC Symbol;Acc:HGNC:25096]	Yes	Yes	21.85	16.61	22	17.01	-0.36	1.83308e-08	1.87045e-07	NA	NA
ENSG00000071282	LMCD1	LIM and cysteine rich domains 1 [Source:HGNC Symbol;Acc:HGNC:6633]	Yes	Yes	59.48	29.58	60.25	29.58	-1.01	1.49402e-48	1.39934e-46	NA	NA
ENSG00000168216	LMBRD1	LMBR1 domain containing 1 [Source:HGNC Symbol;Acc:HGNC:23038]	Yes	Yes	14.28	17.56	14.22	18.26	0.37	0.000139989	0.000744986	NA	NA
ENSG00000105983	LMBR1	limb development membrane protein 1 [Source:HGNC Symbol;Acc:HGNC:13243]	Yes	Yes	57.92	72.25	58.14	74.78	0.38	3.40805e-07	2.9218e-06	NA	NA
ENSG00000114988	LMAN2L	lectin, mannose binding 2 like [Source:HGNC Symbol;Acc:HGNC:19263]	Yes	Yes	14.39	17.2	14.52	17.41	0.27	7.46597e-06	5.09804e-05	NA	NA
ENSG00000074695	LMAN1	lectin, mannose binding 1 [Source:HGNC Symbol;Acc:HGNC:6631]	Yes	Yes	26.95	32.59	27.26	32.08	0.25	4.70907e-06	3.33508e-05	NA	NA
ENSG00000139233	LLPH	LLP homolog, long-term synaptic facilitation factor [Source:HGNC Symbol;Acc:HGNC:28229]	Yes	Yes	69.79	58.15	70.23	57.51	-0.28	4.53011e-08	4.38743e-07	NA	NA
ENSG00000073350	LLGL2	LLGL scribble cell polarity complex component 2 [Source:HGNC Symbol;Acc:HGNC:6629]	Yes	Yes	326.18	300.33	328.29	295.89	-0.14	7.44809e-05	0.000421515	NA	NA
ENSG00000131899	LLGL1	LLGL scribble cell polarity complex component 1 [Source:HGNC Symbol;Acc:HGNC:6628]	Yes	Yes	11.42	9.06	11.41	9.07	-0.32	1.10686e-07	1.0193e-06	NA	NA
ENSG00000189067	LITAF	lipopolysaccharide induced TNF factor [Source:HGNC Symbol;Acc:HGNC:16841]	Yes	Yes	97.34	78.9	97.32	78.11	-0.31	4.58773e-09	5.07267e-08	NA	NA
ENSG00000107798	LIPA	lipase A, lysosomal acid type [Source:HGNC Symbol;Acc:HGNC:6617]	Yes	Yes	45.28	34.39	45.66	35.79	-0.34	2.09442e-05	0.000130961	NA	NA
ENSG00000187013	LINC02875	long intergenic non-protein coding RNA 2875 [Source:HGNC Symbol;Acc:HGNC:32699]	Yes	Yes	5.09	10.41	5.17	10.51	1.03	5.43723e-26	2.23443e-24	NA	NA
ENSG00000223764	LINC02593	long intergenic non-protein coding RNA 2593 [Source:HGNC Symbol;Acc:HGNC:53933]	Yes	Yes	4.14	6.75	4	6.94	0.8	2.44021e-10	3.11137e-09	NA	NA
ENSG00000249614	LINC02503	long intergenic non-protein coding RNA 2503 [Source:HGNC Symbol;Acc:HGNC:53492]	Yes	Yes	23	32.07	24.07	31.63	0.41	5.1699e-06	3.64194e-05	NA	NA
ENSG00000248727	LINC01948	long intergenic non-protein coding RNA 1948 [Source:HGNC Symbol;Acc:HGNC:52772]	Yes	Yes	3.44	1.55	3.52	1.55	-1.17	1.21116e-18	3.2258e-17	NA	NA
ENSG00000232164	LINC01873	long intergenic non-protein coding RNA 1873 [Source:HGNC Symbol;Acc:HGNC:52692]	Yes	Yes	8.81	13.59	9.07	14.04	0.64	8.92846e-05	0.000497158	NA	NA
ENSG00000232023	LINC01807	long intergenic non-protein coding RNA 1807 [Source:HGNC Symbol;Acc:HGNC:52610]	Yes	Yes	1.45	4.98	1.18	4.98	2.08	2.23865e-11	3.19712e-10	NA	NA
ENSG00000237423	LINC01522	long intergenic non-protein coding RNA 1522 [Source:HGNC Symbol;Acc:HGNC:51224]	Yes	Yes	10.4	2.95	10.24	2.93	-1.79	7.87003e-69	1.31045e-66	NA	NA
ENSG00000280734	LINC01232	long intergenic non-protein coding RNA 1232 [Source:HGNC Symbol;Acc:HGNC:49755]	Yes	Yes	1.64	3.57	1.77	3.63	1.05	1.15219e-07	1.05628e-06	NA	NA
ENSG00000274020	LINC01138	long intergenic non-protein coding RNA 1138 [Source:HGNC Symbol;Acc:HGNC:49454]	Yes	Yes	2.21	6.05	2.31	6.17	1.45	2.42897e-11	3.45356e-10	NA	NA
[truncated: 1,746 more rows]

## Sheet: B_Enrichment_analysis
DE gene class	Library	Term	Overlap	P.value	Adjusted.P.value	Odds.Ratio	Combined.Score	Genes
Downregulated All	ENCODE_and_ChEA_Consensus_TFs_from_ChIP-X	E2F6 ENCODE	460/3245	7.77428e-25	8.08525e-23	1.85191	102.806	POP7;TFRC;TMEM97;SMC3;GABPB1;TSKU;CAPN15;GCSH;ALKBH2;COMTD1;ZFYVE27;NAMPT;LUC7L;AP1S1;DIP2A;IER5;MNX1;XYLB;IER2;VPS18;HES6;ENDOG;NUP210;DDX11;FAM133B;EML4;RNF126;MTHFD1;NHLRC2;MCM3AP-AS1;ATF4;ANAPC13;ABCB6;SHMT1;CDCA7;NOLC1;ZC3HAV1;NTHL1;AFMID;MCMBP;ST3GAL1;HMOX2;SLC19A2;JAG2;PLK3;TEX30;CHKA;FZD5;ABCA3;FUCA2;PMM2;RMDN3;FZD8;MTHFS;NETO2;PA2G4;CDC6;FAM136A;MRPL21;FAM111B;SLC6A6;ADI1;HNRNPF;PPT1;HNR…
Downregulated All	ENCODE_and_ChEA_Consensus_TFs_from_ChIP-X	MAX ENCODE	324/2073	9.26054e-24	4.81548e-22	2.01698	106.973	IPO13;POP7;TFRC;RFESD;GPATCH4;HSF2BP;TMEM97;NUDT5;SMC3;GABPB1;RCBTB1;PDCD2L;TIAL1;GCSH;ALKBH2;COMTD1;ZFYVE27;FLAD1;NAMPT;LUC7L;XYLB;AGFG2;SLC12A9;VPS18;HES6;METTL1;DDX11;METTL3;SLC35C1;ALG3;IMP4;BCS1L;GTPBP4;EML4;THAP5;MTHFD1;PPA1;PDE12;PSME3;PPP1R3E;GRWD1;CCDC86;VDAC2;TAGLN2;LAP3;TELO2;SLC22A4;ANAPC13;ABCB6;MRPL16;NOLC1;PRDX3;PDCD11;NTHL1;PRDX1;DPH2;RRS1;SURF6;SSR1;LYAR;ST3GAL1;HMOX2;SLC19A1;PLK…
Downregulated All	ENCODE_and_ChEA_Consensus_TFs_from_ChIP-X	MYC ENCODE	239/1515	6.46385e-18	2.2408e-16	1.98615	78.6125	IPO13;POP7;TFRC;RFESD;GPATCH4;HSF2BP;TMEM97;NUDT5;GABPB1;TIAL1;ALKBH2;COMTD1;NAMPT;XYLB;SLC12A9;METTL1;DDX11;METTL3;DNTTIP2;ALG3;IMP4;BCS1L;GTPBP4;MTHFD1;SNHG12;PPA1;PDE12;PSME3;PPP1R3E;GRWD1;CCDC86;VDAC2;TAGLN2;LAP3;TELO2;ATF4;ANAPC13;NOLC1;PDCD11;DPH2;RRS1;SURF6;LYAR;HMOX2;SLC19A1;SLC19A2;PLK3;SNHG1;ZNF142;PNO1;ABCA3;PMM2;PYCR1;PA2G4;MRPL21;CCT6A;RPS26;AIMP2;SLC6A6;ARMC10;HNRNPF;NDUFAF5;HNRNPD;…
Upregulated All	ENCODE_and_ChEA_Consensus_TFs_from_ChIP-X	NFYB ENCODE	491/3715	8.79088e-17	9.14251e-15	1.61041	59.5373	ATF2;TES;PGAP3;IFT172;TESK2;HNRNPR;ELK1;TPGS2;DCAF6;C19ORF54;ZSCAN31;TFG;PSMD5;CREB3L4;CREB3L2;PIP4K2B;PRKACA;STARD4;STARD5;TSPYL1;TRIQK;ACOT7;DNAAF3;GLCE;ZFYVE21;RFX1;SOX12;SND1;MED7;ARMC1;ZC2HC1A;DAAM1;PRKAR1A;DDIT4;ORAI3;TMEM79;RABL3;TXNIP;TARS2;PRR11;ZNF397;PIF1;CDCA2;TTYH3;RETSAT;AASDH;NAIF1;CDCA8;GATA3;PRKCZ;DICER1-AS1;ANAPC11;C12ORF57;BLOC1S6;VPS11;SERPINH1;RDH14;FDFT1;CDK19;FZD2;JUND;JUP;…
Downregulated All	ENCODE_and_ChEA_Consensus_TFs_from_ChIP-X	UBTF ENCODE	243/1631	3.4834e-15	9.05684e-14	1.84878	61.5473	CCNJ;CERK;TSEN54;NUDT4;TIAL1;COMTD1;MPRIP;RASSF3;ZMIZ1;PIEZO1;FAM53B;IER5;HES6;NUP210;DAPK2;FAM133B;ADCY9;PDE12;PPP1R3E;AKAP9;HPRT1;EZR;CBLL1;TRIM11;LLGL2;ANAPC13;LRPAP1;SLC45A3;SAR1A;STXBP1;ENDOD1;ZC3HAV1;MYL12A;GNG10;PRKAR2B;EPB41L2;MYO6;TSPAN5;B4GALNT1;FAM43A;N4BP3;ST3GAL1;STAT5B;EGR1;ICMT;FZD5;CHKA;GADD45A;FZD7;SLC35E3;XRCC3;HNRNPD;SDC1;CYSTM1;ARPC1B;SETD7;ZBTB8OS;PTPRJ;VSIG10;PPP3CA;FAM102B;…
Upregulated All	ENCODE_and_ChEA_Consensus_TFs_from_ChIP-X	ZBTB7A ENCODE	314/2184	3.80377e-15	1.97796e-13	1.7207	57.132	NCKAP1;APP;CCNI;TONSL;HNRNPR;PPP2R2A;MTFR1L;SLC4A2;RBPJ;FNBP1L;CCDC102A;CCAR2;DCAF6;LGALS1;CPNE1;FBXO4;TRIM24;SUPT20H;EPHB4;PRKCI;ZFP1;DNAAF2;ATG10;PTOV1;RFX1;SOX12;ATG14;ZNF16;CD2AP;DYNC1LI1;NEIL2;ORAI3;RABL3;MAML3;TRIB1;KCTD18;CCDC82;CTXN1;VPS28;EXD3;CDCA2;TTYH3;LMAN2L;ZBTB1;CDCA8;NEDD4L;MTDH;ANAPC11;C12ORF57;MBTD1;NLN;CHTF8;CRACR2B;ZNF706;MIER2;TSPAN4;RDH14;TNRC18;AMZ2;VAT1;JUND;JUP;RDX;RASSF7…
Upregulated All	ENCODE_and_ChEA_Consensus_TFs_from_ChIP-X	NFYA ENCODE	310/2250	1.51427e-12	5.24946e-11	1.62631	44.2619	ATF2;ERRFI1;TES;ARL6IP1;ZMYND8;TESK2;HNRNPR;CCDC102A;ELK1;LGALS1;C19ORF54;ZSCAN31;CREB3L4;CHEK2;NIPAL3;CREB3L2;TRIM24;KAT7;PRKACA;FBXO8;PDK2;SOX4;MCCC2;STARD5;TSPYL1;TRIQK;DNAAF3;GLCE;ARRDC3;GOLPH3L;ZFYVE21;RFX1;SND1;THAP1;MED7;ARMC1;BTD;ZC2HC1A;THAP8;PRKAR1A;LACTB2;DDIT4;ZNF714;RABL3;TXNIP;TARS2;WDPCP;KIF20A;PRR11;ZNF397;PIF1;CDCA2;LMAN2L;NAIF1;CDCA8;ZBTB5;DICER1-AS1;C12ORF57;XRRA1;SERPINH1;TSPA…
Downregulated All	ENCODE_and_ChEA_Consensus_TFs_from_ChIP-X	RCOR1 ENCODE	122/702	2.38823e-12	4.96752e-11	2.16348	57.8956	ANKRD13B;MIDN;CHPF;CIB1;TMEM97;MSI2;SAT1;GBA2;TSEN54;RCBTB1;ALKBH2;ALKBH5;MPRIP;ZMIZ1;SLC16A6;LUC7L;IER3;SH3GLB2;CPT1A;TPM4;ARRDC1;DDX11;PRKCD;METTL3;ARID5A;FOXP4;MAPK8IP3;KCTD5;EML3;EML4;RAB35;TBC1D24;VOPP1;GINM1;EZR;SQSTM1;PLBD2;STX1A;SHMT1;ARL2;MYL12A;TMEM243;SLC9A3R1;PRPSAP2;GSE1;N4BP3;SPECC1;AKIRIN1;FZD5;GADD45A;ABCA3;INSR;SS18L2;EAF1;OSGIN1;HMGA1;RMDN3;ABCA7;SYNJ2;L1CAM;ABTB2;RPS26;AIMP2;CO…
Downregulated All	ENCODE_and_ChEA_Consensus_TFs_from_ChIP-X	ZBTB7A ENCODE	291/2184	6.77667e-12	1.17462e-10	1.62353	41.7532	POP7;CCNJ;HDAC10;PLEKHB2;HDAC11;SMC3;GABPB1;TSKU;ACTB;TSEN54;ICAM1;ELK3;ELK4;LACTB;COMTD1;PSMD6;ALKBH4;BAIAP2L1;CAPNS1;RASSF3;ZMIZ1;FTH1;PIEZO1;MIR22HG;LUC7L;AP1S1;DIP2A;IER2;IER3;HES6;TANGO6;NUP210;WSB2;AP1B1;HPCAL1;AFAP1;EML3;RNF126;SCO1;SOAT1;MAP1B;PARD3;GPR160;VOPP1;PSME2;GINM1;NHLRC2;EZR;OBSL1;MCM3AP-AS1;CBLL1;ATF4;EPHA2;SLC22A4;TMEM63A;CRABP2;PPP1R35;PDGFB;PPL;HELZ2;ZNHIT1;INPP5A;INPP5F;EPB…
Downregulated All	ENCODE_and_ChEA_Consensus_TFs_from_ChIP-X	SIN3A ENCODE	166/1131	4.19689e-10	6.23537e-09	1.77627	38.3524	TFRC;GOLT1B;GPATCH4;NUDT5;SMC3;BZW1;TSEN54;IPO4;ACTG1;EDC3;HERC1;FLAD1;KIAA0895;MPC2;SLC39A6;MIR22HG;AGFG2;SLC12A9;IER3;VPS18;METTL1;USP3;PUS1;ALG3;IMP4;BCS1L;THOC5;KCTD5;CDC25A;PDE12;PSME3;DDIT3;SHPK;GRWD1;SRSF2;CCDC86;SRSF7;KMT2E;ANAPC13;DDX5;ABCB6;NOP2;NOLC1;THADA;RPF2;NOP9;NDOR1;RNASEH1;ORC6;HNRNPDL;PDCD11;PRDX1;DPH2;NEU1;S100A13;RRS1;SURF6;UTP20;LLPH;CLSPN;LYAR;SOCS4;COX10;HSPA9;SNHG1;NOP14;…
Downregulated All	ENCODE_and_ChEA_Consensus_TFs_from_ChIP-X	ESR1 CHEA	40/154	8.83808e-10	1.14895e-08	3.53501	73.6936	RET;SLC24A3;SEMA3C;ITPR1;FHL2;HOXC13;NT5C2;LITAF;ACTB;THSD4;CASP7;C1QTNF6;SLC16A6;SH3BP5;CYP1B1;GSE1;SLC39A8;MAN1A1;HES1;TNS3;ST3GAL1;LMCD1;CTSD;CA12;SVIL;DSCAM;GDF15;PAWR;CGN;PTP4A2;RAB31;CXCL12;RABEP1;MLPH;TFF1;GALM;KIFC3;FKBP4;SLC29A1;GPRC5C
Upregulated All	ENCODE_and_ChEA_Consensus_TFs_from_ChIP-X	FOXM1 ENCODE	30/95	1.69513e-09	4.40733e-08	4.45651	90.0016	PIF1;CDCA2;ARL6IP1;HP1BP3;HMGB2;NUCKS1;APOLD1;LMNB1;HSP90B1;CCNB2;CCNB1;RAD21;NUF2;BRD8;KPNA2;FAM83D;CDKN2C;UBE2C;RNF26;PLK1;CKAP2;UBALD2;CCNA2;ASPM;KCTD9;TPX2;KIF20A;RCCD1;PRR11;MXD3
Upregulated All	ENCODE_and_ChEA_Consensus_TFs_from_ChIP-X	RFX5 ENCODE	97/559	3.14221e-09	6.5358e-08	2.05643	40.2615	OTUD5;ZFAND6;UBP1;RBPJ;CELSR3;C19ORF54;ZSCAN31;SESN3;OSBP;HMGN3;SOX4;GTF2I;TSPYL1;ARRDC3;GOLPH3L;UBALD2;SOX12;MR1;PDIA4;ARMC1;KCTD9;HNRNPUL2;MORF4L2;DDIT4;ADAM9;PRR11;FAM8A1;SNRPA;CDCA2;LTBP4;CCNB1;UBC;KDSR;TRMT1L;ANKZF1;FDFT1;CDK19;HLA-DRB5;XBP1;APOOL;XRCC1;FBXO34;TMEM231;NPLOC4;MXD4;TOP2B;BTG1;NUMA1;INTS10;MAGT1;TUBA1A;ACTR1B;DSE;ANXA6;TSPO;HMG20B;TEAD3;ZER1;CCDC34;CKAP2;ARNT;PPP2R5D;YWHAZ;PJA2…
Upregulated All	ENCODE_and_ChEA_Consensus_TFs_from_ChIP-X	STAT3 ENCODE	116/725	1.18702e-08	2.0575e-07	1.86981	34.1226	DCLRE1B;OTUD5;PUS10;TES;CCNI;UBE2L6;HMGN4;HMGN5;TFG;CREB3L4;RNF19A;SESN1;CHEK2;CREB3L2;ZNF446;FAM3C;TRAPPC13;ZNF687;TRIM23;FBXO16;ARMC1;GLTPD2;HNRNPUL2;MORF4L2;TMEM79;DDIT4;HSBP1L1;TARS2;KIF20A;ALG10B;H6PD;RETSAT;HHLA3;ZBTB5;C9ORF72;HSP90B1;ZFP36L1;C12ORF57;SDCBP;BLOC1S6;SNX1;WDR70;PCBP2;UBC;SERPINH1;PMAIP1;KDSR;C8ORF37;CBX3;RDX;PAFAH2;COPS4;COPS5;DLG2;BCL6;ZFAT;BHLHE40;HBP1;MAP3K11;BRWD3;GALK2;B…
Upregulated All	ENCODE_and_ChEA_Consensus_TFs_from_ChIP-X	PBX3 ENCODE	180/1269	1.63484e-08	2.4289e-07	1.63683	29.3469	OTUD5;ZBTB25;CCNI;GOLIM4;TESK2;UBP1;HNRNPR;NUCKS1;CCDC102A;PAIP2B;PODNL1;KAT5;CREB3L4;OSBP;CREB3L2;NIPAL3;PIM3;KAT7;PRKACA;ZNF687;FBXO8;MAF1;HMGN3;C11ORF68;BNIP3L;STARD5;GLCE;GOLPH3L;ZFYVE21;UBALD2;SCRIB;RFX1;PGD;MED7;KCTD9;POR;BTD;MSH2;KATNAL2;KAT6A;ORAI3;ZNF714;FKBP8;ADAM9;SRSF4;ZNF436;TARS2;WDPCP;MAML3;ATF5;PRR11;FTL;RAB5B;SLC26A2;CDCA2;PCDH10;MAZ;ERV3-1;ZBTB1;NAIF1;ZBTB5;ZBTB4;GABARAP;PHF21A;…
Downregulated All	ENCODE_and_ChEA_Consensus_TFs_from_ChIP-X	HNF4A ENCODE	175/1276	2.37877e-08	2.7488e-07	1.63714	28.7385	MIDN;SLC46A1;CHPF;DENND5B;NAB1;CIB1;TSEN54;ELK4;ZFYVE27;LURAP1L;WDR90;MPC2;MIR22HG;KIF21A;NUDT16;TNS3;XYLB;IL13RA1;ZGPAT;TLE1;NUP210;USP3;PUS1;PRKCD;HPCAL1;ALDH3A2;RAB30;SHPK;CLDN7;NINJ1;GPR160;ACOT2;CMPK1;MYADM;VOPP1;PSME2;TRIM14;ACOT1;PKP4;OBSL1;PRR13;NECAB3;ABCB6;PDGFB;PIK3R2;PPL;RAP1GAP;ZFP36L2;NOP9;LARP1;ATXN1;RNASEH1;INPP5A;AFMID;PACSIN3;DVL3;ASL;TXNDC5;PCK2;SLC19A2;STAT5B;PHF10;FZD5;GADD45…
Upregulated All	ENCODE_and_ChEA_Consensus_TFs_from_ChIP-X	ATF2 ENCODE	352/2852	3.29729e-08	4.28648e-07	1.42093	24.4792	ATF2;C5ORF24;RPL30;CCNI;ARL6IP1;ZMYND8;ZNF292;IPP;PPP2R2A;RBPJ;RPL8;CCDC102A;CCAR2;RPL6;SMC2;RPL7;DCAF6;MTBP;FRAT1;FRAT2;C19ORF54;ZSCAN31;KAT5;PSMD5;CREB3L2;CPNE1;FAM53C;EPC1;EIF2D;KAT7;SOX4;ZNF165;GABARAPL1;TSPYL1;C5ORF15;DNAAF2;GLCE;NFKBIL1;ARRDC3;ATG10;SCRIB;RFX1;ATG14;GANC;SND1;CD2AP;THAP1;ARMC1;POR;NIF3L1;CFDP1;DAAM1;THAP8;PRKAR1A;DDIT4;TMEM79;VDAC3;TXNIP;KCTD11;TARS2;HECA;WDPCP;ATF5;TRIB1;A…
Downregulated All	ENCODE_and_ChEA_Consensus_TFs_from_ChIP-X	USF2 ENCODE	139/965	3.94224e-08	4.09992e-07	1.72376	29.3883	SCARB2;RFESD;SMC3;RCBTB1;ACTG1;COMTD1;TMEM147;CHCHD3;SLC39A8;PIP4K2C;ATP6V1E1;IER5;GYG1;XYLB;HMGN1;VPS18;SUPT16H;CPT1A;PUS1;LMTK2;IMP4;FOXP4;KCTD5;EML4;SLC5A6;ALDH3A2;RAB31;PPA1;PSME3;DDIT3;SHPK;ORAI2;SRSF2;LAP3;SNRNP25;PLBD2;PI4K2A;ATF4;ANAPC13;DDX5;ABCB6;FLII;SHMT1;ARL2;MYL12A;FAM83G;PRPSAP2;ORC6;HNRNPDL;NEU1;PSAP;HMOX1;SSR1;UTP20;HSPA9;CBX6;PMM2;FUCA2;SLC35E3;HPS3;TIMM44;PYCR2;PA2G4;AIMP2;RCAN…
Upregulated All	ENCODE_and_ChEA_Consensus_TFs_from_ChIP-X	UBTF ENCODE	219/1631	4.18518e-08	4.8362e-07	1.54175	26.1931	NCKAP1;TESK2;MTFR1L;DCAF6;RPL7;MTBP;FRAT1;FRAT2;ZXDC;FBXO4;TRIM24;PIP4K2B;SLC12A7;ACSL1;ENTPD5;ZFYVE21;ACSL3;THAP1;AFG3L2;DAAM1;VDAC3;MAML3;TRIB1;KCTD18;CGGBP1;CCNO;PIF1;ZNF395;ZBTB8A;ZBTB1;NAIF1;NEDD4L;ATXN7L3B;GLG1;MBTD1;NLN;ZNF703;PCBP2;SCAP;CEP76;VAT1;XBP1;JUND;RDX;IRF2BP1;GNG12;SMARCA2;MEX3C;PTK2;FOSL2;FA2H;MEX3B;SNW1;STAG2;CCDC88C;PSMG2;RCOR1;ITM2C;CEP57;TOP2B;TRAM1;CLIC4;BTG1;CDKN1B;SLC44A…
Upregulated All	ENCODE_and_ChEA_Consensus_TFs_from_ChIP-X	FOXP2 ENCODE	41/178	6.47126e-08	6.73011e-07	2.8952	47.9251	ZNF395;CLIC4;WDR48;BTG1;ZNF250;CITED2;NAB2;MAZ;HMGB2;NDRG1;ZBTB4;STK3;PPP1CB;FRAT1;MRPL40;FNTA;POLR2A;PCBP2;TSPAN4;SPOP;TNRC18;TBC1D17;EIF4B;PCMTD1;KLHDC2;BCKDHA;BNIP3L;JUND;FOXP2;SREBF2;EXT1;UBE2W;SH3BP5L;PIK3IP1;KIAA0586;KAT6A;TCEA1;HBP1;MAML3;TRIB1;FAM8A1
Downregulated All	ENCODE_and_ChEA_Consensus_TFs_from_ChIP-X	GATA2 CHEA	115/772	1.05125e-07	9.93907e-07	1.78514	28.6839	DGKD;ITSN1;HDAC11;LIPA;SCAMP5;FADS2;CCND3;ZMIZ1;COTL1;IER5;IER2;MAP2K3;SH3GLB2;TPM4;SLC35C1;ADAM11;ATP1B3;PISD;RUNX1;PPA1;MAPKAPK2;NINJ1;PPIF;TBC1D24;LMX1B;RPP25;ALDH7A1;STX1A;EPHA2;SLC45A3;USP54;PRKRIP1;STK39;ITPR1;ABHD5;GATA2;ZFP36L2;SEC14L2;CYP27B1;KLC2;DHRS7B;PSAP;ATP6V0A2;TSPAN5;KCNN4;ST3GAL1;PCK2;ASIC1;SPECC1;JUN;SLC37A1;GADD45A;UROS;EAF1;SYNJ2;BST2;DIAPH3;CCPG1;AAK1;PDCL;DEGS1;MAP3K14;DDR1…
Upregulated All	ENCODE_and_ChEA_Consensus_TFs_from_ChIP-X	BRCA1 ENCODE	387/3218	1.11148e-07	1.05086e-06	1.38157	22.1223	ATF2;C5ORF24;ZNF292;IPP;RBPJ;DCAF6;MTBP;ZEB1-AS1;ALCAM;C19ORF54;ZSCAN31;TFG;PSMD5;CREB3L4;CREB3L2;PIP4K2B;PRKACA;PRKCI;TSPYL1;C5ORF15;DNAAF2;GLCE;RFX1;SOX12;CLPX;CD2AP;DDIT4;TMEM79;RABL3;TXNIP;ATF5;ALG10B;FTCDNL1;ZNF397;PIF1;CDCA2;AASDH;HHLA3;ZNF24;C9ORF72;C12ORF57;LDHA;BLOC1S6;CEP76;JUND;JUP;MTERF3;FZD6;ATP1A1-AS1;RMDN1;ERLIN2;PRDX6;VANGL1;ZFAT;HBP1;DZIP3;CEP57;BTG1;PIGO;PIGN;ASH2L;ING4;MCEE;LMB…
Downregulated All	ENCODE_and_ChEA_Consensus_TFs_from_ChIP-X	MYC CHEA	91/573	1.31983e-07	1.14385e-06	1.9179	30.3806	KCNK5;MIDN;TFRC;MCM7;GPATCH4;TMEM97;BZW2;ICAM1;TIAL1;RBM3;RASSF3;CCND1;XPO6;FPGS;TIMM17A;LUC7L;RCC1;RRP12;DUS4L;TNPO2;IER2;RRP15;RAB8A;MAP2K3;EIF5B;PARP1;METTL1;PUS1;AEN;SLC39A13;ATAD3A;HAUS2;DDX19A;LSG1;DKC1;PTRH2;GRWD1;SRSF2;FASTKD5;GEMIN5;SLC29A1;EEF1E1;UMPS;DCTPP1;DDX5;PCNA;SHMT1;ODC1;CDCA7;NOLC1;DDX21;NMD3;RPF2;ZFP36L2;SRM;NOL6;HSPD1;TAF1D;MAT2A;UAP1L1;NAA25;MCMBP;HES1;DPH7;ABCF2;SPTBN1;SLC1…
Upregulated All	ENCODE_and_ChEA_Consensus_TFs_from_ChIP-X	USF1 ENCODE	193/1423	1.4139e-07	1.22538e-06	1.55272	24.4892	NCKAP1;APP;WDSUB1;ZNF292;TESK2;ZFYVE1;ELK1;GOLGA5;C19ORF54;KAT5;CREB3L4;BSG;EPC1;KAT7;SLC12A7;SLC35A5;PDK2;MCCC2;ATP6V0E1;NSMCE2;ARRDC3;BOLA1;ACSL3;ATG14;ARMC1;CFDP1;THAP8;PRKAR1A;LACTB2;CLPSL2;SEH1L;ZBTB1;GABARAP;MTDH;MBTD1;COMMD8;LDHA;PTDSS1;ZNF706;XRRA1;VPS11;ATP6V1C1;MTERF3;SLC33A1;PRDX6;XKR9;ID2;TRIP6;CREBRF;RAD17;HBP1;INTS6;CALR;RGL2;CEP57;SPPL3;RAB22A;B3GNTL1;BBC3;IKBKB;NUDCD3;PCM1;ANXA6;B…
Upregulated All	Reactome_2022	Transcriptional Regulation By TP53 R-HSA-3700989	65/354	1.54305e-07	0.000232692	2.1857	34.2812	YWHAE;CDKN1A;CDKN1B;EHMT2;BBC3;KAT5;SESN3;PPP1R13L;CHEK2;SESN1;TNKS1BP1;PIP4K2B;ELOC;BNIP3L;RMI2;CNOT6L;APAF1;PPP2R5C;CDC25C;YWHAZ;DDB2;CCNA2;RBL2;CCNA1;MSH2;RRM2B;FANCD2;KAT6A;DDIT4;BIRC5;TMEM219;TP53;HDAC2;MEAF6;GLS2;TAF9;NDRG1;AURKA;PPP2CB;WRN;CCNB1;POLR2A;PERP;UBC;TP53INP1;PMAIP1;POLR2G;MAP2K6;CRADD;GSR;TNFRSF10B;GTF2H4;CDK9;TNRC6C;TPX2;CNOT7;TP53I3;BCL6;CDK5;ARTN;RAD17;TCEA1;TAF7;CNOT8;TAF1
Upregulated All	ENCODE_and_ChEA_Consensus_TFs_from_ChIP-X	FOXA1 ENCODE	44/205	1.91119e-07	1.52895e-06	2.64462	40.9133	ASAH1;WDR48;BTG1;SLC20A2;CITED2;MAZ;HMGB2;NEDD4L;ZBTB42;SH3RF1;STK3;MBTD1;SELENBP1;FRAT1;PAIP2B;FRAT2;FAM53C;TSPAN4;TBC1D17;PDZD7;PCMTD1;RMI2;APAF1;RNF26;ZNF182;KRT8;ZBTB10;XPO7;UBALD2;SOX12;FOXP2;BTD;STAG2;MSH2;BCL6;ZFP62;PPDPF;NBR1;SFXN3;MCM4;HBP1;MAML3;TRIB1;EAPP
Upregulated All	GO_Biological_Process_2021	negative regulation of nucleic acid-templated transcription (GO:1903507)	78/464	4.16047e-07	0.00187679	1.96699	28.8999	KDM5C;CDKN1B;CITED1;KDM1A;THRA;CITED2;CBY1;HMGB2;RBPJ;CCAR2;ING4;KAT5;SIN3A;EPC1;KAT7;SAMD11;MEN1;KLF10;FOXP2;TLE5;NIF3L1;KAT6A;DEPDC1;BIRC5;ATF5;GAS6;ZMYND11;TP53;KHDRBS1;CEBPA;HDAC5;HDAC2;CIPC;FOXK2;PBXIP1;GATA3;ZNF24;ZBTB4;DEDD2;ARNTL;CIART;MBTD1;BCLAF1;HMBOX1;SBNO2;ZNF706;ZNF703;SAMD1;MTA3;SMAD2;KDM4A;SMAD4;TGFB1;MTERF3;ZBTB14;XRCC5;CBX3;NR1H2;WWP1;FOXN3;SMARCA2;TBX2;BMP4;MLXIPL;REST;CNOT7;SN…
Upregulated All	ENCODE_and_ChEA_Consensus_TFs_from_ChIP-X	SOX2 CHEA	116/775	4.51259e-07	3.35221e-06	1.723	25.1752	ERRFI1;TESK2;FRAT2;SESN3;FAM162A;SALL4;TRIM24;KAT7;PTGFRN;PITX2;GOLGA7;GTF2I;DNAAF3;ARRDC3;MTUS1;CASK;UBALD2;ATG14;ATP1B1;RSBN1;SLC9A2;ARMCX1;TRIB1;PRR11;ABCG1;FTL;H6PD;NEDD4L;NREP;HMMR;ZFP36L1;UGT8;SOCS3;SNX1;EPB41L1;KIAA1522;DVL2;KCNMB4;PMAIP1;SLC38A2;PDZD7;FDFT1;FZD1;EGR3;FZD2;DTNA;JUP;CBX3;VTA1;BSDC1;FOXN3;MEX3C;EXT1;BMP4;GJB3;ID2;SP3;ID1;GNAS;HBP1;TCF3;INTS9;SERINC5;FGFR1;DIDO1;TTC23;BTG1;CI…
Downregulated All	ENCODE_and_ChEA_Consensus_TFs_from_ChIP-X	NFYB ENCODE	418/3715	9.86378e-07	7.87742e-06	1.33336	18.4394	ITSN1;TMEM97;GHITM;SMC3;LIPA;GCSH;ALKBH5;MPRIP;MIR22HG;DIP2A;SBDSP1;IER5;MNX1;HES6;ENDOG;DDX11;FIBCD1;NGDN;DAPK3;GTPBP4;MTHFD1;DDIT3;ACOT2;PSME2;MCM3AP-AS1;HOXB7;PI4K2A;ATF4;PRR13;NAA60;ABCB6;SHMT1;FLII;PRPSAP2;AFMID;HMOX2;SLC19A2;BRAP;JUN;CHKA;FZD5;PNO1;FZD8;ABCA7;PA2G4;CDC6;FAM111B;ABTB2;EHD4;EIF5;HNRNPF;PPT1;DANCR;SFXN5;SMG5;MRPL41;RNF157;FAM102A;TCTN3;C1QTNF6;XXYLT1;CEP55;C11ORF24;RPS6KL1;ARG…
Upregulated All	ENCODE_and_ChEA_Consensus_TFs_from_ChIP-X	FOS ENCODE	98/637	1.03641e-06	7.18575e-06	1.77404	24.4458	TES;ZMYND8;HNRNPR;PODNL1;C19ORF54;LAMP1;KAT5;CHEK2;CREB3L2;OSBP;NIPAL3;NUDT18;KAT7;PRKACA;ZNF687;KPNA2;MAF1;PDK2;DNAAF3;GOLPH3L;ZFYVE21;UBALD2;RFX1;THOC6;ARMC1;KCTD9;HNRNPUL2;MORF4L2;TXNIP;TARS2;ZNF436;TRIB1;PRR11;SNRPA;RAB5B;SLC26A2;CDCA2;NAIF1;HMMR;ZBTB5;HSP90B1;SHARPIN;UBC;VPS11;DVL2;FAM83D;ANKZF1;PDZD7;FDFT1;KLHDC10;JUP;SMARCA2;FOSL2;PAN2;CYLD;TPX2;SP3;SFXN3;CREBRF;GTF2IRD1;HBP1;CALR;MAP3K11;…
Downregulated All	ENCODE_and_ChEA_Consensus_TFs_from_ChIP-X	RUNX1 CHEA	169/1294	1.06042e-06	7.87742e-06	1.53953	21.1791	SCARB2;MIDN;ITPRIP;FAM13B;CALML5;FHOD1;ADARB1;BZW1;GBA2;TSEN54;CCND3;FTH1;NFATC2IP;COTL1;IER5;TNS3;FADS1;IER2;AGFG2;SLC12A9;HMGN1;CARD10;CPT1A;ZGPAT;TPM4;SLC35C1;METTL3;HPCAL1;ARID5A;ALG3;TRAFD1;DGKZ;RUNX2;FTSJ3;RUNX1;SYPL1;NINJ1;ORAI2;PPIF;PADI2;PKP4;SNRNP25;CBLL1;VCL;KMT2E;ZCCHC9;CDCA7;PDGFB;ABHD5;ADIPOR2;ZFP36L2;ABR;BCL2L11;INPP5F;PRDX1;ATP6V0A2;GSE1;RDH13;HMGXB3;SLC19A1;JAG2;UBE2F;TMEM184A;SR…
Upregulated All	GO_Biological_Process_2021	negative regulation of cellular macromolecule biosynthetic process (GO:2000113)	86/547	1.94775e-06	0.00439315	1.8162	23.8809	CDKN1A;KDM5C;CDKN1B;BMPR2;CITED1;KDM1A;THRA;CITED2;FMR1;CBY1;HMGB2;RBPJ;CCAR2;ING4;PAIP2B;KAT5;SIN3A;EPC1;KAT7;SAMD11;MEN1;KLF10;TERF1;FOXP2;TLE5;KAT6A;DEPDC1;BIRC5;ATF5;GAS6;ZMYND11;TP53;KHDRBS1;CEBPA;HDAC5;HDAC2;CIPC;FOXK2;PBXIP1;GATA3;ZNF24;ZBTB4;DEDD2;ARNTL;CIART;MBTD1;BCLAF1;HMBOX1;SBNO2;RNF139;ZNF706;ZNF703;SAMD1;MTA3;SMAD2;KDM4A;SMAD4;TGFB1;MTERF3;ZBTB14;XRCC5;CBX3;NR1H2;WWP1;FOXN3;SMARCA2…
Downregulated All	ENCODE_and_ChEA_Consensus_TFs_from_ChIP-X	USF1 ENCODE	181/1423	2.3966e-06	1.66165e-05	1.49405	19.3351	SCARB2;IPO13;FAM13B;RFESD;FHOD1;GMNN;ZBTB21;IRS2;ENO2;SMC3;RCBTB1;IPO4;ACTG1;COMTD1;TMEM147;CHCHD3;RASSF3;FLAD1;KIAA0895;SLC39A8;PIP4K2C;ATP6V1E1;KPNA3;IER5;SLC39A1;GYG1;HMGN1;VPS18;TOR3A;SUPT16H;MAP2K1;CPT1A;PUS1;LMTK2;IMP4;KCTD5;DHDDS;EML4;ALDH3A2;THAP5;RAB31;PPA1;PDE12;DDIT3;SHPK;ORAI2;SRSF2;CHMP4A;LAP3;HOXB7;PLBD2;TRIM11;ATF4;RAI14;KMT2E;ANAPC13;DDX5;ABCB6;SHMT1;ARL2;MYL12A;ZFP36L2;FAM83G;PRP…
Upregulated All	ENCODE_and_ChEA_Consensus_TFs_from_ChIP-X	EGR1 ENCODE	84/537	3.13735e-06	2.03928e-05	1.80411	22.862	CEP57;DIDO1;KDM5C;RTKN;CCNI;KDM1A;NAB2;HSPB1;NUCKS1;CAAP1;ELK1;USE1;ING4;LMBR1;PCM1;AKR7A2;TUBA1A;LAMP1;PPME1;SNAPC2;RNF19A;ZNF524;C21ORF91;KAT7;FAM3C;PRKACA;HMGN2;C11ORF68;BOK;KLF10;DDX59;KLF13;GGPS1;RPS3A;PEX2;SOX12;C2ORF15;THNSL1;PGD;CLPX;RSBN1;THOC6;CTDNEP1;ZC2HC1A;FAM20B;SEH1L;CIPC;MGST3;IREB2;MAK16;NEDD4L;C9ORF72;CACNA1H;DICER1-AS1;FBXL20;SDCBP;CHRAC1;FAM168A;RNF139;ERICH1;PCBP2;UBC;POC1A;A…
Upregulated All	TRRUST_Transcription_Factors_2019	TP53 human	35/164	3.76931e-06	0.0010596	2.6175	32.6889	CYFIP2;BTG3;CDKN1A;CDKN1B;SLC2A1;ANTXR1;IGF1R;BBC3;RECQL4;CCNB2;CCNB1;WRN;CHEK2;PERP;TCEAL1;HSF1;PMAIP1;APAF1;PLK1;STAT3;TNFRSF10B;ESR1;DDB2;CCNA2;CCNA1;TP53I3;REEP5;RRM2B;ID2;ID1;BCL2;BIRC5;CTNNB1;TP53;MET
Upregulated All	GO_Biological_Process_2021	negative regulation of transcription, DNA-templated (GO:0045892)	132/948	3.91357e-06	0.0058847	1.58339	19.7149	KDM1A;EHMT2;NAB2;RORC;RBPJ;BACH1;CCAR2;KAT5;EPC1;KAT7;MAF1;SAMD11;MEN1;FOXP2;THAP1;TLE5;AR;KAT6A;ZNF558;ZNF436;ATF5;TP53;CGGBP1;PSMD10;KHDRBS1;ZNF274;MAZ;ZBTB1;NEDD4L;GATA3;ZNF24;ZBTB5;ZBTB4;PHF21A;DEDD2;MTDH;MBTD1;SDCBP;SBNO2;HMBOX1;ZNF706;MIER2;ZNF703;UBC;MAP2K5;SMAD2;SMAD4;TGFB1;MTERF3;ZBTB14;XRCC5;CBX3;CBX2;PLK1;IRF2BP1;FOXN3;SMARCA2;ESR1;SMAD7;BMP4;MLXIPL;SNW1;CNOT7;BCL6;CDK5;ID2;SP3;ID1;BHL…
Upregulated All	TRRUST_Transcription_Factors_2019	MYC human	25/100	4.91693e-06	0.0010596	3.20822	39.2135	CEBPA;CDKN1A;HDAC2;FMR1;CXCR4;NDRG1;MTDH;CCNB1;LDHA;WRN;CHEK2;TOP1MT;PGK1;PMAIP1;UBE2C;MST1;TNFRSF10B;CFLAR;CDC25C;ASS1;CCNA2;ID2;HNRNPA2B1;BCL2;TP53
Downregulated All	ENCODE_and_ChEA_Consensus_TFs_from_ChIP-X	GATA1 CHEA	112/807	5.09367e-06	3.31089e-05	1.63709	19.952	TFRC;HDAC11;LIPA;ACTB;CCND3;ZFP36;HERC1;ZMIZ1;FTH1;IER5;FIBCD1;HPCAL1;GPR37L1;RUNX1;SYPL1;CRISPLD2;PARD3;BOLA3;MAPKAPK2;SPECC1L;TBC1D24;UBE2V1;TTLL12;RPP25;ALDH7A1;EPHA2;SLC22A4;MACF1;ENDOD1;ITPR1;ZC3HAV1;GATA2;RAP1GAP;ZFP36L2;NOP9;SEC14L2;ATXN1;KLC2;INPP5A;PRKAR2B;ST3GAL4;TSPAN5;GSE1;KCNN4;ST3GAL1;ASIC1;UBE2F;SPECC1;TMEM120B;SMAD3;GADD45A;SLC52A3;IDH2;MICAL3;RMDN3;PYCR2;DEGS1;MAFK;SFXN5;SDK2;LGA…
Upregulated All	ENCODE_and_ChEA_Consensus_TFs_from_ChIP-X	TCF3 ENCODE	119/840	5.18724e-06	3.17337e-05	1.61254	19.6235	ERRFI1;RTKN;ZBTB25;ZNF292;NAB2;UBP1;MTFR1L;CELSR3;DCAF6;NPEPPS;TUBB6;LGALS1;ALCAM;LAMP1;FAM162A;RNF19A;BSG;FAM53C;FAM3C;LZTS2;HMGN2;MAF1;PHLDA1;DNAAF2;ACSL1;PTOV1;SCRIB;ACSL3;CD2AP;PRKAR1A;KAT6A;TMEM79;DDIT4;VDAC3;SRSF4;TRIB1;FTL;ZNF397;NUMBL;ZNF395;RAB5B;SEH1L;H6PD;ZBTB1;GTF2E2;ZFP36L1;VCPIP1;LDHA;SHARPIN;PCBP2;UBC;EIF4EBP1;TSPAN4;FDFT1;WDTC1;SMAD2;XBP1;CRADD;RCC2;SLC33A1;B3GALT4;EEF2;FOSL2;SMAD…
Upregulated All	ENCODE_and_ChEA_Consensus_TFs_from_ChIP-X	E2F6 ENCODE	377/3245	5.86055e-06	3.3861e-05	1.31658	15.8612	ERRFI1;APP;C5ORF24;TES;WDSUB1;ZNF292;TONSL;IPP;TESK2;HNRNPR;RBPJ;FRAT2;GOLGA5;C19ORF54;TFG;KAT5;PSMD5;CREB3L4;BSG;FBXO4;EPC1;SIL1;SLC35A5;PDK2;ARRDC4;MCCC2;DNAAF2;ATG10;ZFYVE21;MIF;SOX12;FLJ37453;AFG3L2;CFDP1;BTD;RNF125;THAP8;PRKAR1A;LACTB2;IFT81;ETHE1;ATF5;TRIB1;CCDC82;CTXN1;PRR11;CCNO;FTCDNL1;NUMBL;ZNF274;SEH1L;MEAF6;HHLA3;MGST3;ZBTB1;ZBTB5;C9ORF72;IGSF9;DICER1-AS1;ANAPC11;MBTD1;LDHA;BLOC1S6;PT…
Upregulated All	Reactome_2022	RHO GTPase Effectors R-HSA-195258	49/269	6.31073e-06	0.00475829	2.15403	25.7908	CYFIP2;YWHAE;NCKAP1;CDKN1B;RTKN;KDM1A;BRK1;AREG;PPP1CB;VPS72;H2BC21;NUF2;MEN1;NCOA2;PPP2R5D;PPP2R5C;CDC25C;RHOD;YWHAZ;DYNC1LI1;H2AJ;DAAM1;BIRC5;PIK3C3;S100A9;S100A8;DYNC1I2;SEH1L;PKN3;SRC;CDCA8;IQGAP3;PRKCZ;CDC42;PPP2CB;DVL2;MYH14;WASF1;RCC2;PLK1;PTK2;NDC80;KTN1;DIAPH2;KIF18A;ABI2;CENPH;ABI1;CTNNB1
Downregulated All	TRRUST_Transcription_Factors_2019	TRP53 mouse	34/167	7.06436e-06	0.00234036	2.56421	30.4127	STEAP3;BTG2;PCNA;MCM7;UHRF1;EI24;TYMS;PKD1;THBS1;CASP7;EPCAM;E2F1;HMOX1;UPP1;BAK1;SLC19A2;EGR1;PLK3;TCF7L2;SMAD3;GADD45A;SMURF1;GDF15;INSR;KLF4;SOD2;NFKB1;RUNX1;HIPK2;PER2;SLC6A6;ELF4;PSME3;ATF3
Upregulated All	ENCODE_and_ChEA_Consensus_TFs_from_ChIP-X	CREB1 CHEA	186/1444	7.22906e-06	3.95696e-05	1.4547	17.2199	ATF2;OTUD5;GALNT11;CCNI;IFT172;CAAP1;NUCKS1;RBPJ;ZFYVE1;CELSR3;ENDOV;EFR3A;FRAT1;IPO9;KAT5;OSBP;STK16;CREB3L2;PIP4K2B;KAT7;PRKACA;FBXO8;MAP3K7;ENPP5;BAHCC1;SIL1;CMTR1;MEN1;BNIP3L;C5ORF15;FKBPL;DNAAF2;NFKBIL1;AIP;UBALD2;RFX1;SOX12;LEMD3;SND1;CTDNEP1;MORF4L1;BIN3;HNRNPUL2;FANCD2;MORF4L2;DDIT4;ZNF436;HECA;TRIB1;ANKRA2;CGGBP1;SNRPA;EXD2;RAB5B;LMAN2L;KLHL12;ZBTB5;C9ORF72;ANAPC11;SOCS3;BLOC1S6;LDHA;SHA…
Upregulated All	GO_Biological_Process_2021	positive regulation of transcription by RNA polymerase II (GO:0045944)	126/908	7.69882e-06	0.00868234	1.57488	18.5434	ATF2;APP;KDM1A;UBP1;RBPJ;ELK1;DCAF6;SALL2;KAT5;CREB3L4;EPC1;KAT7;PITX2;SOX4;MEN1;PTOV1;SOX12;AR;KAT6A;PGR;MAML3;PRKD1;ATF5;TP53;NOTCH3;ZNF395;TNKS;GATA3;FOXO4;ZNF24;SBNO2;MED30;UBC;DVL2;MAP2K5;SMAD2;WWTR1;XBP1;SMAD4;JUND;TGFB1;JUP;BCL11B;PBX2;SMARCA2;ESR1;FOSL2;SMAD7;BMP4;CDK9;MLXIPL;MC1R;SNW1;COPS5;SP3;CREBRF;TCF3;RARG;CALCOCO1;BMPR2;THRB;CITED1;THRA;CITED2;HMGB2;ADIRF;IRF2BPL;IKBKB;MED12;DBP;SI…
Downregulated All	ENCODE_and_ChEA_Consensus_TFs_from_ChIP-X	CTCF ENCODE	216/1790	9.82383e-06	6.00987e-05	1.40915	16.2485	POP7;HDAC10;COL12A1;ACTB;TSEN54;PEX26;ICAM1;ALKBH2;COMTD1;PSMD6;BAIAP2L1;PIEZO1;FAM53B;CYP1B1;XYLB;SLC12A9;VPS18;TANGO6;DAPK2;NGDN;KCNK15;BCS1L;MAPK8IP3;EML3;FAM133B;RNF126;BOLA3;GPR160;TRIM14;TELO2;MYL12A;APOO;ABR;AFMID;NEU1;RRS1;GSE1;SFN;B4GALNT1;DPH7;JAG2;EGR1;PLK3;JUN;ZNF142;FZD5;PLK2;ABCA3;MICAL3;FZD8;MTHFS;FAM136A;RPS26;ABTB2;SLC6A6;SDC1;COL9A2;CUTC;SYNM;PIGZ;PCSK7;FAM102B;MECOM;TCTN3;TMEM4…
Upregulated All	GO_Biological_Process_2021	hippo signaling (GO:0035329)	11/26	1.0956e-05	0.0098845	7.02904	80.2831	YAP1;YWHAE;WWTR1;DVL2;AMOTL2;AMOTL1;TEAD1;TEAD2;AMOT;STK3;TEAD3
Downregulated All	TRRUST_Transcription_Factors_2019	ESR1 human	20/76	1.12248e-05	0.00234036	3.56985	40.687	RET;ESRRA;NQO1;BTG2;JUN;F12;AHR;TYMS;RUNX2;CXCL12;CCND1;E2F1;CYP1A1;CYP1B1;TFF1;CD24;CTSD;PELP1;ABCG2;MICB
Downregulated All	ENCODE_and_ChEA_Consensus_TFs_from_ChIP-X	TCF3 ENCODE	114/840	1.18286e-05	6.83431e-05	1.59419	18.0861	MIDN;TPMT;GABPB1;ACTB;IPO4;NUDT4;ACTG1;RASSF3;ZMIZ1;MPC2;NAMPT;FPGS;COTL1;PIEZO1;BCAP29;CYP1B1;MIR22HG;TMEM38A;NANOS1;HES6;TOR3A;ZGPAT;DDX11;ARID5A;PUS7;RUNX1;RNF126;BOLA3;AKAP9;SRSF2;TAGLN2;NHLRC2;SQSTM1;ATF3;ATF4;DAP3;KMT2E;DDX5;MYL12A;ZFP36L2;PSAP;TMEM120B;EGR1;PLK3;SMAD3;IQSEC1;GADD45A;KLHL21;NBEAL2;NR4A2;YRDC;RCAN1;EIF5;CYSTM1;DEGS1;LZTR1;LRP10;CC2D1B;SLC48A1;PKD1;WDR43;SMG5;PPP3CA;AKAP10;SU…
Upregulated All	ENCODE_and_ChEA_Consensus_TFs_from_ChIP-X	KLF4 CHEA	134/987	1.20518e-05	6.26693e-05	1.53611	17.3984	FBXO27;RAB3D;SLC4A2;RPL8;PYCARD;LGALS3;DPYSL2;ZNF687;LZTS2;SLC12A7;GTF2I;NSMCE2;PTOV1;MIF;SOX12;PYGO2;KCTD9;LACTB2;ORAI3;TXNIP;TP53;PRR11;CSNK1G1;CRABP1;ZBTB5;CYP4F22;NDRG1;GABARAP;ADH5;IGSF9;ZFP36L1;C12ORF57;SOCS3;VCPIP1;SEC14L1;EPB41L1;TSPAN9;KDSR;TBC1D17;SLC38A2;VAT1;KLHDC3;XBP1;FZD2;JUND;RDX;CBX1;TMEM231;BMP4;CNOT7;CDK5;ARTN;ID2;MKRN1;SFXN3;CALM3;AMOTL2;CALR;TCF3;CNOT8;PLEKHF2;DIDO1;CDKN1A;RA…
Downregulated All	Reactome_2022	Metabolism R-HSA-1430728	242/2049	1.27122e-05	0.0177748	1.37807	15.5349	SLC46A1;CERK;NUDT5;ENO2;GBA2;NUDT4;GCSH;PSMD6;HYKK;FLAD1;NAMPT;CYP1B1;CHAC2;PIP4K2C;XYLB;CPT1A;NUP210;ENTPD7;MED9;ASRGL1;PISD;SLC5A6;INPP4B;ADCY9;SCO1;MTHFD1;SOAT1;PPA1;PSME3;PSME4;PSME1;ACOT2;FDX2;PSME2;ACOT1;VDAC2;HPRT1;PLPP2;ALDH7A1;PI4K2A;STX1A;SLC22A5;MTARC1;SHMT1;STXBP1;PIK3R2;HELZ2;CYP27B1;GNG10;INPP5A;INPP5F;PRKAR2B;AFMID;ST3GAL4;CHST15;HMOX1;B4GALNT1;ASL;ST3GAL1;HMGCLL1;HMOX2;SLC19A1;PCK…
Upregulated All	Reactome_2022	Generic Transcription Pathway R-HSA-212436	156/1190	1.62194e-05	0.00715471	1.47822	16.3037	EHMT2;RORC;RBPJ;LGALS3;SESN3;KAT5;PSMD5;SESN1;CHEK2;EPC1;PIP4K2B;ZNF446;PITX2;MEN1;BNIP3L;ZFP1;ZNF160;LIFR;CDC25C;MED7;MSH2;FANCD2;KAT6A;DDIT4;ZNF714;TXNIP;ZNF558;ZNF436;PGR;MAML3;TP53;PSMD10;NOTCH3;ZNF274;RNASEH2A;MEAF6;PSMD13;FOXO6;NEDD4L;GATA3;FOXO4;NDRG1;ANAPC11;ATXN3;SOCS3;CCNB1;ZNF707;MED30;ZNF706;ZNF703;UBC;PMAIP1;ZNF544;MAP2K6;SMAD2;WWTR1;SMAD4;TGFB1;CRADD;UBE2C;CBX3;CBX2;TNFRSF10B;NFATC2…
Upregulated All	GO_Biological_Process_2021	transcription initiation from RNA polymerase II promoter (GO:0006367)	30/140	1.66281e-05	0.0125015	2.62682	28.9067	YAP1;NOTCH3;HDAC5;RARG;THRB;THRA;MAZ;TAF9;RORC;RBPJ;GTF2E2;RXRB;RXRA;POLR2A;POLR2G;TEAD1;TEAD2;TEAD3;WWTR1;NR1H2;ESR1;GTF2H4;MED7;CDK9;AR;SNW1;TAF7;PGR;MAML3;TAF1
Downregulated All	GO_Biological_Process_2021	ribonucleoprotein complex biogenesis (GO:0022613)	17/60	1.76348e-05	0.0590082	3.94804	43.2138	NOP14;NOP16;NVL;PAK1IP1;NIP7;LTO1;RPL35A;MRPL36;URB2;RPF2;BYSL;RRS1;RRP36;SURF6;RIOK1;RPS24;METTL17
Upregulated All	ENCODE_and_ChEA_Consensus_TFs_from_ChIP-X	TAF1 ENCODE	383/3346	1.96635e-05	9.73813e-05	1.29167	13.9975	C5ORF24;RPL30;CCNI;ARL6IP1;PGAP3;ZNF292;GORAB;IPP;HNRNPR;PPP2R2A;MTFR1L;RPL8;RPL6;SMC2;RPL7;DCAF6;MTBP;C19ORF54;KAT5;PSMD5;CREB3L4;BSG;CPNE1;TRIM24;FAM53C;EPC1;EIF2D;KAT7;SIL1;MCCC2;TSPYL1;ACOT7;COG4;ARRDC3;MIF;ACSL3;GANC;SND1;CD2AP;MED7;ARMC1;FLJ37453;AFG3L2;POR;NIF3L1;DAAM1;LACTB2;DDIT4;UNC50;TMEM79;ZNF714;RABL3;ZSCAN26;TARS2;WDPCP;KIF20A;ATF5;TRIB1;TP53;ALG10B;CGGBP1;ZNF397;TMEM87A;MEAF6;RETSA…
Upregulated All	Reactome_2022	FOXO-mediated Transcription R-HSA-9614085	18/65	2.30636e-05	0.00715471	3.67802	39.2712	SMAD2;CDKN1A;HDAC2;SMAD4;BTG1;CDKN1B;CITED2;NFYC;FOXO6;FOXO4;YWHAZ;BBC3;RBL2;ATXN3;BCL6;SIN3A;CCNG2;TXNIP
Upregulated All	ENCODE_and_ChEA_Consensus_TFs_from_ChIP-X	NRF1 ENCODE	230/1882	2.3316e-05	0.000110221	1.37305	14.6455	C5ORF24;WDSUB1;CCNI;IFT172;IPP;RBPJ;DCAF6;RPL7;ENDOV;TFG;BSG;CPNE1;EIF2D;KAT7;KIFAP3;SLC35A5;TRIM23;COG6;ZFP1;ENTPD5;ARRDC3;RFX1;SND1;FLJ37453;CFDP1;NEIL2;DAAM1;THAP8;UQCRC1;VDAC3;ATF5;ANKRA2;VPS28;ZBED8;CDCA2;SEH1L;RETSAT;MEAF6;MGST3;CDCA8;ATXN7L3B;ZBTB4;MRPL10;OAZ2;DEDD2;ANAPC11;MBTD1;LDHA;COMMD8;PRRC1;RAD21;SYMPK;SCAP;AMZ2;ATP6V1C1;BBS2;CDK19;XRCC5;XRCC1;PTK2;PKIB;MSRA;TPX2;MEX3B;SNW1;NPLOC4;W…
Downregulated All	Reactome_2022	Cytosolic tRNA Aminoacylation R-HSA-379716	10/24	2.39069e-05	0.0177748	7.11698	75.7343	AIMP2;GARS1;HARS1;KARS1;PPA1;MARS1;YARS1;EEF1E1;WARS1;VARS1
Upregulated All	Reactome_2022	Signal Transduction R-HSA-162582	291/2465	2.63951e-05	0.00715471	1.32672	13.9867	CYFIP2;NCKAP1;APP;IFT172;RBPJ;FNBP1L;FRAT1;FRAT2;KAT5;PSMD5;PIP4K2B;GOLGA7;PDK2;SOX4;WLS;CDON;DYNC2H1;PRKCI;ATP6V0E1;SCRIB;DYNC1LI1;DAAM1;PRKAR1A;MAML3;TRIB1;TP53;TMEM87A;BEX3;SEH1L;GARRE1;MAGED1;CRABP1;CDCA8;NEDD4L;GATA3;PRKCZ;IQGAP3;APH1A;NLN;NCSTN;RAD21;LDHD;RDH14;APOD;ATP6V1C1;PCDHA6;FZD1;WWTR1;STARD13;EGR3;FZD2;JUND;JUP;BCL11B;FZD4;RCC2;GREB1;PLK1;FZD6;PTK6;GNG12;PTK2;VANGL1;CYLD;MC1R;SNW1;S…
Downregulated All	GO_Biological_Process_2021	regulation of keratinocyte differentiation (GO:0045616)	12/34	2.71469e-05	0.0590082	5.43836	57.1803	CYP27B1;FOXC1;ZFP36;PRKCH;CTSL;VDR;TRIM16;MACROH2A2;AQP3;ETV4;SGPP1;RUNX1
Upregulated All	Reactome_2022	RNA Polymerase II Transcription R-HSA-73857	168/1312	2.8467e-05	0.00715471	1.4395	15.0669	EHMT2;RORC;RBPJ;LGALS3;SESN3;KAT5;PSMD5;SESN1;CHEK2;EPC1;PIP4K2B;ZNF446;PITX2;MEN1;BNIP3L;ZFP1;ZNF160;THOC3;LIFR;CDC25C;MED7;THOC6;MSH2;FANCD2;KAT6A;DDIT4;ZNF714;TXNIP;ZNF558;SRSF4;ZNF436;PGR;MAML3;TP53;PSMD10;NOTCH3;ZNF274;RNASEH2A;MEAF6;PSMD13;FOXO6;NEDD4L;GATA3;FOXO4;NDRG1;GTF2E2;ANAPC11;ATXN3;SOCS3;CCNB1;ZNF707;MED30;ZNF706;ZNF703;UBC;SYMPK;PMAIP1;RPRD1A;ZNF544;MAP2K6;SMAD2;WWTR1;SMAD4;TGFB1;…
Downregulated All	ENCODE_and_ChEA_Consensus_TFs_from_ChIP-X	SMC3 ENCODE	149/1181	2.97309e-05	0.000162738	1.47005	15.3228	ANKRD39;ANKRD13B;MIDN;POP7;CHPF;COL12A1;SAT1;TSEN54;ETS2;PEX26;ALKBH2;COMTD1;PSMD6;RASSF3;APMAP;ZMIZ1;BASP1;EME2;SLC16A6;PMPCB;PIEZO1;FAM53B;XYLB;SLC12A9;VPS18;MAP2K1;TPM4;IGFBP4;DAPK2;KCNK15;LMTK2;RNF126;SOAT1;SLC9A7;PDE12;GPR160;PPIF;TRIM14;EZR;AJUBA;OPTN;TELO2;ZCCHC9;ISG20L2;ARL2;ZFP36L2;GLIS2;SLC9A3R1;APOO;RAI1;ABR;ATXN1;KLC2;NEU1;RRS1;GSE1;CDH24;B4GALNT1;NAE1;S100A14;ASIC1;ESRRA;EGR1;PLK3;JU…
Downregulated All	ENCODE_and_ChEA_Consensus_TFs_from_ChIP-X	ZMIZ1 ENCODE	120/914	3.22561e-05	0.000167732	1.53376	15.8618	IRS2;HSF2BP;TMEM97;GABPB1;COMT;GBA2;ACTB;ACTG1;ELK4;ZFP36;PNP;LUC7L;OSTF1;IER5;NFRKB;IER2;IER3;HES6;ENDOG;CCDC78;PPTC7;DAPK3;ARID5A;ATP1B3;EML4;SNHG12;DKC1;PPP1R3E;RAB35;SPECC1L;TAGLN2;SNRNP25;FKBP4;EZR;SQSTM1;SRSF7;ATF4;DAP3;LRPAP1;DDX5;SAR1A;PPP1R35;NOP2;ABHD5;HIGD1A;MYL12A;ZFP36L2;SLC9A3R1;BCL2L11;PRDX1;S100A13;DPH7;HMGXB3;RAB11FIP3;SAC3D1;HMOX2;TMEM120B;EGR1;DENND4B;CHKA;GADD45A;HMGA1;SRPK1;E…
Upregulated All	ENCODE_and_ChEA_Consensus_TFs_from_ChIP-X	CEBPD ENCODE	103/734	3.29482e-05	0.000148983	1.58877	16.397	C5ORF24;PDCD7;HNMT;BSG;HMGN2;SIL1;IL6R;EPHB4;STARD4;ARRDC3;TOMM34;SCRIB;RFX1;FAM227B;LZTFL1;FLJ37453;NIF3L1;ORAI3;UNC50;DDIT4;TXNIP;TRIB1;FAM8A1;VPS28;FTL;MAZ;MTMR9;KLHL12;ZBTB4;ADH5;GLG1;C12ORF57;ZNF706;PCBP2;UBC;LONRF1;SLC38A2;WDTC1;TGFB1;CBX3;RDX;IRF2BP1;IFT122;EEF2;COQ5;CNOT7;BCL6;SP3;ID1;BHLHE40;RAD17;RPS20;INTS6;RGL2;LSM14A;SLC2A4RG;RCOR1;BTG1;CETN3;HMGB2;LMNB1;DTWD1;SIN3A;TNFAIP8L1;KLF10;V…
Upregulated All	Reactome_2022	TP53 Regulates Transcription Of Cell Death Genes R-HSA-5633008	14/44	3.39864e-05	0.00732165	4.47643	46.0605	BNIP3L;APAF1;CRADD;TNFRSF10B;NDRG1;BBC3;TP53I3;BCL6;PERP;TP53INP1;PMAIP1;BIRC5;TMEM219;TP53
Upregulated All	ENCODE_and_ChEA_Consensus_TFs_from_ChIP-X	USF2 ENCODE	129/965	3.64532e-05	0.000157964	1.50608	15.3913	ATF2;MTCH1;ZBTB25;WDSUB1;ZNF292;FMR1;FBXO25;TESK2;ELK1;AKR7A2;LAMP1;KAT5;EME1;CFL2;CHEK2;BSG;HCFC1R1;KAT7;LZTS2;HMGN2;SLC12A7;SLC35A5;MCCC2;BNIP3L;ATP6V0E1;NSMCE2;ARRDC3;ATG14;LZTFL1;THOC6;ARMCX3;CFDP1;LACTB2;ILVBL;KAT6A;SNRPA;KHDRBS1;SLC26A2;SEH1L;MAZ;ZBTB1;GABARAP;MTDH;MBTD1;ATXN3;COMMD8;LDHA;PTDSS1;XRRA1;VPS11;DVL2;SCAP;ATP6V1H;TBC1D17;SLC38A2;ATP6V1C1;VAT1;MTERF3;SLC33A1;DNAJC13;EEF2;ACSF2;SM…
Upregulated All	TRRUST_Transcription_Factors_2019	TRP53 mouse	33/167	3.74755e-05	0.00538397	2.37263	24.1814	CDKN1A;CDKN1B;SRC;NDRG1;IGF1R;CKS1B;BBC3;CCNB2;CCNB1;SALL2;SIN3A;SESN1;PERP;PCBP2;PMAIP1;DUSP2;CDKN2C;APAF1;CKAP2;TNFRSF10B;PTK2;CCNA2;KRT19;PSRC1;REEP5;CDK5;RRM2B;ID2;DDIT4;BCL2;BIRC5;NUPR1;MET
Downregulated All	GO_Biological_Process_2021	negative regulation of viral process (GO:0048525)	18/70	4.26115e-05	0.0590082	3.45696	34.7887	SRPK2;IFITM1;TRIM62;STAT1;MX1;IFIT5;EIF2AK2;ZC3HAV1;IFIT1;MID2;SRPK1;BST2;ZFP36;PLSCR1;OAS1;OAS3;TRIM14;TRIM11
Upregulated All	GO_Biological_Process_2021	macroautophagy (GO:0016236)	26/120	4.86033e-05	0.0285901	2.66076	26.4262	ILRUN;SRC;VPS4B;ZFYVE1;GABARAP;RB1CC1;LAMP2;EPG5;PIP4K2B;VPS39;UBXN6;GABARAPL1;MTERF3;VTA1;ATG10;VPS37A;WIPI2;ATG14;TBC1D5;NBR1;VPS41;CHMP4C;TOMM7;PIK3C3;VIPAS39;VPS28
Upregulated All	GO_Biological_Process_2021	mitotic metaphase plate congression (GO:0007080)	15/51	5.07029e-05	0.0285901	3.99761	39.5345	SEH1L;BOD1;VPS4B;CDCA8;KIF22;RMDN1;NDC80;RAB11A;CCNB1;KIF18A;PSRC1;CHMP1B;NUF2;CHMP4C;CHMP7
Downregulated All	ENCODE_and_ChEA_Consensus_TFs_from_ChIP-X	PML ENCODE	191/1596	5.43024e-05	0.000268926	1.38867	13.6381	MIDN;POP7;TFRC;SYAP1;GABPB1;SAT1;BZW1;CAPN15;IPO4;ACTG1;ELK4;ALKBH2;ALKBH5;CCND3;ZFP36;TMEM147;HERC1;FTH1;FPGS;SLC39A6;SLC16A6;LUC7L;IER5;IER3;ENDOG;USP3;TRAFD1;MAPK8IP3;KCTD5;FAM133B;SLC5A6;OXA1L;THAP5;SNHG12;DDIT3;SRSF2;PPIF;VDAC2;CHMP4A;EZR;SRSF7;KMT2E;IDI1;DDX5;SAR1A;PRKRIP1;PPP1R35;ZCCHC9;NOP2;ITPR1;NOLC1;NMD3;ZC3HAV1;RPF2;ZFP36L2;BCL2L12;RNASEH1;HNRNPDL;PRDX1;AFMID;NEU1;EIF4EBP2;GSE1;THEM4;…
Downregulated All	GO_Biological_Process_2021	endonucleolytic cleavage of tricistronic rRNA transcript (SSU-rRNA, 5.8S rRNA, LSU-rRNA) (GO:0000479)	7/13	5.58594e-05	0.0590082	11.6104	113.697	NOP14;BMS1;RPP40;RRS1;TSR1;UTP20;NOP9
Upregulated All	ENCODE_and_ChEA_Consensus_TFs_from_ChIP-X	FOXA2 ENCODE	52/316	6.03343e-05	0.000250991	1.90333	18.492	ATF2;ERRFI1;PUS10;WDR48;ZNF250;CITED2;CPOX;LFNG;PPP1CB;FRAT1;FAM53C;LGALS8;CNPPD1;PCMTD1;C5ORF15;SMIM19;KRT8;ARNT;UBALD2;SOX12;KCTD3;TM4SF1;FOXP2;BTD;MSH2;MAML3;TRIB1;EAPP;CCDC90B;YAP1;C17ORF58;NEDD4L;SLC17A5;LEO1;AGA;EPS15;PDZD7;RPH3AL;CBX2;ZNF182;ZBTB10;NFATC2;XPO7;ATP1A1-AS1;CFLAR;RAB11B;STAG2;REEP4;ID2;SFXN3;HBP1;CNOT8
Downregulated All	Reactome_2022	Interferon Alpha/Beta Signaling R-HSA-909733	18/72	6.37623e-05	0.0257672	3.32856	32.155	EGR1;PTPN1;IFITM1;STAT1;MX1;IFIT5;HOXC13;IFIT1;SAMHD1;USP18;IFIT3;PSMB8;BST2;OAS1;IRF1;OAS3;IRF9;JAK1
Upregulated All	ENCODE_and_ChEA_Consensus_TFs_from_ChIP-X	NFE2L2 CHEA	134/1022	6.42346e-05	0.000256938	1.47257	14.2146	C5ORF24;WDSUB1;IRS1;GORAB;GOLIM4;UBE2Z;ABCA12;DCAF6;NPEPPS;EFR3A;IPO9;FNTA;GRB14;NIPAL2;KIFAP3;ENPP5;PHLDA1;ARRDC4;GABARAPL1;FKBPL;ENTPD5;MAGI3;NSMCE2;GOLPH3L;AIP;LIFR;SHISA2;PGD;LEMD3;ATP1B1;TANC2;PDIA4;RAB32;DOK1;EEF1A2;UBE2V2;HECA;TRIB1;ALG10B;FTL;ZBTB8A;KHDRBS3;MAOA;ARHGEF28;TNFRSF11B;ATXN7L3B;ABCB9;MTDH;SOCS3;SNX1;ZNF706;BTBD3;STC2;KIAA1522;ESD;UBC;SARAF;TSPAN3;FDFT1;KCNF1;CDK19;STARD13;APOO…
Downregulated All	Reactome_2022	Metabolism Of RNA R-HSA-8953854	91/666	6.93134e-05	0.0257672	1.59924	15.3158	POP7;DDX46;ZBTB8OS;ADARB1;USP39;TSEN54;SMG5;WDR43;EDC3;LSM10;PSMD6;ZFP36;NUP62;DHX16;RIOK1;BUD23;PELP1;PRMT5;NUP210;METTL1;NCBP2;ELAC2;PUS1;BUD31;PRKCD;METTL3;IMP4;TRNT1;THOC5;PUS7;THOC7;FTSJ3;QTRT1;GPRC5A;DKC1;PSME3;DNAJC5;PSME4;MAPKAPK2;PSME1;SRSF2;PSME2;GEMIN5;SNRNP25;RPP25;SRSF7;CD44;UTP25;DDX5;NIP7;DDX1;SRRT;NOP2;ISG20L2;U2AF1;THADA;MRM2;NOL6;PSMB5;PDCD11;PABPN1;BMS1;RRP36;UTP20;POLR2J;SMNDC…
Downregulated All	GO_Biological_Process_2021	regulation of cyclin-dependent protein kinase activity (GO:1904029)	15/54	6.99958e-05	0.0590082	3.83748	36.7134	CDKN2B;CCNJ;GADD45A;BCCIP;GTF2H1;CDC6;ACTB;CDC25A;GTPBP4;CCND3;CCND1;CCNE1;CAMK2N1;STOX1;CDK5R1
Upregulated All	Reactome_2022	FOXO-mediated Transcription Of Cell Cycle Genes R-HSA-9617828	8/17	7.18854e-05	0.0135504	8.50935	81.1829	SMAD2;RBL2;CDKN1A;SMAD4;BTG1;CDKN1B;CCNG2;FOXO4
Upregulated All	ENCODE_and_ChEA_Consensus_TFs_from_ChIP-X	SP1 ENCODE	98/707	8.16378e-05	0.000314457	1.56387	14.721	DCLRE1B;OTUD5;ARL6IP1;UBP1;HNRNPR;NUCKS1;RBPJ;PAIP2B;PODNL1;C19ORF54;CREB3L4;CHEK2;CREB3L2;OSBP;FAM53C;KAT7;PRKACA;ZNF687;C11ORF68;CDON;ARRDC4;DNAAF3;ZFYVE21;UBALD2;RFX1;PGD;KCTD9;POR;MORF4L2;ZNF714;FKBP8;PRR11;SNRPA;RAB5B;CDCA2;LMAN2L;NAIF1;CDCA8;ZBTB5;HSP90B1;C12ORF57;UBC;PGK1;KDSR;FAM83D;FDFT1;KLHDC10;JUP;NTAN1;COPS4;PAN2;CYLD;CREBRF;HBP1;CALM3;CALR;TCF3;MAP3K11;CITED2;RMND1;INTS10;HMGB2;GYS1;…
Downregulated All	GO_Biological_Process_2021	DNA-dependent DNA replication (GO:0006261)	26/129	9.6717e-05	0.0590082	2.52497	23.3401	MCM7;GMNN;DDX21;MCM10;PURA;PSMD6;ORC6;PSMB5;MCMBP;SRPK2;TWNK;HMGA1;CDC6;BAZ1A;LRWD1;NOC3L;PSMB8;PSMB9;DBF4;PSME3;PSME4;PSMC2;PSME1;MCM3;PSME2;MCM5
Upregulated All	TRRUST_Transcription_Factors_2019	ATM human	9/22	9.67851e-05	0.00936844	6.62952	61.2767	CDKN1A;SLC2A1;BCL2;PBK;TNFRSF10B;PMAIP1;CFLAR;TERF1;IGF1R
Upregulated All	GO_Biological_Process_2021	DNA-templated transcription, initiation (GO:0006352)	32/168	0.000101707	0.0420099	2.26543	20.8271	YAP1;NOTCH3;HDAC5;RARG;THRB;THRA;MAZ;TAF9;RORC;RBPJ;GTF2E2;RXRB;RXRA;POLR2A;UBTF;POLR2G;TEAD1;TEAD2;TEAD3;WWTR1;BRF2;NR1H2;ESR1;GTF2H4;MED7;CDK9;AR;SNW1;TAF7;PGR;MAML3;TAF1
Upregulated All	TRRUST_Transcription_Factors_2019	ZBTB16 human	6/10	0.000108683	0.00936844	14.3483	130.958	CCNA2;CEBPA;ID2;CRABP1;BCL2;CXCR4
Upregulated All	GO_Biological_Process_2021	negative regulation of telomerase activity (GO:0051974)	6/10	0.000108683	0.0420099	14.3483	130.958	PIF1;SRC;POT1;TERF1;TP53;MEN1
Upregulated All	GO_Biological_Process_2021	negative regulation of viral-induced cytoplasmic pattern recognition receptor signaling pathway (GO:0039532)	6/10	0.000108683	0.0420099	14.3483	130.958	NPLOC4;RNF125;SEC14L1;TKFC;TSPAN6;UFD1
Upregulated All	GO_Biological_Process_2021	regulation of transcription, DNA-templated (GO:0006355)	263/2244	0.000111753	0.0420099	1.30902	11.911	ATF2;ZNF292;RBPJ;ELK1;BACH1;CCAR2;RPL6;ZSCAN31;KAT5;CREB3L4;CHEK2;CREB3L2;ZXDC;EPC1;KAT7;SUPT20H;SOX4;SAMD11;ZNF165;ZFP1;ZNF160;RFX1;SOX12;OVOL1;ZNF16;THAP1;MED7;AR;NIF3L1;PRKAR1A;ZNF836;ZNF714;ZSCAN26;ATF5;TP53;ZNF397;ZNF395;ZNF274;ZBTB8A;MAGED1;ZBTB1;GATA3;ZNF24;ZBTB5;ZBTB4;DEDD2;MTDH;MBTD1;ZNF707;ZNF706;RAD21;ZNF703;ZSCAN16;FZD1;WWTR1;AFAP1L2;EGR3;FZD2;JUND;MTERF3;BCL11B;XRCC5;FZD4;IRF2BP1;PBX…
Upregulated All	Reactome_2022	Gene Expression (Transcription) R-HSA-74160	179/1449	0.000113742	0.0190581	1.3801	12.5334	EHMT2;RORC;RBPJ;LGALS3;SESN3;HENMT1;KAT5;PSMD5;SESN1;CHEK2;EPC1;PIP4K2B;ZNF446;PITX2;MEN1;BNIP3L;ZFP1;ZNF160;THOC3;LIFR;CDC25C;MED7;THOC6;MSH2;FANCD2;KAT6A;DDIT4;ZNF714;TXNIP;ZNF558;SRSF4;ZNF436;PGR;MAML3;TP53;PSMD10;NOTCH3;ZNF274;RNASEH2A;SEH1L;MEAF6;PSMD13;FOXO6;NEDD4L;GATA3;FOXO4;NDRG1;GTF2E2;ANAPC11;ATXN3;SOCS3;CCNB1;ZNF707;MED30;ZNF706;ZNF703;UBC;SYMPK;PMAIP1;RPRD1A;ZNF544;MAP2K6;SMAD2;WWTR1…
Downregulated All	TRRUST_Transcription_Factors_2019	HOXC8 mouse	5/7	0.000115031	0.0159893	24.8577	225.467	PCNA;SMAD6;LLGL1;SGPP1;NKD2
Downregulated All	GO_Biological_Process_2021	positive regulation of IRE1-mediated unfolded protein response (GO:1903896)	5/7	0.000115031	0.0590082	24.8577	225.467	PTPN1;BCL2L11;TMEM33;AGR2;BAK1
Downregulated All	GO_Biological_Process_2021	mitochondrion organization (GO:0007005)	32/175	0.0001167	0.0590082	2.24087	20.2931	ALAS1;MIEF1;GABPB1;HIGD1A;HSPD1;CHCHD4;PRDX3;CHCHD3;AIFM2;TIMM17A;RAB5IF;ESRRA;PNPT1;CLUH;PARP1;TWNK;MX1;CHCHD10;TIMM23;TIMM44;ATAD3B;BCS1L;PPRC1;ATAD3A;PISD;OXA1L;TMEM11;DNAJA3;CYCS;SLC25A4;SLC25A33;TOMM5
Upregulated All	GO_Biological_Process_2021	positive regulation of transcription, DNA-templated (GO:0045893)	150/1183	0.000123872	0.0429834	1.41794	12.7562	ATF2;APP;KDM1A;RORC;UBP1;RBPJ;ELK1;DCAF6;HMGN5;SALL2;KAT5;CREB3L4;CHEK2;CREB3L2;ZXDC;EPC1;KAT7;PITX2;SOX4;MEN1;PTOV1;SOX12;AR;NIF3L1;KAT6A;PGR;MAML3;PRKD1;ATF5;TP53;ZNF395;TNKS;MAZ;GATA3;FOXO4;ZNF24;SBNO2;MED30;UBC;DVL2;MAP2K7;MAP2K5;FZD1;SMAD2;WWTR1;XBP1;AFAP1L2;SMAD4;FZD2;JUND;TGFB1;JUP;BCL11B;FZD4;PBX2;NFATC2;SMARCA2;ESR1;FOSL2;SMAD7;BMP4;CDK9;MLXIPL;MC1R;SNW1;COPS5;ID2;SP3;TADA3;CREBRF;TCF3;M…
Upregulated All	ENCODE_and_ChEA_Consensus_TFs_from_ChIP-X	SP2 ENCODE	129/994	0.000137685	0.000511401	1.45314	12.9192	OTUD5;ZNF572;KDM1A;UBP1;HNRNPR;UBE2Z;CCDC102A;THG1L;PAIP2B;PODNL1;C19ORF54;CREB3L4;OSBP;CREB3L2;NIPAL3;KAT7;PRKACA;ZNF687;FBXO8;MAF1;PDK2;ARRDC4;GLCE;MAGI3;GOLPH3L;ZFYVE21;RFX1;PGD;SND1;ZNF16;MED7;KCTD9;BTD;FKBP8;ZNF436;ZSCAN26;TARS2;PRR11;SNRPA;RAB5B;SLC26A2;CDCA2;NAIF1;NCSTN;ZNF707;SEC14L1;SHARPIN;MED30;WDR70;PCBP2;MYH14;PDZD7;SMAD2;JUP;MEX3C;COPS4;CYLD;TPX2;ZFP62;ID2;SP3;SFXN3;CREBRF;HBP1;RPS2…
Downregulated All	GO_Biological_Process_2021	ribosome biogenesis (GO:0042254)	34/192	0.000139295	0.0590082	2.15549	19.1384	NVL;PAK1IP1;NIP7;NOLC1;MRPL36;RPF2;WDR43;MRM2;NOL6;PDCD11;BMS1;RRS1;SURF6;RRP36;UTP20;RIOK1;RRP12;LYAR;METTL17;PELP1;NOP56;NOP14;NOP58;NOP16;LTO1;RPL35A;IMP4;URB2;RRP1B;BYSL;LSG1;DKC1;SBDS;RPS24
Downregulated All	Reactome_2022	Interferon Signaling R-HSA-913531	35/200	0.000142604	0.0424104	2.12511	18.8188	IFITM1;IFIT5;HOXC13;IFIT1;SAMHD1;USP18;IFIT3;ICAM1;MT2A;NUP62;FLNA;B2M;KPNA3;CAMK2G;JAK1;EGR1;PTPN1;TRIM62;NUP210;STAT1;IFNGR2;PRKCD;MX1;EIF2AK2;PSMB8;BST2;OAS1;PDE12;IRF1;OAS3;UBE2N;TRIM14;NUP35;CD44;IRF9
Downregulated All	GO_Biological_Process_2021	regulation of Notch signaling pathway (GO:0008593)	19/83	0.000144794	0.0590082	2.96449	26.2067	JAG2;EGFL7;PRAG1;ARRDC1;METTL3;ARRB1;GATA2;SYNJ2BP;EPN2;KAT2B;TSPAN15;TSPAN14;ELF3;ZMIZ1;AAK1;TSPAN5;HIF1AN;LLGL1;LLGL2
Upregulated All	GO_Biological_Process_2021	DNA damage response, signal transduction by p53 class mediator (GO:0030330)	18/74	0.000147197	0.0474289	3.08537	27.2245	CDKN1A;CDKN1B;CNOT6L;CRADD;CDC25C;NDRG1;AURKA;ING4;RBL2;RPS6KA6;CCNB1;CNOT7;KAT5;CHEK2;TNKS1BP1;CNOT8;TP53;SOX4
Downregulated All	GO_Biological_Process_2021	regulation of I-kappaB kinase/NF-kappaB signaling (GO:0043122)	38/224	0.000148281	0.0590082	2.04779	18.0542	RNF31;GPR89A;TFRC;GOLT1B;SLC20A1;DDX1;IFIT5;DDX21;LITAF;IRAK1;NUP62;S100A13;HMOX1;FLNA;RIPK1;MAP3K3;TRIM62;TLE1;CHUK;SPHK2;RIOK3;STAT1;PLK2;SIRT1;MID2;BST2;TRAF4;TRAF3;CARD19;TRAF5;REL;UBE2N;TRIM14;UBE2V1;LTBR;SQSTM1;MAP3K14;OPTN
Downregulated All	GO_Biological_Process_2021	regulation of cell population proliferation (GO:0042127)	100/764	0.000162297	0.0590082	1.52202	13.2813	IFITM1;VIPR1;TFRC;PDCD5;IRS2;CIB1;ADARB1;IFIT3;CAPNS1;FTH1;NAMPT;CYP1B1;IER5;IL13RA1;MAP2K1;H2AC6;GTPBP4;RUNX1;RNF126;KMT2D;CTBP2;NOP2;CDCA7;PDGFB;PRDX3;EFNB2;SLC9A3R1;CYP27B1;NACC2;S100A13;SSR1;UTP20;JAG2;SRPK2;TFAP2A;STAT5B;JUN;VDR;INSR;OSGIN1;HMGA1;EIF2AK2;CDC6;SMAD6;CHERP;BAMBI;CCPG1;WNK2;MELTF;COPS8;FGFR2;SLC35F6;BTG2;SIX1;PTPRJ;TCIRG1;HHEX;NUP62;CTSH;KSR1;TESC;TBC1D8;SIRT1;TGFBR2;KAT2B;IRF1…
Downregulated All	GO_Biological_Process_2021	positive regulation of keratinocyte differentiation (GO:0045618)	7/15	0.000177628	0.0590082	8.70685	75.1908	CYP27B1;FOXC1;PRKCH;VDR;TRIM16;MACROH2A2;ETV4
Downregulated All	ENCODE_and_ChEA_Consensus_TFs_from_ChIP-X	NELFE ENCODE	39/234	0.00017904	0.000846373	2.0048	17.2972	KMT2E;KCNK5;LRPAP1;DDX5;TFRC;SLC20A1;ODC1;AMD1;ITPR1;TOB1;ACTB;ACTG1;ELK4;PNP;MAT2A;PRDX1;TIMM17A;RCC1;B2M;IER5;SLC19A2;HES6;EGR1;SNHG1;MARCKSL1;SLC16A1;RRM2;GADD45A;GDF15;HNRNPAB;EIF5;ZNFX1;SNHG12;DDIT3;SRSF2;CYCS;LZTR1;SRSF7;ATF4
Upregulated All	GO_Biological_Process_2021	positive regulation of cell differentiation (GO:0045597)	43/258	0.000188939	0.0550974	1.92852	16.5353	YAP1;CCDC71L;CEBPB;BTG1;BMPR2;TACSTD2;ADIRF;ARNTL;ZFP36L1;CDC42;SDCBP;BLOC1S6;RAP1A;MDK;PPP1R13L;SIN3A;ZNF703;CPNE1;IL6R;CDON;SMAD2;WWTR1;XBP1;SMAD4;TGFB1;ATP6AP1;WNT7B;CTNNBIP1;ACVR2B;ACVR2A;BMP4;AR;GPRC5B;PCP4;REST;ID2;CTNNB1;KCTD11;PRKD1;ARHGEF2;TCF3;RBM24;FGFR1
Downregulated All	Reactome_2022	Nuclear Events Mediated By NFE2L2 R-HSA-9759194	18/78	0.000192507	0.0463085	2.99471	25.6209	NQO1;SRXN1;SLC7A11;PSMB8;PSMB9;PSMD6;PSMB5;PSME3;PRDX1;MAFG;PSMC2;PSME1;PSME2;HMOX1;MAFK;GCLM;SQSTM1;ATF4
Downregulated All	GO_Biological_Process_2021	cellular response to type I interferon (GO:0071357)	16/65	0.000194661	0.0590082	3.25793	27.8366	EGR1;IFITM1;STAT1;MX1;IFIT5;IFIT1;SAMHD1;IFIT3;PSMB8;BST2;OAS1;IRAK1;IRF1;OAS3;IRF9;JAK1
Downregulated All	GO_Biological_Process_2021	type I interferon signaling pathway (GO:0060337)	16/65	0.000194661	0.0590082	3.25793	27.8366	EGR1;IFITM1;STAT1;MX1;IFIT5;IFIT1;SAMHD1;IFIT3;PSMB8;BST2;OAS1;IRAK1;IRF1;OAS3;IRF9;JAK1
Upregulated All	GO_Biological_Process_2021	regulation of nucleic acid-templated transcription (GO:1903506)	64/430	0.00019639	0.0550974	1.69105	14.4338	ATF2;BTG1;NAB2;HP1BP3;BACH1;CELSR2;RPL6;CCAR2;GLI4;HINT1;HMGN5;CHEK2;KAT7;MYBL1;TEAD2;SOX4;NCOA2;MSL3;SOX12;THAP1;DNM2;TAF6L;NIF3L1;ZNF714;IRF2;ZSCAN26;ATF5;TP53;CEBPA;ZNF274;ZNF395;CEBPB;MAGED1;FOXK2;FOXO4;ZBTB4;ARNTL;NSD3;SBNO2;SERTAD3;POLR2A;ZNF703;DVL2;RNF20;WWTR1;ARNT2;NFYC;STAT3;NFATC2;FOXN3;SMARCA2;ESR1;ACVR2B;MLXIPL;REST;ZFAT;ZNF737;SP3;BHLHE40;GTF2IRD1;CALR;TCF3;SLC2A4RG;ZNF695
Upregulated All	ENCODE_and_ChEA_Consensus_TFs_from_ChIP-X	SIX5 ENCODE	139/1094	0.000199967	0.000717122	1.41884	12.0848	SLC4A2;RPL8;CWC27;ZFYVE1;RPL6;RPL7;PPME1;SESN1;CHEK2;HCFC1R1;FAM53C;KAT7;ZNF446;TRAPPC13;MAF1;ZNF444;TRIM23;GTF2I;MEN1;ZNF165;PRKCI;ZFP1;DNAAF3;NFKBIL1;LMTK3;BOLA1;PTOV1;SCRIB;RFX1;CLPX;RSBN1;THAP1;THOC6;MORF4L1;DPM3;MAU2;CFDP1;DAAM1;TMEM79;ZNF436;WDPCP;TP53;FTL;PSMD10;EXD2;ZNF274;RNASEH2A;RETSAT;LMAN2L;CCDC25;MTMR9;CDCA8;ZNF24;IQGAP3;IGSF9;HSP90B1;DYNC2LI1;APH1A;VCPIP1;SNX1;HMBOX1;SHARPIN;DPP9;S…
Downregulated All	GO_Biological_Process_2021	cellular response to peptide hormone stimulus (GO:0071375)	22/106	0.000208208	0.0591702	2.61673	22.182	PARP1;INSR;SYAP1;PRKCD;MARS1;IRS2;PIK3R2;INHBB;NFKB1;NR4A2;NR4A1;KAT2B;ADCY9;RAB31;RPS6KB1;PRKAR2B;CAPN10;RAB15;ENPP1;SLC25A33;RAB8A;PCK2
Downregulated All	ENCODE_and_ChEA_Consensus_TFs_from_ChIP-X	FOSL2 ENCODE	34/196	0.000209342	0.000946592	2.1018	17.8055	SLC22A4;SERPINA3;RBM25;KRT80;SLC20A1;HEXB;RHOBTB2;FAM83G;DHX32;EPCAM;KIAA0895;NEU1;MICALL2;CTNNA1;STX3;UPP1;MISP;CTNNAL1;TMEM184A;TNFRSF12A;GADD45A;IFRD1;PPP2R5B;TGFBR2;EIF5;CTTN;DDIT3;MAP7D1;PSME4;ZYX;TAGLN2;EZR;BCAR1;PHF19
Upregulated All	GO_Biological_Process_2021	response to gamma radiation (GO:0010332)	9/24	0.000213501	0.0550974	5.74494	48.5555	YAP1;WRN;KDM1A;XRCC5;FANCD2;HSF1;TP53;MEN1;TSPYL5
Upregulated All	GO_Biological_Process_2021	positive regulation of actin nucleation (GO:0051127)	6/11	0.000219852	0.0550974	11.478	96.6742	NCKAP1;GSN;SCIN;ABI2;BRK1;WASF1
Downregulated All	GO_Biological_Process_2021	positive regulation of epidermal cell differentiation (GO:0045606)	8/20	0.000224602	0.0600743	6.63596	55.75	CYP27B1;FOXC1;PRKCH;VDR;SFN;TRIM16;MACROH2A2;ETV4
Upregulated All	Reactome_2022	Signaling By Nuclear Receptors R-HSA-9006931	43/260	0.000224814	0.033902	1.91053	16.0489	RARG;KDM3A;CDKN1B;CITED1;KDM1A;SRC;CRABP1;GATA3;CXXC5;PRKCZ;AREG;IGF1R;RXRB;CYP26B1;RXRA;KAT5;POLR2A;RAD21;H2BC21;LDHD;APOD;RDH14;POLR2G;KPNA2;PDK2;NCOA2;KDM4A;KDM4B;JUND;SPHK1;NR1H2;GREB1;GNG12;ESR1;PTK2;CDK9;TNRC6C;H2AJ;STAG2;BCL2;PGR;EBAG9;ABCG1
Upregulated All	GO_Biological_Process_2021	regulation of telomerase activity (GO:0051972)	13/46	0.0002475	0.0561492	3.77618	31.3577	PIF1;SRC;TNKS;XRCC5;TERF1;GRHL2;PKIB;HMBOX1;CTNNB1;POT1;MAP2K7;TP53;MEN1
Downregulated All	Reactome_2022	G1/S Transition R-HSA-69206	25/129	0.000248579	0.0463085	2.40305	19.9447	PCNA;MCM7;GMNN;MCM10;TYMS;PSMD6;ORC6;PSMB5;CCND1;E2F1;E2F4;RRM2;CABLES1;CDC6;CDC25A;PSMB8;PSMB9;DBF4;CCNE1;PSME3;PSMC2;PSME1;MCM3;PSME2;MCM5
Downregulated All	Reactome_2022	rRNA Modification In Nucleus And Cytosol R-HSA-6790901	15/60	0.000254476	0.0463085	3.32471	27.5163	NOP56;UTP25;NOP14;NOP58;PNO1;NOP2;IMP4;WDR43;NOL6;PDCD11;DKC1;BMS1;RRP36;UTP20;BUD23
Upregulated All	GO_Biological_Process_2021	regulation of cellular macromolecule biosynthetic process (GO:2000112)	68/468	0.000256711	0.0561492	1.64445	13.5956	ATF2;APP;BTG1;EHMT2;NAB2;HP1BP3;NUCKS1;BACH1;CELSR2;RPL6;CCAR2;GLI4;HINT1;HMGN5;CHEK2;KAT7;MYBL1;TEAD2;SOX4;NCOA2;MSL3;SOX12;THAP1;DNM2;CCNA2;TAF6L;ZNF714;IRF2;RABL3;ZSCAN26;ATF5;TP53;CEBPA;ZNF274;ZNF395;CEBPB;MAGED1;FOXK2;FOXO4;ZBTB4;ARNTL;NSD3;SBNO2;SERTAD3;POLR2A;ZNF703;DVL2;RNF20;WWTR1;ARNT2;NFYC;STAT3;NFATC2;FOXN3;SMARCA2;ESR1;ACVR2B;MLXIPL;REST;ZFAT;ZNF737;SP3;BHLHE40;GTF2IRD1;CALR;TCF3;SLC…
Upregulated All	GO_Biological_Process_2021	regulation of transcription by RNA polymerase II (GO:0006357)	256/2206	0.000261391	0.0561492	1.29139	10.6533	ATF2;APP;EHMT2;ZNF292;RBPJ;ELK1;BACH1;DCAF6;ZSCAN31;KAT5;CREB3L4;CREB3L2;ZXDC;EPC1;KAT7;SUPT20H;SOX4;ZNF165;ZFP1;ZNF160;PTOV1;RFX1;SOX12;OVOL1;ZNF16;THAP1;MED7;AR;PRKAR1A;ZNF836;ZSCAN26;PRKD1;MAML3;ATF5;TP53;CGGBP1;ZNF397;ZNF395;ZNF274;ZBTB8A;ZBTB1;NEDD4L;GATA3;ZNF24;ZBTB5;ZBTB4;MTDH;ZNF707;MIER2;RAD21;ZSCAN16;WWTR1;XBP1;EGR3;JUND;JUP;BCL11B;PLK1;IRF2BP1;PBX2;NFATC2;ZNF34;SMARCA2;FOSL2;MC1R;SNW1;…
Upregulated All	TRRUST_Transcription_Factors_2019	SP1 mouse	44/270	0.000267363	0.0192056	1.87718	15.4433	APP;CEBPA;CDKN1A;ASAH1;THRA;CEBPD;IRS1;SRC;FMR1;SLC2A1;HMGCR;BACH1;NDRG1;ARNTL;GHR;SOCS3;ATXN3;HMGCL;PTDSS1;LGALS1;BSG;LMNA;TSPO;PHGDH;JUND;CDKN2C;ZBTB14;NR1H2;MIF;WNT9A;PRDX6;EPOR;SMAD7;SLC9A2;BMP4;AR;CCNA1;REST;COPS5;BHLHE40;MGP;HECA;PGR;MET
Downregulated All	GO_Biological_Process_2021	positive regulation of DNA repair (GO:0045739)	13/48	0.000277183	0.0613852	3.70265	30.3278	TIGAR;PCNA;SLF2;HDAC10;PARP1;EYA2;DDX11;EYA3;CEBPG;SIRT1;RNF168;SPIRE2;UBE2N
Downregulated All	Reactome_2022	Cytokine Signaling In Immune System R-HSA-1280215	92/702	0.00028028	0.0463085	1.52189	12.4487	IFITM1;CLSTN1;PITPNA;IFIT5;IRS2;PTPRJ;HOXC13;IFIT1;IFIT3;ICAM1;PSMD6;MT2A;CCND1;NUP62;KPNA3;B2M;JAK1;IL13RA1;MAP2K3;MAP2K4;IL15RA;MAP2K1;TRIM62;DUSP3;NUP210;CHUK;TNFRSF12A;IFNGR2;TNFRSF18;PRKCD;IL17RB;OAS1;TRAF3;PDE12;PSME3;IRF1;OAS3;PSME4;MAPKAPK2;PSME1;PSME2;TRIM14;RHOU;UBE2V1;SQSTM1;STX1A;CD44;IRF9;PIK3R2;SAMHD1;USP18;BOLA2B;RELB;CNN2;MAPK9;MUC1;PSMB5;BCL2L11;MAPK7;HNRNPDL;IRAK1;HMOX1;FLNA;CSK…
Downregulated All	GO_Biological_Process_2021	regulation of primary metabolic process (GO:0080090)	25/130	0.000281449	0.0613852	2.38003	19.4581	IDI1;SERPINA3;ODC1;IRS2;HELZ2;LACTB;PSMD6;PSMB5;PSAP;TBL1X;NQO1;HMGCS1;CYP51A1;ABCA7;LSS;PSMB8;PSMB9;NCOR1;PSME3;PSME4;PSMC2;PSME1;PSME2;MVD;CERS2
Downregulated All	GO_Biological_Process_2021	antigen processing and presentation of endogenous peptide antigen via MHC class I (GO:0019885)	5/8	0.000283503	0.0613852	16.5709	135.356	ERAP1;TAP2;TAP1;IDE;B2M
Downregulated All	GO_Biological_Process_2021	endonucleolytic cleavage in ITS1 to separate SSU-rRNA from 5.8S rRNA and LSU-rRNA from tricistronic rRNA transcript (SSU-rRNA, 5.8S rRNA, LSU-rRNA) (GO:0000447)	5/8	0.000283503	0.0613852	16.5709	135.356	NOP14;RPP40;RRS1;UTP20;NOP9
Upregulated All	GO_Biological_Process_2021	transcription by RNA polymerase II (GO:0006366)	50/320	0.000301077	0.0605181	1.78692	14.4886	RARG;INTS14;THRB;THRA;INTS10;RORC;RBPJ;MED18;SNAPC2;TRIM24;ELOC;TEAD1;TEAD2;TEAD3;GTF2I;KLF13;TSC22D1;MED7;AR;PGR;MAML3;YAP1;NOTCH3;HDAC5;NFIX;CEBPD;MAZ;TAF9;ZBTB1;GTF2E2;RXRB;RXRA;POLR2A;LEO1;SYMPK;POLR2G;RPRD1A;WWTR1;XBP1;NR1H2;ELP4;GTF2H4;ESR1;CDK9;SNW1;TCEA1;TAF7;INTS6;INTS9;TAF1
Downregulated All	GO_Biological_Process_2021	NIK/NF-kappaB signaling (GO:0038061)	17/74	0.000304049	0.0628414	2.97605	24.101	CARD10;CHUK;PSMB8;RELB;NFKB2;PSMB9;PSMD6;PSMB5;IRAK1;PSME3;PSME4;PSMC2;PSME1;REL;PSME2;COPS8;MAP3K14
Upregulated All	Reactome_2022	Cyclin A/B1/B2 Associated Events During G2/M Transition R-HSA-69273	9/25	0.000305648	0.0376061	5.38559	43.586	CCNA2;CCNB2;PPP2CB;CCNA1;CCNB1;PPME1;PLK1;PPP2R2A;CDC25C
Upregulated All	GO_Biological_Process_2021	regulation of apoptotic process (GO:0042981)	99/742	0.00030856	0.0605181	1.49421	12.0786	MTCH1;FCMR;RTKN;ARL6IP1;ZFAND6;UBE2Z;CCAR2;IGF1R;PYCARD;HMGN5;LGALS1;FAM162A;TRIM24;PIM3;PHLDA1;SOX4;TGM2;BNIP3L;PRKCI;SCRIB;MIF;PRLR;ZNF16;THOC6;NUPR1;ATF5;TP53;PSMD10;MAGED1;NDRG1;MTDH;HSP90B1;STK3;APH1A;NCSTN;BAG4;CALHM2;SCIN;UBC;PMAIP1;XBP1;EGR3;CRADD;PLK1;TNFRSF10B;PTK2;BMP4;COPS5;TP53I3;BCL6;CDK5;BCL2;CALR;MAP3K11;RARG;CITED1;CITED2;HSPB1;SH3RF1;IKBKB;ING4;GPER1;BOK;CTSB;PSENEN;ANXA1;APAF1;…
Downregulated All	ENCODE_and_ChEA_Consensus_TFs_from_ChIP-X	CREB1 CHEA	170/1444	0.000320026	0.00134003	1.35638	10.9149	MIDN;PITPNA;ZBTB21;GHITM;ACTB;ELK4;FADS2;ALKBH5;CCND3;ZFYVE27;TMEM147;APMAP;ZMIZ1;FLAD1;KIAA0895;WDR90;FTH1;NFATC2IP;LUC7L;DUS4L;B2M;IER2;AGFG2;MAP2K3;VPS18;MAP2K1;METTL1;IFRD1;UBALD1;LMTK2;MED9;TAP1;GTPBP4;MAPK8IP1;SOAT1;PSME3;DDIT3;GRWD1;SRSF2;CCDC86;UBE2V1;PI4K2A;ATF4;IDI1;SAR1A;NOLC1;THADA;ACTR3B;ZFP36L2;RNASEH1;INPP5A;HNRNPDL;NEU1;RAB11FIP3;LYAR;ESRRA;TMEM120B;EGR1;NOP14;AKIRIN1;KLHDC4;BRPF1…
Downregulated All	ENCODE_and_ChEA_Consensus_TFs_from_ChIP-X	NFE2L2 CHEA	126/1022	0.000322122	0.00134003	1.42373	11.4476	IPO13;CLSTN1;IRS2;AHR;TSKU;ETS2;IFIT3;LACTB;ZMIZ1;FTH1;CYP1B1;MB21D2;G6PD;CPT1A;PRKCD;NPNT;SOAT1;FRMD8;PSPC1;PPIF;SQSTM1;PI4K2A;PRR13;RAI14;MACF1;TMEM63A;ABCB6;FBLIM1;ZC3HAV1;ABHD5;LPP;EFNB2;PRKAR2B;PRDX1;CHST15;ST3GAL4;HMOX1;FAM43A;ST3GAL1;TXNDC5;GSTM3;PRRT3;SMAD3;FZD7;SLC52A3;SLC35E3;OSGIN1;KLHL21;INHBB;NR2F2;NETO2;SYNJ2;ZWINT;ARHGAP32;MAFG;PSMG1;GCLM;PAM;SIM2;CUTC;SLC48A1;SRXN1;SRA1;SLC7A11;AD…
Downregulated All	GO_Biological_Process_2021	positive regulation of response to DNA damage stimulus (GO:2001022)	14/55	0.000331256	0.0654878	3.40468	27.2804	DDX5;TIGAR;PCNA;EYA2;EYA3;PRKCD;CEBPG;SIRT1;RNF168;NSMCE4A;NACC2;UBE2N;EEF1E1;ATR
Upregulated All	Reactome_2022	RUNX3 Regulates YAP1-mediated Transcription R-HSA-8951671	5/8	0.000335452	0.0376061	15.935	127.481	YAP1;WWTR1;TEAD1;TEAD2;TEAD3
Upregulated All	ENCODE_and_ChEA_Consensus_TFs_from_ChIP-X	CHD1 ENCODE	89/655	0.000335584	0.00116336	1.52428	12.1937	TRAM1;CLIC4;BMPR2;ZBTB25;ZFAND6;NAB2;HP1BP3;CBY1;HMGB2;CWC27;ELK1;PIGV;SH3RF1;CKS1B;FRAT1;FRAT2;DBP;PPP1R13L;UBTF;FAM53C;EPC1;PIP4K2B;PIM3;AP3S1;PRKCI;CNOT6L;SIGMAR1;TET2;PTOV1;IQCH;POR;PKM;HNRNPUL2;THRAP3;MORF4L2;DDIT4;FAM20B;ADAM9;TP53;CGGBP1;FTL;ASAH1;HDAC2;CD151;TM2D2;MAZ;ZBTB1;ATXN7L3B;DEDD2;ATAD2B;CDC42;MBTD1;BLOC1S6;LDHA;PTDSS1;RMND5A;POLR2A;DPP9;ZNF703;TSPAN4;PMAIP1;RIBC1;TBC1D17;PLXNA3;M…
Upregulated All	Reactome_2022	Disease R-HSA-1643685	206/1736	0.000341731	0.0376061	1.31871	10.5253	CYFIP2;NCKAP1;APP;RPL30;RBPJ;ABCA12;RPL8;ANTXR1;RPL6;RPL7;TFG;KAT5;PSMD5;BSG;TRIM24;GOLGA7;VPS39;MCCC2;ENTPD5;ZNF160;SLC6A14;ATG14;SND1;DYNC1LI1;PPP1R3C;PRKAR1A;TXNIP;MAML3;TP53;VPS28;SEH1L;SDC4;MAOA;SDC2;NEDD4L;ANAPC11;APH1A;BLOC1S6;NCSTN;VPS11;XRCC5;FZD4;FZD6;SLC33A1;PARP16;ERLIN2;GNG12;PTK2;EXT1;MC1R;SNW1;B4GAT1;ARTN;RAD17;RPS20;CALR;RCOR1;CDKN1A;CDKN1B;WDR48;MAGT1;AREG;IKBKB;LFNG;GYS1;SLC22A1…
Downregulated All	GO_Biological_Process_2021	tRNA aminoacylation for protein translation (GO:0006418)	12/43	0.000348967	0.0661147	3.85757	30.7083	AIMP2;GARS1;HARS1;KARS1;PPA1;MARS2;MARS1;TARS3;YARS1;EEF1E1;WARS1;VARS1
Upregulated All	Reactome_2022	SMAD2/SMAD3:SMAD4 Heterotrimer Regulates Transcription R-HSA-2173796	11/36	0.000349128	0.0376061	4.21509	33.5524	SMAD2;TGIF1;CDK9;WWTR1;SMAD4;RNASEH2A;UBC;FURIN;E2F5;MEN1;SMAD7
Upregulated All	GO_Biological_Process_2021	intrinsic apoptotic signaling pathway by p53 class mediator (GO:0072332)	11/36	0.000349128	0.0656215	4.21509	33.5524	PYCARD;HINT1;SNW1;MSH2;DDIT4;PMAIP1;ZNF385B;USP28;TP53;PDK2;BOK
Downregulated All	Reactome_2022	Mitotic G1 Phase And G1/S Transition R-HSA-453279	27/147	0.000356664	0.053036	2.24975	17.8601	PCNA;MCM7;GMNN;MCM10;TYMS;CCND3;PSMD6;ORC6;PSMB5;CCND1;E2F1;E2F4;CDKN2B;RRM2;CABLES1;CDC6;CDC25A;PSMB8;PSMB9;DBF4;CCNE1;PSME3;PSMC2;PSME1;MCM3;PSME2;MCM5
Upregulated All	ENCODE_and_ChEA_Consensus_TFs_from_ChIP-X	GATA2 CHEA	102/772	0.000358547	0.00119696	1.47763	11.7227	ERRFI1;OTUD5;C5ORF24;ATP8A2;KDM1A;ZMYND8;CPOX;FNBP1L;CWC27;IGF1R;DCAF6;CHEK2;ZXDC;HMGN2;SYNPO;BAHCC1;IL6R;CMTR1;EPHB4;TGM2;MAGI1;BNIP3L;ACOT7;ATP6V0E1;COG6;NSMCE2;UBALD2;RFX1;ATP1B1;SRCIN1;NIF3L1;ORAI3;DDIT4;TXNIP;TRIB1;PHLDB3;ABCG1;SEC14L1;KIAA1522;ST8SIA6;LONRF2;JUP;ATP8B2;POLR3GL;PAFAH2;MLXIPL;CYLD;EFNA3;CNOT7;LPAR5;UBXN11;SFXN3;TCF3;RNF220;CDKN1A;CLIC4;HMGB2;PTPRF;HINT1;TMEM107;TNFAIP8L1;HMG2…
Upregulated All	ENCODE_and_ChEA_Consensus_TFs_from_ChIP-X	PML ENCODE	191/1596	0.000368296	0.00119696	1.32973	10.5136	MTCH1;C5ORF24;RPL30;ZBTB25;CCNI;ARL6IP1;IPP;HNRNPR;NUCKS1;LZIC;UBE2Z;RPL8;HDDC3;CCAR2;PPP1CB;PSMD5;HCFC1R1;CPNE1;FAM53C;EPC1;ZNF446;ZNF687;KPNA2;MAF1;TMSB10;CMTR2;GTF2I;RAB2A;ZFP1;DNAAF2;ARRDC3;SCRIB;MIF;ACSL3;ATG14;THNSL1;LEMD3;RSBN1;SND1;FAM227B;CD2AP;THOC6;PYGO2;TMEM134;POR;THAP8;LACTB2;ORAI3;UNC50;DDIT4;TMEM79;SRSF4;TARS2;ATF5;TRIB1;VPS28;FTL;ZNF397;SLC26A2;ZBED8;CUL7;MAZ;ZBTB1;KLHL12;ZBTB4;G…
Downregulated All	GO_Biological_Process_2021	regulation of cyclin-dependent protein serine/threonine kinase activity (GO:0000079)	18/82	0.000372418	0.0665394	2.80692	22.162	CDKN2B;CCNJ;GADD45A;BCCIP;PDGFB;GTF2H1;CDC6;NR2F2;PKD1;ACTB;CDC25A;GTPBP4;CCND3;HHEX;CCND1;CCNE1;CCNYL1;CDK5R1
Downregulated All	ENCODE_and_ChEA_Consensus_TFs_from_ChIP-X	TRIM28 CHEA	35/210	0.000374061	0.00149624	2.00256	15.8024	RET;ODC1;HTRA1;ARL2;EFNB2;MECOM;PODXL;ENC1;RCC1;RIPK1;BUB3;CNNM3;JAG2;EGR1;SVIL;JUN;CDKN2B;CHKA;PARP1;STAT1;FZD7;IGFBP2;HUNK;FZD8;ARL4C;DIAPH3;BAMBI;TMEM11;ADORA2B;EVL;INHA;RAMP1;OPTN;ADA;CERS2
Downregulated All	GO_Biological_Process_2021	protein localization to cell periphery (GO:1990778)	26/140	0.000380476	0.0665394	2.27994	17.9525	STXBP1;LIN7A;NKD2;SLC9A3R1;ZFYVE27;FLOT1;TSPAN5;FLNA;SPTBN1;RAB8A;TMEM150A;SMURF1;SEC16A;TESC;ATP1B3;EFR3B;TSPAN15;DLG1;TSPAN14;EHD4;RABEP1;RAB15;MYADM;EZR;RAMP1;EPHA2
Upregulated All	ENCODE_and_ChEA_Consensus_TFs_from_ChIP-X	SPI1 CHEA	133/1056	0.000395015	0.00124489	1.4025	10.9908	ARL6IP1;PGAP3;PROS1;IPP;UBP1;RPL8;RPL6;PPP1CB;FRAT1;FNTA;TFG;LAMP1;STK16;PIM3;ZNF444;CMTR1;CMTR2;PDIA3;BNIP3L;PAQR7;COG4;RFX1;RSBN1;THAP1;CTDNEP1;POR;ORAI3;UNC50;SRSF4;S100A4;TARS2;MATR3;TRIB1;ABCG1;FTL;CSNK1G1;EXD2;ZNF274;CUL7;IREB2;ZBTB1;NAIF1;ZNF24;GABARAP;C12ORF57;APH1A;PPP4C;MED30;WDR70;BTBD2;UBC;PGK1;DVL2;AMZ2;LTA4H;KLHDC10;SMAD2;CDK19;CRADD;PBX2;BSDC1;IFT122;ERLIN2;GRHPR;LPAR5;REEP5;BHLHE4…
Upregulated All	GO_Biological_Process_2021	cellular response to starvation (GO:0009267)	29/158	0.000402572	0.0726401	2.16182	16.9003	ATF2;CDKN1A;CEBPB;SEH1L;BMPR2;EHMT2;USP33;ZFYVE1;GABARAP;WRN;SESN3;SESN1;LAMP2;ATP6V1H;PMAIP1;ATP6V1C1;KLF10;GABARAPL1;XBP1;ATP6V0E1;WIPI2;ATG14;SREBF2;ELAPOR1;VPS41;ATP6V1B2;PIK3C3;PRKD1;TP53
Upregulated All	TRRUST_Transcription_Factors_2019	TCF7L2 human	6/12	0.000404373	0.0248978	9.56448	74.729	GLCE;STAT3;CTNNB1;BIRC5;HECA;GATA3
Downregulated All	GO_Biological_Process_2021	DNA replication initiation (GO:0006270)	11/38	0.000432506	0.0702358	4.05864	31.4379	PURA;ORC6;DBF4;MCM7;GMNN;MCM3;MCM10;MCM5;CDC6;LRWD1;NOC3L
Downregulated All	GO_Biological_Process_2021	tRNA aminoacylation (GO:0043039)	11/38	0.000432506	0.0702358	4.05864	31.4379	AIMP2;GARS1;HARS1;KARS1;PPA1;MARS2;MARS1;YARS1;EEF1E1;WARS1;VARS1
Upregulated All	GO_Biological_Process_2021	G2/M transition of mitotic cell cycle (GO:0000086)	25/130	0.000479399	0.0761503	2.28777	17.4854	CEP57;YWHAE;KHDRBS1;DYNC1I2;CDKN1A;DCTN1;PPP2R2A;BACH1;AURKA;PPP1CB;CCNB2;CCNB1;PCM1;TUBA1A;PPME1;CHEK2;CNTRL;PRKACA;PHLDA1;CEP76;PLK1;FBXL17;CDC25C;DNM2;CCNA2
Upregulated All	ENCODE_and_ChEA_Consensus_TFs_from_ChIP-X	TCF7L2 ENCODE	80/583	0.000486536	0.00148823	1.53963	11.7446	CEP57;DCLRE1B;ATF2;OTUD5;PUS10;TES;CALCOCO2;ZNF292;MT1X;SLC4A2;DCAF6;CKS1B;FUNDC2;KAT5;NUF2;FAM53C;BBS9;LINC00339;PTGFRN;FAM3C;FBXO8;PHLDA1;MAP3K7;PAAF1;PDIA3;STARD4;DCAKD;ARNT;UBALD2;RFX1;ATP1B1;THAP1;PDIA4;IQCH;CHMP4C;HNRNPH2;PHLDB3;PRR11;CCDC82;TP53;FTL;YAP1;TRUB2;DYNC1I2;PLGRKT;MGST3;CXXC5;C9ORF72;STK3;AURKA;LMAN1;HMBOX1;CHRAC1;TGS1;TMEM68;ZNF703;PCBP2;TNRC18;SLC38A2;FDFT1;KLHDC10;IGBP1;RNF24…
Upregulated All	GO_Biological_Process_2021	regulation of signal transduction (GO:0009966)	34/198	0.000487247	0.0761503	1.99509	15.2161	APP;GALNT11;MTCH1;SRC;USP33;NUCKS1;GATA3;RFNG;TSPAN12;LFNG;SHARPIN;ERBB3;UBTF;FYN;TIMP1;WWTR1;TGFB1;ITGA3;AMFR;FBXL17;DCDC2;PTK6;LIFR;SULF1;KAZALD1;ESR1;SREBF2;ELF1;SNW1;IFT81;KIF26A;RGS12;PRKD1;PTPN2
Upregulated All	Reactome_2022	TP53 Regulates Transcription Of Cell Cycle Genes R-HSA-6791312	13/49	0.000487755	0.0440761	3.46092	26.3919	CDKN1A;CDKN1B;CNOT6L;CDC25C;AURKA;CCNA2;RBL2;CCNA1;CCNB1;CNOT7;TNKS1BP1;CNOT8;TP53
Upregulated All	Reactome_2022	Signaling By Receptor Tyrosine Kinases R-HSA-9006934	70/496	0.000489284	0.0440761	1.5889	12.1115	CYFIP2;NCKAP1;IRS1;NAB2;BRK1;HSPB1;AREG;IGF1R;SIN3A;PSENEN;ATP6V0E1;ATP6AP1;ITGA3;SPHK1;PPP2R5D;VAV2;DNM2;ADAM17;ESRP1;ATP6V1B2;PGR;PIK3C3;TRIB1;YAP1;HDAC2;RNASEH2A;SRC;FURIN;PRKCZ;CDC42;APH1A;PPP2CB;NCSTN;RAP1A;POLR2A;ERBB3;UBC;ERBB2;ATP6V1H;STAT6;FYN;POLR2G;WASF1;EPS15;MAP2K5;ATP6V1C1;JUND;EGR3;JUP;BCL11B;GALNT3;STAT3;WWP1;PTK6;ESR1;PTK2;MAPK13;REST;ABI2;CDK5;ID2;ABI1;ID1;CTNNB1;COL9A3;TAB2;DNA…
Upregulated All	GO_Biological_Process_2021	protein phosphorylation (GO:0006468)	70/496	0.000489284	0.0761503	1.5889	12.1115	APP;BMPR2;MAST4;TESK2;IGF1R;IKBKB;RPS6KA6;CHEK2;STK16;PIM3;PRKACA;MAP3K7;EPHB4;PDK2;PRKCI;LMTK3;YWHAZ;CCNA2;FAM20B;BIRC5;SGK3;PRKD1;GAS6;TRIB1;CILK1;CSNK1G1;CAMK2B;CAMK2D;PKN3;TNKS;SRC;TTK;PRKCZ;STK3;AURKA;PAK1;ERBB2;MKNK2;FYN;MAP4K3;MAP2K6;PAK4;SMAD2;CDK19;TGFB1;NEK6;PLK1;PTK6;GTF2H4;ACVR2B;HIPK3;DCLK1;PTK2;ACVR2A;SMAD7;MAPK13;CDK9;BCKDK;BMP4;MEX3B;ABI2;CDK5;ABI1;COQ8B;COQ8A;MAP3K11;MAP3K12;NEK1…
Downregulated All	TRRUST_Transcription_Factors_2019	BRCA1 human	14/57	0.000492065	0.0491774	3.24596	24.7242	EGR1;FOXC1;STAT1;GADD45A;SIRT1;CDH3;CCND1;DDIT3;CYP1A1;CYP1B1;TFF1;CTSD;IRF9;JAK1
Upregulated All	Reactome_2022	Cell Cycle R-HSA-1640170	88/654	0.00049688	0.0440761	1.50632	11.4588	CEP57;YWHAE;DIDO1;CDKN1A;CDKN1B;NUMA1;PPP2R2A;CKS1B;LMNB1;PPP1CB;TUBB6;PCM1;TUBA1A;KAT5;PSMD5;PPME1;CHEK2;H2BC21;NUF2;CNTRL;PHLDA1;RAB2A;SUN2;RMI2;SUN1;FKBPL;PPP2R5D;PPP2R5C;TERF1;CDC25C;LEMD3;YWHAZ;CTDNEP1;CCNA2;RBL2;DYNC1LI1;CCNA1;H2AJ;MAU2;CHMP4C;UBE2V2;POT1;BIRC5;MCM4;KIF20A;TP53;CHMP7;MCPH1;PSMD10;PIF1;DYNC1I2;SEH1L;SRC;PSMD13;DCTN1;USO1;CDCA8;HMMR;ANAPC11;AURKA;PPP2CB;CCNB2;TUBA3D;WRN;CCNB1…
Downregulated All	GO_Biological_Process_2021	vascular transport (GO:0010232)	18/84	0.000507503	0.079573	2.72156	20.6458	ABCC3;SLC12A2;SLC22A5;SLC24A3;SLC16A1;TFRC;ABCC5;INSR;ATP2A3;SLC4A3;SLC5A6;SLC9A3R1;SLC6A6;SLC16A7;SLC16A2;SLC29A1;SLC19A1;ABCG2
Downregulated All	ENCODE_and_ChEA_Consensus_TFs_from_ChIP-X	KLF4 CHEA	121/987	0.000524123	0.00201885	1.41291	10.6728	ZNF296;MIDN;IFITM1;BCCIP;COMT;ACTB;RCBTB1;ACTG1;CHCHD4;ZFP36;ZMIZ1;MPC2;IER2;TPM4;ECH1;IFRD1;ATAD3A;SLC5A6;SCO1;PDE12;MAP1B;TAGLN2;LMX1B;RPP25;EZR;AJUBA;ATF3;ATF4;SLC22A4;ANAPC13;DDX5;PPP1R35;CDCA7;GATA2;PPL;ADIPOR2;EFNB2;CYB5R1;HNRNPDL;PRDX1;AFMID;GSE1;RIPK1;NAE1;CDR2;TFAP2A;HSPA9;ICMT;SRD5A3;SLC52A3;LRRC61;HPS3;ASNS;PA2G4;CCT6A;MOV10;COPS6;CXCL12;CC2D1B;MUS81;NVL;HEXB;PAK1IP1;ATP2A3;PIGZ;SIX1;P…
Downregulated All	Reactome_2022	Transport Of Small Molecules R-HSA-382551	91/706	0.000524304	0.0609099	1.49183	11.2684	SLC46A1;STEAP3;ABCD3;TFRC;ATP2A3;TCIRG1;SLC7A11;SLC4A3;PCSK6;AQP3;SLC2A6;PSMD6;FTH1;SLC39A6;PMPCB;SLC16A7;SLC39A8;LDLRAP1;SLC16A2;ATP6V1E1;SLC39A1;ABCC3;SLC2A11;GLRX3;TSC22D3;ABCC5;SLC35C1;ANO9;ANO6;ATP1B3;NIPA2;HBA1;RUNX1;SLC5A6;ADCY9;SOAT1;SLC9A7;PSME3;PSME4;SCNN1A;TRNP1;PSME1;PSME2;VDAC2;SLC29A1;SLC25A4;SLC29A3;ABCG2;SLC22A4;SLC24A3;SLC22A5;SLC45A3;ABCB6;SLC20A1;ARL2;NEDD8;SRI;LMF2;AKAP1;CYB5R…
Upregulated All	Reactome_2022	Nuclear Signaling By ERBB4 R-HSA-1251985	10/32	0.000528274	0.0442576	4.35285	32.8462	YAP1;APH1A;PSENEN;NCSTN;ADAM17;SRC;PGR;TAB2;ESR1;MXD4
Downregulated All	Reactome_2022	Cellular Response To Chemical Stress R-HSA-9711123	31/182	0.000538155	0.0609099	2.05378	15.4595	SRXN1;SLC7A11;HELZ2;PRDX3;PSMD6;PSMB5;PRDX1;HMOX1;TBL1X;HMOX2;NQO1;GPX3;PRKCD;HBA1;COX6C;PSMB8;PSMB9;NCOR1;SCO1;PSME3;MAFG;PSME4;PSMC2;PSME1;PSME2;CYCS;MAFK;GCLM;SQSTM1;BLVRA;ATF4
Downregulated All	GO_Biological_Process_2021	pre-replicative complex assembly (GO:0036388)	15/64	0.000538248	0.0815804	3.05263	22.9777	MCM7;GMNN;CDC6;PSMB8;PSMB9;PSMD6;ORC6;PSMB5;PSME3;PSME4;PSMC2;MCM3;PSME1;PSME2;MCM5
Upregulated All	GO_Biological_Process_2021	regulation of cell population proliferation (GO:0042127)	100/764	0.000565175	0.0761503	1.46063	10.9231	APP;TES;ATP8A2;IRS1;IGF1R;HMGN5;IL6R;SOX4;TNS2;MEN1;LDOC1;LIFR;PRLR;ZNF16;SULT2B1;AR;ADAM17;NUPR1;ATF5;TP53;TSPYL5;MAZ;GATA3;FOXO4;TNFRSF11A;ZFP36L1;SDCBP;ADGRG1;SCIN;ZNF703;WWTR1;XBP1;JUND;TGFB1;JUP;XRCC5;SMARCA2;PTK2;BMP4;MLXIPL;CNOT7;BCL6;ID2;BCL2;CALR;CNOT8;FGFR1;BTG3;CDKN1A;RARG;BTG1;CDKN1B;BMPR2;CDCA7L;HP1BP3;HMGB2;ASH2L;AREG;ING4;UFL1;GPER1;TSPO;TIMP1;BOK;KLF10;CNOT6L;EMP2;WNT9A;PPP2R5C;AD…
Upregulated All	GO_Biological_Process_2021	cellular response to gamma radiation (GO:0071480)	7/17	0.000565918	0.0761503	6.6972	50.0754	YAP1;WRN;KDM1A;XRCC5;HSF1;TP53;TSPYL5
Upregulated All	GO_Biological_Process_2021	regulation of cyclin-dependent protein serine/threonine kinase activity (GO:0000079)	18/82	0.000569986	0.0761503	2.6985	20.1576	PSMD10;CEBPA;CDKN1A;CDKN1B;CDKN2C;CCNI;PLK1;CDC25C;CCNA2;CCNA1;CCNB2;ADAM17;CCNB1;PSRC1;CCNG2;CNPPD1;CCNO;MEN1
Downregulated All	GO_Biological_Process_2021	polyamine metabolic process (GO:0006595)	6/13	0.000570437	0.0836702	8.52496	63.6738	HDAC10;SMOX;AMD1;ODC1;SAT1;SRM
Upregulated All	GO_Biological_Process_2021	regulation of cell cycle (GO:0051726)	46/296	0.000578774	0.0761503	1.77363	13.2217	CDKN1A;CDKN1B;CITED2;GATA3;FOXO4;ARNTL;CKS1B;ING4;CCNB2;SDCBP;CCNB1;GPER1;ZNF703;TP53INP1;PIM3;PRKACA;DLGAP5;MEN1;MAP2K6;RNF20;AFAP1L2;JUND;CDKN2C;TGFB1;NEK6;PLK1;STAT3;FBXL17;PTK6;MIF;SND1;THAP1;BMP4;CDK9;CYLD;MLXIPL;CDK5;ID2;PDCD4;BIRC5;HBP1;CALR;NUPR1;IRF6;PRR11;TP53
Upregulated All	GO_Biological_Process_2021	DNA damage response, signal transduction by p53 class mediator resulting in cell cycle arrest (GO:0006977)	14/56	0.000579622	0.0761503	3.19533	23.8152	CDKN1A;CDKN1B;CNOT6L;CRADD;CDC25C;AURKA;RBL2;CCNB1;CNOT7;CHEK2;TNKS1BP1;CNOT8;TP53;SOX4
Upregulated All	GO_Biological_Process_2021	positive regulation of BMP signaling pathway (GO:0030513)	9/27	0.00058881	0.0761503	4.78666	35.6003	SMAD2;BMP4;SMAD4;BMPR2;NUMA1;RBPJ;SULF1;ACVR2B;ACVR2A
Downregulated All	TRRUST_Transcription_Factors_2019	HIC1 human	5/9	0.000589657	0.0491774	12.4275	92.4103	E2F1;ACKR3;SIRT1;LRP8;EPHA2
Upregulated All	GO_Biological_Process_2021	proteasome-mediated ubiquitin-dependent protein catabolic process (GO:0043161)	49/321	0.000590836	0.0761503	1.73717	12.9141	UBXN2B;FBXO27;KAT5;PSMD5;FBXO4;UBXN8;UFD1;PPP2R5C;PELI1;SPOPL;FAM8A1;PSMD10;PSMD13;NEDD4L;RNF5;ANAPC11;ARNTL;HSP90B1;AURKA;FBXL20;ATXN3;CCNB1;SHARPIN;RMND5A;TMEM67;PCBP2;UBC;SPOP;FEM1C;MARCHF6;ANKZF1;UBE2C;FEM1B;AMFR;PLK1;FBXL17;WWP1;ERLIN2;DNAJC18;SPSB3;UBE2W;NPLOC4;UBXN11;GID8;CTNNB1;FBXL4;RNF185;CUL4B;TAF1
Downregulated All	Reactome_2022	rRNA Processing R-HSA-72312	33/199	0.000593082	0.0609099	1.98928	14.7807	UTP25;NIP7;NOP2;ISG20L2;WDR43;MRM2;NOL6;PDCD11;BMS1;RRP36;UTP20;RIOK1;BUD23;PELP1;NOP56;NOP14;NOP58;PNO1;RIOK3;ELAC2;RPP40;RPL35A;IMP4;RRP1B;BYSL;FTSJ3;DKC1;DNAJC5;TSR1;RPL22L1;NOL12;RPP25;RPS24
Downregulated All	Reactome_2022	Interleukin-1 Signaling R-HSA-9020702	22/114	0.000604558	0.0609099	2.38813	17.6985	MAP2K4;MAP3K3;MAP2K1;CHUK;HOXC13;USP18;NFKB1;PSMB8;NFKB2;PSMB9;PSMD6;PSMB5;IRAK1;PSME3;PSME4;PSMC2;PSME1;UBE2N;PSME2;UBE2V1;SQSTM1;NFKBIB
Downregulated All	GO_Biological_Process_2021	cellular response to insulin stimulus (GO:0032869)	24/129	0.000609838	0.0866542	2.28357	16.9037	PARP1;INSR;SYAP1;MARS1;IRS2;PIK3R2;INHBB;IDE;TCIRG1;KAT2B;RAB31;RPS6KB1;CAPN10;RAB15;NAMPT;ATP6V0A2;ENPP1;ATP6V1E1;ATP6V0E2;SLC25A33;RAB8A;SH2B2;BCAR1;PCK2
Downregulated All	ENCODE_and_ChEA_Consensus_TFs_from_ChIP-X	E2F1 CHEA	107/859	0.000621247	0.00230749	1.43656	10.6073	FHOD1;GMNN;TMEM97;MSI2;ICAM1;NUDT4;EDC3;SCAMP5;PNN;COMTD1;FLAD1;HMCES;NFATC2IP;AP1S1;LUC7L;XYLB;G6PD;TLE1;WSB2;DDX11;MED9;ATAD3A;CDC25A;CCNB1IP1;ALDH3A2;SCO1;DKC1;TEP1;GRWD1;SRSF2;SRSF7;NOLC1;ADIPOR2;DHRS7B;S100A13;MCMBP;SFN;NAE1;NDUFV3;RHPN2;CLSPN;SAC3D1;TXNDC5;ESRRA;BRPF1;FZD5;RMDN3;DNAJC12;CDC6;PA2G4;TVP23B;EIF2S2;ABTB2;COPS3;DIAPH1;CCPG1;HNRNPF;HNRNPD;PSMG1;SFXN5;RPS24;MCM7;NGRN;UBL3;L3HYPDH;…
Downregulated All	Reactome_2022	Mitochondrial Protein Import R-HSA-1268020	15/65	0.000641324	0.0609099	2.99141	21.9928	HSPA9;NDUFB8;TIMM23;CHCHD10;TIMM44;BCS1L;GFER;HSPD1;CHCHD4;CHCHD3;TIMM17A;PMPCB;SLC25A4;TOMM5;SLC25A13
Downregulated All	Reactome_2022	KEAP1-NFE2L2 Pathway R-HSA-9755511	20/100	0.000655385	0.0609099	2.49558	18.2934	NQO1;SRXN1;PRKCD;SLC7A11;PSMB8;PSMB9;PSMD6;PSMB5;PSME3;PRDX1;MAFG;PSME4;PSMC2;PSME1;PSME2;HMOX1;MAFK;GCLM;SQSTM1;ATF4
Upregulated All	GO_Biological_Process_2021	regulation of mitotic cell cycle (GO:0007346)	31/178	0.000661498	0.0828893	2.02808	14.8476	PSMD10;APP;BTG3;CUL7;BTG1;CDKN1B;PSMD13;ANAPC11;CKS1B;SDCBP;CCNB1;PSMD5;HSF1;EIF4EBP1;PIM3;DLGAP5;RNF20;AFAP1L2;TGFB1;UBE2C;NEK6;SPHK1;PLK1;SCRIB;CDC25C;THAP1;CDK9;CYLD;TRIM35;HECA;NEK11
Upregulated All	Reactome_2022	Signaling By Rho GTPases, Miro GTPases And RHOBTB3 R-HSA-9716542	88/660	0.000664999	0.0527799	1.49001	10.9005	CYFIP2;YWHAE;NCKAP1;CDKN1B;RTKN;KDM1A;BRK1;ARHGAP39;FNBP1L;AREG;SH3RF1;ARHGAP4;LMNB1;PPP1CB;VPS72;H2BC21;NUF2;MEN1;NCOA2;ARHGEF10;ATP6AP1;ARAP2;ARHGEF19;SCRIB;OCRL;PPP2R5D;KCTD3;PPP2R5C;CDC25C;LEMD3;RHOD;YWHAZ;VAV2;ARMCX3;DYNC1LI1;H2AJ;DAAM1;CDC42EP4;PLIN3;BIRC5;DSG2;PIK3C3;ARHGEF2;S100A9;S100A8;TMEM87A;DYNC1I2;SEH1L;GARRE1;PKN3;SRC;ARHGEF28;MOSPD2;CDCA8;ADD3;IQGAP3;PRKCZ;CDC42;LMAN1;PPP2CB;DVL2;…
Downregulated All	GO_Biological_Process_2021	transport across blood-brain barrier (GO:0150104)	18/86	0.00068289	0.0892006	2.64122	19.2523	ABCC3;SLC12A2;SLC22A5;SLC24A3;SLC16A1;TFRC;ABCC5;INSR;ATP2A3;SLC4A3;SLC5A6;SLC9A3R1;SLC6A6;SLC16A7;SLC16A2;SLC29A1;SLC19A1;ABCG2
Downregulated All	GO_Biological_Process_2021	nucleotide biosynthetic process (GO:0009165)	7/18	0.000686611	0.0892006	6.33121	46.1149	PRPS1;RRM2;PNP;PRPSAP2;MTHFD1;ME1;HPRT1
Downregulated All	GO_Biological_Process_2021	rRNA transcription (GO:0009303)	7/18	0.000686611	0.0892006	6.33121	46.1149	BRF1;CAVIN1;NIFK;TCOF1;GTF3C6;MARS1;POLR1G
Upregulated All	GO_Biological_Process_2021	Notch receptor processing (GO:0007220)	5/9	0.00069566	0.0848141	11.9506	86.8887	APH1A;PSENEN;GALNT11;ADAM17;NCSTN
Upregulated All	Reactome_2022	Signaling By Rho GTPases R-HSA-194315	86/644	0.000725562	0.0530938	1.49223	10.7867	CYFIP2;YWHAE;NCKAP1;CDKN1B;RTKN;KDM1A;BRK1;ARHGAP39;FNBP1L;AREG;SH3RF1;ARHGAP4;LMNB1;PPP1CB;VPS72;H2BC21;NUF2;MEN1;NCOA2;ARHGEF10;ATP6AP1;ARAP2;ARHGEF19;SCRIB;OCRL;PPP2R5D;KCTD3;PPP2R5C;CDC25C;LEMD3;RHOD;YWHAZ;VAV2;ARMCX3;DYNC1LI1;H2AJ;DAAM1;CDC42EP4;BIRC5;DSG2;PIK3C3;ARHGEF2;S100A9;S100A8;TMEM87A;DYNC1I2;SEH1L;GARRE1;PKN3;SRC;ARHGEF28;MOSPD2;CDCA8;ADD3;IQGAP3;PRKCZ;CDC42;LMAN1;PPP2CB;DVL2;STX5;M…
Upregulated All	Reactome_2022	Transcriptional Activity Of SMAD2/SMAD3:SMAD4 Heterotrimer R-HSA-2173793	13/51	0.000739369	0.0530938	3.2784	23.6363	TGIF1;SMAD2;WWTR1;SMAD4;RNASEH2A;NEDD4L;FURIN;SMAD7;CDK9;SNW1;UBC;E2F5;MEN1
Downregulated All	GO_Biological_Process_2021	positive regulation of cell cycle (GO:0045787)	15/66	0.000760722	0.0960834	2.9326	21.0597	SRPK2;DUSP3;CCDC57;USP22;PDGFB;ASNS;PKD1;TBX3;CCND3;CCND1;RPS6KB1;CCPG1;CCNYL1;NUDT16;FGFR2
Upregulated All	GO_Biological_Process_2021	regulation of extrinsic apoptotic signaling pathway (GO:2001236)	15/64	0.000779825	0.0925734	2.93491	21.0035	SRC;FEM1B;TNFRSF10B;CFLAR;SH3RF1;DEDD2;PYCARD;BMP4;LGALS3;AR;CYLD;DEPTOR;GPER1;ZMYND11;FGFR1
Upregulated All	Reactome_2022	Signaling By TGF-beta Receptor Complex R-HSA-170834	19/91	0.000782407	0.0536305	2.53215	18.1128	TGIF1;SMAD2;WWTR1;SMAD4;RNASEH2A;TGFB1;LTBP4;NEDD4L;FURIN;LTBP3;LTBP1;PRKCZ;SMAD7;PPP1CB;CDK9;SNW1;UBC;E2F5;MEN1
Downregulated All	GO_Biological_Process_2021	regulation of transcription from RNA polymerase II promoter in response to stress (GO:0043618)	18/87	0.000788565	0.0969082	2.6028	18.5978	HIGD1A;PSMB8;PSMB9;PSMD6;MUC1;MAPK7;PSMB5;DDIT3;PSME3;PSME4;PSMC2;PSME1;PSME2;HMOX1;HIF1AN;ATF3;STOX1;ATF4
Downregulated All	Reactome_2022	Signaling By NOTCH R-HSA-157118	33/203	0.000846301	0.0740265	1.94204	13.7392	HDAC10;PLXND1;HDAC11;ATP2A3;ARRB1;PSMD6;APH1B;PSMB5;CCND1;ST3GAL4;E2F1;TBL1X;JAG2;JUN;TLE1;SMAD3;H2BC5;H2AC6;STAT1;PSMB8;RUNX1;PSMB9;H2BC12;MOV10;KAT2B;NCOR1;ELF3;PSME3;PSMC2;H2BC11;PSME1;PSME2;TNRC6A
Upregulated All	TRRUST_Transcription_Factors_2019	HDAC9 human	7/18	0.000850554	0.0458236	6.08802	43.04	APP;CITED2;TNFRSF10B;STAT6;CFLAR;ESR1;TP53
Upregulated All	GO_Biological_Process_2021	interleukin-6-mediated signaling pathway (GO:0070102)	7/18	0.000850554	0.0983807	6.08802	43.04	YAP1;CEBPA;SOCS3;SMAD4;SRC;STAT3;IL6R
Downregulated All	GO_Biological_Process_2021	protein localization to membrane (GO:0072657)	32/195	0.000854367	0.102232	1.96374	13.8741	STXBP1;LIN7A;NKD2;SLC9A3R1;ZFYVE27;FLOT1;TSPAN5;FLNA;SPTBN1;RAB8A;TMEM150A;SMURF1;TESC;SEC16A;ATP1B3;HPS6;SYNJ2BP;EFR3B;TM9SF1;TSPAN15;DLG1;TSPAN14;EHD4;RABEP1;NPC1;RAB15;MYADM;PICK1;EZR;RAMP1;SHANK3;EPHA2
Downregulated All	ENCODE_and_ChEA_Consensus_TFs_from_ChIP-X	BRCA1 ENCODE	343/3218	0.000867749	0.00311193	1.22533	8.63812	POP7;CCNJ;TFRC;HDAC10;ITSN1;HSF2BP;NUDT5;SMC3;ACTB;ELK4;SCAMP5;ALKBH2;PNN;COMTD1;CAPNS1;HERC1;FTH1;MIR22HG;RCC1;KIF21A;DIP2A;CHAC2;B2M;IER2;METTL1;METTL3;NGDN;DAPK3;DNTTIP2;MED9;MAPK8IP3;SLC5A6;THAP5;MTHFD1;SNHG12;PDE12;PSME3;PPP1R3E;GRWD1;NINJ1;PSME1;CCDC86;NSMF;GINM1;LAP3;TTLL12;CBLL1;ATF4;ANAPC13;SAR1A;FLII;MRPL16;NOLC1;PIK3R2;NMD3;MYL12A;ABR;INPP5A;EPB41L2;PRDX1;S100A13;SSR1;B4GALNT1;HMOX2;EG…
Upregulated All	GO_Biological_Process_2021	positive regulation of apoptotic process (GO:0043065)	47/310	0.000875982	0.0987889	1.72229	12.1252	MTCH1;RARG;GRN;BTG1;UBE2Z;CCAR2;STK3;APH1A;ING4;PYCARD;NCSTN;BCLAF1;CALHM2;SCIN;PNMA1;FAM162A;GPER1;UBC;PMAIP1;PHLDA1;SOX4;SPDEF;TGM2;BOK;PSENEN;BNIP3L;CRADD;APAF1;BNIP3;ARHGEF19;HIP1R;TNFRSF10B;SCRIB;VAV2;TLE5;DNM2;BMP4;REST;BCL6;CDK5;DLC1;TRIM35;CTNNB1;ARHGEF2;NUPR1;TP53;MAP3K11
Downregulated All	GO_Biological_Process_2021	regulation of viral genome replication (GO:0045069)	15/67	0.000898453	0.104708	2.87604	20.175	SRPK2;IFITM1;MX1;IFIT5;EIF2AK2;ADARB1;ZC3HAV1;IFIT1;SRPK1;BST2;PLSCR1;LARP1;OAS1;PDE12;OAS3
Upregulated All	GO_Biological_Process_2021	regulation of intrinsic apoptotic signaling pathway (GO:2001242)	13/52	0.000901357	0.0991712	3.19416	22.3962	SRC;BBC3;PYCARD;CYLD;BCLAF1;BCL2;PMAIP1;NUPR1;P4HB;S100A9;TP53;S100A8;BOK
Downregulated All	TRRUST_Transcription_Factors_2019	WWTR1 human	4/6	0.00090472	0.062878	19.8753	139.284	SMAD3;ASNS;LTBR;BAK1
Downregulated All	Reactome_2022	Synthesis Of Dolichyl-phosphate R-HSA-446199	4/6	0.00090472	0.0747399	19.8753	139.284	DOLPP1;SRD5A3;MVD;DHDDS
Downregulated All	GO_Biological_Process_2021	regulation of IRE1-mediated unfolded protein response (GO:1903894)	6/14	0.000921113	0.104708	7.45893	52.1374	PTPN1;BCL2L11;TMEM33;AGR2;DNAJB9;BAK1
Upregulated All	GO_Biological_Process_2021	protein localization to plasma membrane (GO:0072659)	25/136	0.000954739	0.101683	2.16339	15.0444	PLEKHF1;RAB3D;ZDHHC22;ABCA12;SLC9A3R2;IKBKB;EFR3A;RAP1A;RAB40B;BSG;TMED2;JUP;KCNIP3;DENND4C;RDX;EMP2;PDZK1;ATP1B1;FAM126A;RAB11A;EHD2;PACS1;RAB13;PKP2;GAS6
Upregulated All	GO_Biological_Process_2021	response to lipid (GO:0033993)	22/114	0.000969265	0.101683	2.2957	15.9298	OTUD5;RARG;PAQR7;TGFB1;ANXA1;CITED1;VPS4B;PALM3;STAT3;HMGB2;TNFRSF11A;ESR1;RXRB;ADAM17;RXRA;PELI1;CTNNB1;TAB2;TRIB1;S100A9;ABCG1;S100A8
Upregulated All	ENCODE_and_ChEA_Consensus_TFs_from_ChIP-X	E2F1 CHEA	109/859	0.000995248	0.00295731	1.40963	9.74408	ARL6IP1;PGAP3;HNRNPR;PPP2R2A;NUCKS1;UBE2Z;TUBB6;PSMD5;CFL2;CHEK2;BSG;LAMP2;CPNE1;KAT7;ZNF687;SOX4;STARD5;MIF;PGD;THAP1;MORF4L1;AFG3L2;MAU2;RNF125;MSH2;DAAM1;MATR3;TP53;ZNF397;RAB5B;SEH1L;SDC4;ZBTB1;LTBP4;MRPL10;GLG1;ZFP36L1;ATXN3;CCNB2;BLOC1S6;SEC14L1;EPB41L1;TTC21B;STC2;ESD;UBC;LTA4H;TSPAN3;JUP;CRADD;UBE2C;VTA1;RDX;TBCD;XRCC1;EEF2;NDC80;PAN2;KIF18A;SP3;RPS20;DIDO1;CDKN1A;CLIC4;CDKN1B;NUMA1;GPAA1…
Upregulated HDAC3	GO_Biological_Process_2021	retrograde vesicle-mediated transport, Golgi to endoplasmic reticulum (GO:0006890)	6/85	0.000342651	0.24111	7.02514	56.0522	GOLPH3;GOLPH3L;TMED2;COPG2;KIFAP3;PLPP3
Upregulated HDAC3	GO_Biological_Process_2021	organonitrogen compound biosynthetic process (GO:1901566)	8/158	0.000358998	0.24111	4.96202	39.3597	GOLPH3;SLC44A1;ESD;FURIN;PRKD1;SPTSSA;PLPP3;GPHN
Upregulated HDAC3	GO_Biological_Process_2021	protein localization to plasma membrane (GO:0072659)	7/136	0.000758829	0.24111	5.03013	36.1351	EFR3A;PACS1;PKP2;TMED2;ABCA12;ATP1B1;RAB11A
Upregulated HDAC3	GO_Biological_Process_2021	protein localization to cell periphery (GO:1990778)	7/140	0.000900151	0.24111	4.87786	34.2081	EFR3A;PACS1;PKP2;TMED2;ABCA12;ATP1B1;RAB11A
Upregulated HDAC3	GO_Biological_Process_2021	Fc-gamma receptor signaling pathway involved in phagocytosis (GO:0038096)	5/71	0.00108897	0.24111	6.97926	47.6161	CYFIP2;PAK1;MYO10;BRK1;PTK2
Upregulated HDAC3	GO_Biological_Process_2021	Fc-gamma receptor signaling pathway (GO:0038094)	5/72	0.00115996	0.24111	6.87474	46.4689	CYFIP2;PAK1;MYO10;BRK1;PTK2
Upregulated HDAC3	GO_Biological_Process_2021	protein phosphorylation (GO:0006468)	14/496	0.00118851	0.24111	2.7344	18.4163	CAMK2B;BMPR2;MAST4;YWHAZ;DCLK1;PTK2;IGF1R;STK3;MEX3B;PAK1;ABI2;SGK3;PRKD1;EPHB4
Upregulated HDAC3	GO_Biological_Process_2021	Fc receptor mediated stimulatory signaling pathway (GO:0002431)	5/74	0.00131214	0.24111	6.67479	44.2946	CYFIP2;PAK1;MYO10;BRK1;PTK2
Upregulated HDAC3	GO_Biological_Process_2021	protein localization to membrane (GO:0072657)	8/195	0.00141922	0.24111	3.97273	26.0518	EFR3A;DLG2;PACS1;PKP2;TMED2;ABCA12;ATP1B1;RAB11A
Upregulated HDAC3	GO_Biological_Process_2021	sphingolipid metabolic process (GO:0006665)	6/116	0.00175717	0.261029	5.03739	31.9574	B3GALNT1;PRKD1;SPTSSA;ABCA12;PLPP3;SUMF1
Upregulated HDAC3	GO_Biological_Process_2021	protein autophosphorylation (GO:0046777)	7/159	0.00187791	0.261029	4.264	26.7676	CAMK2B;MEX3B;PAK1;PRKD1;EPHB4;PTK2;IGF1R
Upregulated HDAC3	GO_Biological_Process_2021	positive regulation of hormone metabolic process (GO:0032352)	2/7	0.00241733	0.308008	36.4535	219.635	ARNT;GATA3
Upregulated HDAC3	GO_Biological_Process_2021	positive regulation of cell migration (GO:0030335)	9/269	0.00294474	0.346347	3.21775	18.7522	PAK1;BMPR2;CPNE3;SEMA3E;RHOD;PTK2;RAB11A;ADRA2A;IGF1R
Upregulated HDAC3	GO_Biological_Process_2021	positive regulation of Arp2/3 complex-mediated actin nucleation (GO:2000601)	2/8	0.0031999	0.349474	30.3763	174.501	ABI2;BRK1
Upregulated HDAC3	GO_Biological_Process_2021	astral microtubule organization (GO:0030953)	2/9	0.00408455	0.383748	26.0355	143.21	NUMA1;RAB11A
Upregulated HDAC3	GO_Biological_Process_2021	regulation of mammary gland epithelial cell proliferation (GO:0033599)	2/9	0.00408455	0.383748	26.0355	143.21	GATA3;ROBO1
Upregulated HDAC3	GO_Biological_Process_2021	regulation of dendritic spine morphogenesis (GO:0061001)	3/32	0.00508282	0.383748	9.45977	49.9655	CAMK2B;ABI2;TANC2
Upregulated HDAC3	GO_Biological_Process_2021	regulation of cell migration (GO:0030334)	11/408	0.0055016	0.383748	2.58215	13.4342	CAMK2B;PAK1;CPNE3;SGK3;AMOTL2;SEMA3E;RHOD;PTK2;ADRA2A;ROBO1;IGF1R
Upregulated HDAC3	GO_Biological_Process_2021	regulation of keratinocyte differentiation (GO:0045616)	3/34	0.00603474	0.383748	8.84857	45.2181	NUMA1;ABCA12;GRHL2
Upregulated HDAC3	GO_Biological_Process_2021	positive regulation of actin nucleation (GO:0051127)	2/11	0.00615093	0.383748	20.2478	103.085	ABI2;BRK1
Upregulated HDAC3	GO_Biological_Process_2021	regulation of synapse maturation (GO:0090128)	2/11	0.00615093	0.383748	20.2478	103.085	CAMK2B;YWHAZ
Upregulated HDAC3	GO_Biological_Process_2021	vascular endothelial growth factor receptor signaling pathway (GO:0048010)	4/67	0.00625779	0.383748	5.82296	29.5453	CYFIP2;BRK1;PRKD1;PTK2
Upregulated HDAC3	GO_Biological_Process_2021	endomembrane system organization (GO:0010256)	7/199	0.00644741	0.383748	3.36878	16.9924	SUN1;GOLPH3;GOLPH3L;TMED2;PRKD1;LEMD3;RAB22A
Upregulated HDAC3	GO_Biological_Process_2021	aortic valve development (GO:0003176)	3/36	0.00708626	0.383748	8.31145	41.1383	BMPR2;GATA3;ROBO1
Upregulated HDAC3	GO_Biological_Process_2021	ventricular septum development (GO:0003281)	3/38	0.00823975	0.383748	7.83571	37.6019	BMPR2;GATA3;ROBO1
Upregulated HDAC3	GO_Biological_Process_2021	cellular component assembly (GO:0022607)	8/261	0.00825596	0.383748	2.92647	14.0378	FZD1;PKP2;IL1RAP;KIFAP3;RHOD;GRHL2;YWHAZ;CD2AP
Upregulated HDAC3	GO_Biological_Process_2021	regulation of intracellular transport (GO:0032386)	3/39	0.00885541	0.383748	7.61767	36.0066	NUMA1;LAMP1;ATPSCKMT
Upregulated HDAC3	GO_Biological_Process_2021	positive regulation of intracellular transport (GO:0032388)	3/39	0.00885541	0.383748	7.61767	36.0066	NUMA1;EIPR1;ABCA12
Upregulated HDAC3	GO_Biological_Process_2021	response to organonitrogen compound (GO:0010243)	3/40	0.00949733	0.383748	7.41141	34.5131	KYNU;RNF185;MARCHF6
Upregulated HDAC3	GO_Biological_Process_2021	positive regulation of wound healing (GO:0090303)	3/40	0.00949733	0.383748	7.41141	34.5131	PLPP3;ADRA2A;PTK2
Upregulated HDAC3	GO_Biological_Process_2021	regulation of neuron projection development (GO:0010975)	6/165	0.00976125	0.383748	3.4763	16.093	FZD1;CAMK2B;PAK1;ABI2;PRKD1;TANC2
Upregulated HDAC3	GO_Biological_Process_2021	bone morphogenesis (GO:0060349)	2/14	0.00995967	0.383748	15.1836	69.9843	CYP26B1;BMPR2
Upregulated HDAC3	GO_Biological_Process_2021	regulation of retinoic acid receptor signaling pathway (GO:0048385)	2/14	0.00995967	0.383748	15.1836	69.9843	CYP26B1;SNW1
Upregulated HDAC3	ENCODE_and_ChEA_Consensus_TFs_from_ChIP-X	NFE2L2 CHEA	37/1022	1.26489e-10	1.27754e-08	3.87936	88.4139	ATXN7L3B;SEMA3E;ABCA12;UBE2Z;MTDH;NPEPPS;DTWD1;EFR3A;SERTAD3;ZNF706;GRB14;BTBD3;EMC2;ESD;BBS9;SPTSSA;KIFAP3;PHLDA1;STARD13;GOLPH3L;ARAP2;LIFR;LEMD3;ATP1B1;ESR1;YWHAZ;OXR1;TANC2;KTN1;EXT1;GOLPH3;BCL6;ZFAT;EIF3H;ALG10B;LRP12;CCDC90B
Upregulated HDAC3	ENCODE_and_ChEA_Consensus_TFs_from_ChIP-X	BRCA1 ENCODE	58/3218	5.59563e-05	0.00274651	1.89484	18.5522	DIDO1;BMPR2;SLC44A1;NUMA1;PDCD7;UBP1;BRK1;CWC27;TSPAN12;MTBP;DTWD1;LAMP1;DSE;TMED2;EIF2D;KPNA2;PHLDA1;NCOA2;TSC22D1;CAMLG;YWHAZ;CLPX;FAM227B;CD2AP;IQCH;RRM2B;FANCD2;TBC1D5;ALG10B;CCDC90B;IREB2;GPALPP1;PHF21A;STK3;MBTD1;PTDSS1;PAK1;SERTAD3;CHRAC1;ZNF706;ESD;SPTSSA;SLC38A2;ATP1A1-AS1;PTK2;RAB11A;AGBL5;GOLPH3;TP53I3;ABI2;BCL6;ZFAT;CCDC88C;GID8;CREBRF;EIF3H;LSM14B;LRP12
Upregulated HDAC3	ENCODE_and_ChEA_Consensus_TFs_from_ChIP-X	SMAD4 CHEA	18/584	8.15795e-05	0.00274651	3.04019	28.6201	STARD13;ATP8A2;NFATC2;PLEKHA6;LIFR;ABCA12;CWC27;NDRG1;ROBO1;PKIB;PAK1;DLG2;DAAM1;PACS1;BTBD3;BBS9;SLC38A2;YPEL2
Upregulated HDAC3	ENCODE_and_ChEA_Consensus_TFs_from_ChIP-X	CBX3 ENCODE	6/81	0.000263647	0.00610159	7.40131	60.9935	CCDC71L;FZD1;AGBL5;SLC44A1;LAMP1;ALG10B
Upregulated HDAC3	ENCODE_and_ChEA_Consensus_TFs_from_ChIP-X	ESR1 CHEA	8/154	0.000302059	0.00610159	5.09901	41.3269	STARD13;DHRS7;DEPTOR;BCL6;GFRA1;ESR1;EBAG9;GPHN
Upregulated HDAC3	ENCODE_and_ChEA_Consensus_TFs_from_ChIP-X	RFX5 ENCODE	15/559	0.00132316	0.0222733	2.60016	17.2331	TOP2B;ZER1;NUMA1;GOLPH3L;UBP1;ARNT;YWHAZ;IQCH;TTC8;RMND5A;EMC2;DSE;PRR11;EBAG9;YPEL2
Upregulated HDAC3	ENCODE_and_ChEA_Consensus_TFs_from_ChIP-X	BHLHE40 ENCODE	11/348	0.00164454	0.0237284	3.0513	19.5597	MBTD1;NCOA2;RMND5A;LAMP1;TBC1D5;CREBRF;GPALPP1;KPNA2;LSM14B;SLC38A2;CNPPD1
Upregulated HDAC3	ENCODE_and_ChEA_Consensus_TFs_from_ChIP-X	TCF7L2 ENCODE	15/583	0.00199105	0.0238699	2.48718	15.468	MYO10;ARNT;MT1X;ATP1B1;STK3;IQCH;CHRAC1;BCL6;BBS9;AMOTL2;PTGFRN;PRR11;PHLDA1;SLC38A2;PAAF1
Upregulated HDAC3	ENCODE_and_ChEA_Consensus_TFs_from_ChIP-X	AR CHEA	23/1095	0.00212702	0.0238699	2.04799	12.6013	NCOA2;STARD13;BCL11B;TSC22D1;PDCD7;UBE2E2;LIFR;CMBL;SMARCA2;GRHL2;NDRG1;PHF21A;KTN1;IGF1R;DLG2;FABP5;TBC1D5;KYNU;EIF3H;SGK3;PRKD1;SAMD12;LRP12
Upregulated HDAC3	ENCODE_and_ChEA_Consensus_TFs_from_ChIP-X	TAF1 ENCODE	53/3346	0.00282588	0.0275981	1.59862	9.38217	DIDO1;SLC44A1;PDCD7;UBP1;BRK1;UBE2Z;CWC27;GPHN;MTBP;DTWD1;DSE;TMED2;EIF2D;KPNA2;PHLDA1;PAAF1;LEMD3;YWHAZ;SND1;FAM227B;CD2AP;SUMF1;IQCH;DAAM1;RRM2B;TBC1D5;TARS2;ALG10B;CCDC90B;SF3B3;IREB2;ATXN7L3B;GLG1;PHF21A;MTDH;PTDSS1;CHRAC1;ZNF706;ZNF627;EMC2;LEO1;SPTSSA;SLC38A2;RAB11A;EXT1;COPS4;GOLPH3;ZFAT;GID8;EIF3H;EIF3E;EBAG9;RNF185
Upregulated HDAC3	ENCODE_and_ChEA_Consensus_TFs_from_ChIP-X	HDAC2 ENCODE	7/175	0.00321442	0.0275981	3.85476	22.1267	DTWD1;MEX3B;LSM14B;EBAG9;FAM227B;MTDH;YPEL2
Upregulated HDAC3	ENCODE_and_ChEA_Consensus_TFs_from_ChIP-X	UBTF ENCODE	30/1631	0.00350532	0.0275981	1.80244	10.1901	CCDC71L;TOP2B;DIDO1;BMPR2;SLC44A1;AHNAK;PDCD7;ATXN7L3B;CWC27;GLG1;PHF21A;GPHN;IGF1R;MBTD1;MTBP;NPEPPS;LEO1;TMED2;PHLDA1;CNPPD1;NCOA2;LEMD3;SMARCA2;PTK2;ASPM;MEX3B;SNW1;DAAM1;TBC1D5;CCDC88C
Upregulated HDAC3	ENCODE_and_ChEA_Consensus_TFs_from_ChIP-X	TCF3 CHEA	21/1006	0.00355224	0.0275981	2.02387	11.415	CAMK2B;DIDO1;PDCD7;IREB2;ARNT;KCTD3;SMARCA2;GRHL2;YWHAZ;ADRA2A;CD2AP;EXT1;SALL4;ACP6;GID8;AMOTL2;PTGFRN;PRR11;LONRF2;EPHB4;YPEL2
[truncated: 200 more rows]

## Sheet: C_Overlap_with_ChIP-Seq_data
Peak data
[truncated: 1,200 more rows]

## Sheet: D_Overlap_HDAC3_KO_GSE206247
											GPS2 KO
[truncated: 8,909 more rows]

## Sheet: E_Overlap_Mitocarta
				RNA-Seq data
[truncated: 1,147 more rows]

## Sheet: F_Enrichment_DE_Mitocarta
DE gene group	Term	Overlap	P-value	Adjusted P-value	Odds Ratio	Combined Score	Genes
[truncated: 216 more rows]
